# Supplementary material for: Identification of genes, pathways and transcription factor-miRNA-target gene networks and experimental verification in venous thromboembolism
Source: Sci Rep. 2021 Aug 11;11:16352. doi: 10.1038/s41598-021-95909-4 (PMC8357955; doi:10.1038/s41598-021-95909-4)
Supplement: Supplementary file 2 — Supplementary Table S1. [file 41598_2021_95909_MOESM2_ESM.xlsx]

## Sheet: Sheet1
DVT Group	Sex	Age(years)	Family history of DVT	DVT features	Treatment at the time of blood collection
1	Male	32	None	DVT both legs	None
2	Male	73	None	DVT right leg	None
3	Female	74	None	DVT both legs	None
4	Male	59	None	DVT left leg	None
5	Male	31	None	DVT right leg	None
6	Male	49	None	DVT right leg	None
7	Female	72	None	DVT left leg	None
8	Female	58	None	DVT left leg	None
9	Female	50	None	DVT right leg	None
10	Male	65	None	DVT left leg	None
11	Male	49	None	DVT right leg	None
12	Female	72	None	DVT left leg	None
Control group	Sex	Age(years)	Family history of DVT	diagnosis	Treatment at the time of blood collection
1	Male	31	None	Health check	None
2	Male	67	None	Health check	None
3	Female	40	None	Health check	None
4	Male	57	None	Health check	None
5	Female	64	None	Health check	None
6	Female	45	None	Health check	None
7	Female	52	None	Health check	None
8	Male	61	None	Health check	None
9	Female	43	None	Health check	None
10	Male	63	None	Health check	None
11	Male	54	None	Health check	None
12	Male	63	None	Health check	None
