# Supplementary material for: Identification of genes, pathways and transcription factor-miRNA-target gene networks and experimental verification in venous thromboembolism
Source: Sci Rep. 2021 Aug 11;11:16352. doi: 10.1038/s41598-021-95909-4 (PMC8357955; doi:10.1038/s41598-021-95909-4)
Supplement: Supplementary file 4 — Supplementary Table S3. [file 41598_2021_95909_MOESM4_ESM.xlsx]

## Sheet: 349DEGs(P<0.05 and |log|>1)
ID	adj.P.Val	logFC	Gene.symbol	expression
ILMN_2358980	1.9e-06	1.14	ILK	up
ILMN_2379788	2.14e-05	1.52	HIF1A	up
ILMN_1773262	4.12e-05	3.01	ESM1	up
ILMN_2181968	1.55e-05	1.01	CBL	up
ILMN_2334243	1.09e-05	1.32	CREB1	up
ILMN_1703015	0.000102	1.06	ZRANB2	up
ILMN_3226663	3.57e-05	1.01	ZNF876P	up
ILMN_3225102	5.43e-06	1.26	ZNF738	up
ILMN_2176882	4.68e-05	1.08	ZNF69	up
ILMN_2313889	0.00148	1.16	ZNF682	up
ILMN_2227495	3.1e-05	1.06	ZNF549	up
ILMN_2225548	5.41e-05	1.17	ZNF521	up
ILMN_1805668	3.87e-06	1.52	ZNF486	up
ILMN_2279834	2.45e-05	1.25	ZNF483	up
ILMN_2158164	5.44e-06	1.19	ZNF430	up
ILMN_1772876	0.0423	-1.04	ZNF395	down
ILMN_1683127	7.32e-06	1.24	ZNF281	up
ILMN_2054442	1.63e-06	1.2	ZNF146	up
ILMN_1692145	5.95e-06	1.67	ZNF14	up
ILMN_1675448	3.67e-07	1.6	ZFP36L1	up
ILMN_2181540	1.65e-08	1.38	YY1	up
ILMN_2228809	1.67e-07	1.61	YWHAG	up
ILMN_1714756	0.00417	1.04	YIPF5	up
ILMN_1782444	1.33e-06	1.13	YIPF4	up
ILMN_1691466	0.000266	1.61	YES1	up
ILMN_1743097	0.00368	1.06	XRCC6	up
ILMN_2204909	4.78e-06	1.11	XRCC2	up
ILMN_1746664	6.15e-05	1.31	WSB2	up
ILMN_1664802	0.00433	1.59	WSB1	up
ILMN_2085922	1.99e-06	1.18	WRB	up
ILMN_1660549	6.06e-07	1.22	WLS	up
ILMN_1786139	0.000547	1.03	VKORC1	up
ILMN_1745423	1.27e-06	1.09	UTP3	up
ILMN_1680279	3.45e-07	1.41	USP49	up
ILMN_1718136	3.9e-08	1.43	UQCRHL	up
ILMN_1792138	4.52e-05	1.1	UQCRH	up
ILMN_1718853	4.64e-07	1.43	UQCRC2	up
ILMN_1711729	4.53e-07	1.71	UQCRBP1	up
ILMN_2389155	1.42e-05	1.04	UGP2	up
ILMN_1739259	1.77e-08	1.08	UBE4A	up
ILMN_1675085	8.67e-08	1.21	UBA6	up
ILMN_1742461	0.0201	1.46	UAP1	up
ILMN_1756860	1.27e-07	1.24	TXNL1	up
ILMN_1731137	9.38e-08	1.38	TXNDC9	up
ILMN_2130525	0.00067	1.76	TSPAN13	up
ILMN_2124187	4.96e-05	1.43	TSC22D2	up
ILMN_1672565	3.96e-06	1.01	TRMT10C	up
ILMN_1720241	1.93e-07	1.49	TRIP12	up
ILMN_2338921	9.93e-07	1.05	TRAPPC11	up
ILMN_2214197	0.00207	1.2	TP53INP1	up
ILMN_2129234	0.00909	1.14	TMEM47	up
ILMN_2150465	0.000277	1.29	TMEM267	up
ILMN_2210386	2.87e-05	1.36	TMEM17	up
ILMN_2088124	0.00314	1.2	TMEM154	up
ILMN_2186482	1.42e-06	1.14	TMED7	up
ILMN_1785765	6.18e-05	1.07	TM9SF2	up
ILMN_2143148	7.6e-05	1.49	TM2D1	up
ILMN_1717745	0.000223	1.1	TIAL1	up
ILMN_1776347	7.7e-07	2.06	TCP1	up
ILMN_2340935	9.6e-08	1.63	TCEAL9	up
ILMN_1703891	1.7e-05	1.34	TBC1D9	up
ILMN_1685480	5.7e-05	1.25	TARS	up
ILMN_1738150	9.49e-07	1.75	SUMO2	up
ILMN_1732080	4.93e-06	1.01	SUMO1P3	up
ILMN_2404795	9.41e-05	1.21	SULT1A1	up
ILMN_1667460	0.00894	1.95	SULF2	up
ILMN_1726308	2.59e-06	1.14	ST13P4	up
ILMN_1805646	5.14e-05	1.33	SS18	up
ILMN_2249473	3.32e-05	1.13	SPTLC1	up
ILMN_1693341	1.28e-05	1.04	SNRPN	up
ILMN_3309349	0.0151	1.17	SNHG8	up
ILMN_1653794	0.0461	1.27	SNHG5	up
ILMN_1748911	2.02e-07	1.28	SNAP23	up
ILMN_1691789	9.49e-07	1.18	SMNDC1	up
ILMN_2223130	9.25e-07	1.55	SMARCA5	up
ILMN_2274775	1.13e-05	1.13	SLC44A4	up
ILMN_1651799	0.000746	1.39	SLC38A2	up
ILMN_1772492	1.5e-05	1.37	SLC25A51	up
ILMN_2180929	4.69e-06	1.18	SLC16A12	up
ILMN_2055700	1.02e-06	1.67	SLBP	up
ILMN_2125010	8.7e-06	1.09	SKAP2	up
ILMN_2133996	0.0178	1.25	SHE	up
ILMN_2182120	2.49e-08	1.55	SF3B6	up
ILMN_1656386	5.39e-07	1.35	SEC24D	up
ILMN_1679045	8.11e-07	1.31	SBDS	up
ILMN_2050654	0.000308	1.07	SAV1	up
ILMN_1657697	0.00164	1.25	SAR1A	up
ILMN_1700896	0.000622	1.27	SAP30	up
ILMN_2131523	0.00192	1.21	SACS	up
ILMN_3235853	0.000776	1.64	S1PR1	up
ILMN_2352036	8.19e-07	2.6	RTN4	up
ILMN_2320906	6.6e-08	1.29	RTN3	up
ILMN_2077623	8.73e-05	1.11	RRAS2	up
ILMN_1673638	1.72e-06	1.14	RPS3A	up
ILMN_1651228	9.25e-07	2.18	RPS28	up
ILMN_1696839	5.95e-06	1.77	RPS27	up
ILMN_2337241	1.12e-06	1.38	RPS15A	up
ILMN_1693421	1.63e-06	1.57	RPN2	up
ILMN_1689725	4.54e-06	1.56	RPLP1	up
ILMN_2408415	8.67e-08	2.55	RPL9	up
ILMN_1815292	1.06e-05	1.43	RPL7	up
ILMN_2087080	1.84e-05	1.43	RPL5	up
ILMN_3235148	3.88e-06	2.39	RPL23AP87	up
ILMN_2181241	7.21e-05	1.64	RPL23AP64	up
ILMN_1755115	3.84e-07	2.4	RPL23	up
ILMN_3214532	5.21e-09	2.67	RPL21P28	up
ILMN_1726460	0.000111	1.06	RPL14	up
ILMN_2107613	0.00186	1.71	RHOJ	up
ILMN_2408001	4.9e-08	1.08	RFWD2	up
ILMN_3233388	8.15e-06	1.7	RELL1	up
ILMN_2067269	0.00354	1.01	RECK	up
ILMN_1661485	5.03e-07	1.29	RBM34	up
ILMN_1770053	0.0024	1.1	RBBP7	up
ILMN_2109156	0.0236	1.16	RANBP1	up
ILMN_3294106	2.47e-06	1.64	RAMP2-AS1	up
ILMN_2221006	9.53e-07	1.4	RAD21	up
ILMN_2173004	2.09e-05	1.04	RAB8B	up
ILMN_1692219	0.00805	-1.86	RAB11FIP1	down
ILMN_1741727	0.044	1.11	QPCT	up
ILMN_1801842	0.0235	1.43	PTX3	up
ILMN_1759954	1.12e-06	2.08	PTMA	up
ILMN_1719749	4.1e-06	2.13	PTGES3	up
ILMN_2117223	5.41e-05	1.23	PTBP3	up
ILMN_1779264	0.00225	1.19	PSMG1	up
ILMN_1737396	0.00112	1.14	PSMD14	up
ILMN_2318011	0.000114	1.07	PSMA3	up
ILMN_1685140	9.23e-06	1.11	PRRC1	up
ILMN_1758474	1.5e-06	1.09	PRKRA	up
ILMN_1669273	1.27e-05	1.19	PPT1	up
ILMN_2214603	9.6e-08	1.25	PPP2R3C	up
ILMN_2396996	3.45e-07	1.35	PPCS	up
ILMN_2342455	8.57e-06	1.42	PPA2	up
ILMN_1677138	2.19e-06	1.26	POLR2J3	up
ILMN_2051408	5.93e-06	1.35	PNPT1	up
ILMN_1721703	0.00164	1.06	PNN	up
ILMN_3299558	0.0015	1.04	PNISR	up
ILMN_2098446	0.0053	1.11	PMAIP1	up
ILMN_2410924	0.000293	2.16	PLOD2	up
ILMN_1662839	0.00163	1.45	PLEKHA1	up
ILMN_1706825	1.2e-05	1.05	PKN2	up
ILMN_1762262	0.000308	1.23	PKIA	up
ILMN_2179778	4.53e-08	1.32	PHLDB2	up
ILMN_1775829	1.54e-05	1.3	PERP	up
ILMN_2075440	9.25e-07	1.33	PDIA3P1	up
ILMN_1761277	8.58e-05	1.35	PDE4C	up
ILMN_1694177	0.00125	1.78	PCNA	up
ILMN_3218292	5.07e-05	1.25	PAXIP1-AS1	up
ILMN_2224103	1.01e-05	1.01	PAPSS1	up
ILMN_2054145	0.000163	1.01	PAK1IP1	up
ILMN_2136133	8.95e-07	1.92	PABPC1	up
ILMN_1693334	0.000232	1.03	P4HA1	up
ILMN_2056167	9.38e-08	2.29	OSTC	up
ILMN_1782459	1.51e-07	1.22	OSBPL8	up
ILMN_1697639	0.00262	1.01	OGT	up
ILMN_2095759	0.00236	1.06	OGFRL1	up
ILMN_2330495	3.13e-05	1.35	OCIAD1	up
ILMN_1791226	0.0164	-1.42	NXN	down
ILMN_2323491	8.94e-06	1.19	NUP62	up
ILMN_1655913	1.27e-05	1.51	NUCB2	up
ILMN_1757019	6.48e-05	1.03	NTN4	up
ILMN_2411236	0.0116	1.63	NRCAM	up
ILMN_2094360	0.0408	1.44	NR2F2	up
ILMN_1792997	7.12e-06	1.48	NPTN	up
ILMN_1656378	0.0127	1.14	NMT2	up
ILMN_1727348	5.35e-08	1.05	NMD3	up
ILMN_2075794	1.06e-05	1.66	NLRP8	up
ILMN_2261076	6.2e-06	2.02	NEDD9	up
ILMN_3243859	1.25e-05	1.37	NDUFB9	up
ILMN_2179018	2.65e-05	1.19	NDUFAB1	up
ILMN_1732216	1.18e-06	1.58	NARS	up
ILMN_1705876	2.13e-07	1.24	NAP1L1	up
ILMN_2415439	4.32e-05	1.23	NAE1	up
ILMN_2145250	5.1e-06	1.03	NACAP1	up
ILMN_2093027	0.00133	1.65	MYO1B	up
ILMN_2232712	1.46e-05	1.63	MYO10	up
ILMN_2110908	1.65e-08	1.57	MYC	up
ILMN_2350574	3.54e-06	1.39	MYADM	up
ILMN_2306565	7.09e-05	1.09	MTX2	up
ILMN_1791478	1.87e-07	1.21	MTPN	up
ILMN_1717180	9.71e-06	1.14	MTMR6	up
ILMN_1810838	5.07e-05	1.38	MTDH	up
ILMN_1720889	4.38e-05	1.36	MSMO1	up
ILMN_1771149	0.000242	1.03	MRPL19	up
ILMN_2103720	6.39e-06	1.74	MRPL15	up
ILMN_2076658	0.000828	1.24	MRPL1	up
ILMN_2387078	1.96e-05	1.06	MPZL2	up
ILMN_1760676	1.87e-06	1.45	MORF4L1	up
ILMN_2123559	0.000356	1.1	MIGA1	up
ILMN_1658182	1.01e-06	1.1	MEX3C	up
ILMN_2049364	1.09e-05	1.19	METTL21A	up
ILMN_1736042	0.000407	1.29	ME1	up
ILMN_1751816	1.3e-06	1.33	MCTS1	up
ILMN_2113738	5.56e-05	1.65	MCMDC2	up
ILMN_1798581	3.46e-05	1.06	MCM8	up
ILMN_2313158	0.00826	1.37	MBNL1	up
ILMN_1663640	0.0421	-1.27	MAOA	down
ILMN_2147435	0.00375	1.04	MAN2A1	up
ILMN_1777139	0.00213	1.03	MAK16	up
ILMN_1721349	0.000163	1.18	MAGT1	up
ILMN_2299072	9.53e-06	1.15	LUC7L3	up
ILMN_3200717	7.17e-06	1.27	LOC643387	up
ILMN_3245600	2.11e-05	1.32	LOC107133515	up
ILMN_3235637	0.000325	1.09	LOC100128288	up
ILMN_3206804	2.01e-05	1.72	LINC01018	up
ILMN_1733176	0.000105	1.74	LIMS1	up
ILMN_2406132	1.9e-05	1.15	LILRB3	up
ILMN_1803788	0.00669	1.02	LGALS3	up
ILMN_1728132	0.000806	1.5	LDHB	up
ILMN_2062381	7.04e-07	1.05	LCOR	up
ILMN_2347888	2.21e-06	1.12	LARP4	up
ILMN_2214790	4.57e-06	2.17	LAMB1	up
ILMN_2140059	5.95e-06	2.5	LAMA4	up
ILMN_1765132	1.94e-05	1.09	LACTB	up
ILMN_2339202	0.000684	1.11	KTN1	up
ILMN_1721868	0.000716	1.54	KPNA2	up
ILMN_2154053	6.7e-07	1.06	KDSR	up
ILMN_2134381	2.45e-05	1.12	ITPK1-AS1	up
ILMN_2359287	0.00059	1.05	ITGA6	up
ILMN_2219556	9.25e-07	1.05	ISCA1	up
ILMN_1803819	4.88e-05	1.33	IQGAP1	up
ILMN_1759084	7e-07	1.07	INTS8	up
ILMN_2079098	0.000383	1.14	INIP	up
ILMN_1778457	0.000187	1.13	IL18	up
ILMN_2407851	8.45e-06	1.27	IL17RD	up
ILMN_2073307	0.0006	1.25	IL10	up
ILMN_1763539	4.96e-05	1.3	IER3IP1	up
ILMN_2073543	8.91e-05	1.05	HYPK	up
ILMN_2092536	0.00119	1.44	HSPE1	up
ILMN_1734814	0.000237	1.01	HSPA4	up
ILMN_1789074	6.48e-05	1.21	HSPA1A	up
ILMN_1671661	1.51e-05	1.09	HSD17B7	up
ILMN_2370135	3.13e-05	1.04	HNRNPU	up
ILMN_1695588	4.47e-06	1.47	HNRNPC	up
ILMN_3178792	1.67e-05	1.55	HNRNPA2B1	up
ILMN_2125675	0.004	1.57	HNRNPA1P33	up
ILMN_2220283	0.000377	1.32	HNRNPA1P10	up
ILMN_2219712	0.00394	1.42	HMGB2	up
ILMN_2230016	3.85e-06	1.7	HIGD1A	up
ILMN_1775268	0.0167	1.36	HECW2	up
ILMN_1755077	1.22e-05	1.65	HEBP2	up
ILMN_1784256	6.23e-06	1.37	HDGFRP3	up
ILMN_1725244	6.15e-05	1.68	HAT1	up
ILMN_2170353	6.79e-07	1.72	HACD2	up
ILMN_1767665	0.00905	1.37	GPX8	up
ILMN_1767837	0.00395	1.01	GOLT1B	up
ILMN_2103547	0.0315	1.23	GOLGA8B	up
ILMN_3243175	2.4e-06	1.28	GOLGA6L6	up
ILMN_2365595	1.68e-05	1.08	GMPR2	up
ILMN_1720114	0.0145	1.23	GMNN	up
ILMN_1680727	8.15e-05	1.09	GLRX2	up
ILMN_1727087	9.81e-06	2.12	GJA1	up
ILMN_2195914	2.1e-05	1.48	GGH	up
ILMN_3263329	8.37e-05	1.1	GAR1	up
ILMN_1803977	7.24e-05	1.65	GALNT1	up
ILMN_2344455	6.64e-06	1.59	G3BP1	up
ILMN_1659297	4.59e-07	1.27	FZD6	up
ILMN_1670439	1.4e-08	1.27	FYTTD1	up
ILMN_2173835	0.00909	1.43	FTH1P3	up
ILMN_1734696	5.61e-06	1.29	FRG1	up
ILMN_1665738	0.00511	1.31	FLI1	up
ILMN_2104784	2.18e-07	1.85	FKBP3	up
ILMN_2150294	5.78e-05	1.45	FKBP14	up
ILMN_1719392	0.000707	1.56	FH	up
ILMN_1735453	4.57e-06	1.75	FAM98A	up
ILMN_2102960	0.000745	1.2	FAM214A	up
ILMN_1708016	4.32e-05	1.72	FAM210B	up
ILMN_1761941	0.0196	1.97	FAM198B	up
ILMN_3237177	1.06e-05	1.18	FAM175A	up
ILMN_1701457	0.0115	1.03	FAHD1	up
ILMN_2402168	4.53e-07	1.4	EXOSC10	up
ILMN_2117569	1.11e-06	1.29	EXO5	up
ILMN_2122103	3.29e-05	2.03	ETS1	up
ILMN_1665510	0.0368	-1.1	ERRFI1	down
ILMN_1712766	3.07e-06	1.08	ERGIC2	up
ILMN_2136455	7.52e-06	1.35	EOGT	up
ILMN_2174369	2.33e-07	1.4	ELOVL5	up
ILMN_2192694	4.59e-07	1.54	EIF3M	up
ILMN_1708164	2.42e-07	1.51	EIF3A	up
ILMN_1813240	0.00463	1.13	EIF1AX	up
ILMN_2051900	0.000106	1.38	EID2B	up
ILMN_1726138	9.78e-07	1.59	EI24	up
ILMN_2396020	6.79e-07	1.35	DUSP6	up
ILMN_2054554	2.07e-06	1.27	DTWD2	up
ILMN_2380698	9.03e-05	1.62	DSTN	up
ILMN_1724826	9.86e-07	1.24	DNM1L	up
ILMN_1814204	7.62e-06	1.39	DNAJC28	up
ILMN_2151541	1.14e-06	1.32	DNAJC10	up
ILMN_2162367	2.42e-06	1.79	DMC1	up
ILMN_1747630	0.00356	1.46	DEK	up
ILMN_2366790	2.32e-05	1.01	DDX52	up
ILMN_2215382	9.37e-06	1.19	DDX51	up
ILMN_1755926	9.21e-06	1.13	DBI	up
ILMN_2097410	2.82e-06	1.48	DAPP1	up
ILMN_2331163	2.4e-05	1.21	CUL4A	up
ILMN_2117508	0.00102	1.78	CTHRC1	up
ILMN_2376458	1.84e-05	1.35	CSF2RA	up
ILMN_2202637	0.000171	1.11	CRY1	up
ILMN_2381537	7.36e-05	1.34	CRCP	up
ILMN_2184049	1.7e-05	1.12	COX7B	up
ILMN_2337941	0.00143	1.21	COPS8	up
ILMN_1714759	4.79e-07	1.39	CNIH4	up
ILMN_2169839	5.39e-07	1.92	CNBP	up
ILMN_1738642	1.33e-07	1.44	CMPK1	up
ILMN_1756779	1.01e-07	1.06	CLTC	up
ILMN_2404085	6.39e-06	1.39	CLIP1	up
ILMN_2063584	2.5e-06	1.01	CLIC4	up
ILMN_1678775	0.00334	1.56	CLEC2D	up
ILMN_2202940	2.9e-05	1.12	CHPT1	up
ILMN_3251545	9.65e-05	1.04	CHMP5	up
ILMN_1763907	0.00421	1.48	CENPW	up
ILMN_1673788	0.000127	1.15	CDV3	up
ILMN_2130078	9.48e-05	1.18	CDKN2AIPNL	up
ILMN_1652907	9.38e-08	1.16	CDC5L	up
ILMN_2401906	3.11e-05	1.21	CDAN1	up
ILMN_2246083	0.00858	1.23	CCZ1B	up
ILMN_2050617	1.09e-05	1.82	CCT6P1	up
ILMN_1722502	6.99e-05	1.08	CCT6A	up
ILMN_2122511	0.0361	1.02	CCBE1	up
ILMN_1794863	0.0251	-1.55	CAMK2N1	down
ILMN_1653205	2.96e-05	1.13	C8orf59	up
ILMN_2091084	0.000247	1.14	C8orf37	up
ILMN_3236377	6.02e-06	1.22	C2orf69	up
ILMN_1696708	6.88e-06	1.09	C14orf166	up
ILMN_1778764	1.33e-05	1.42	BUB3	up
ILMN_3238183	2.57e-05	1.22	BMS1P5	up
ILMN_2106658	1.91e-05	1.48	BLZF1	up
ILMN_2148459	0.000163	1.43	B2M	up
ILMN_1671731	0.00586	-1.08	AVPI1	down
ILMN_1701269	1.58e-06	1.48	ATP5C1	up
ILMN_2358457	4.63e-06	1.21	ATF4	up
ILMN_2059505	9.49e-07	1.37	ARPP19	up
ILMN_1768394	4.14e-05	1.29	ARPC5	up
ILMN_2219618	7.52e-06	1.66	AOC4P	up
ILMN_1694548	7.6e-05	1.95	ANXA3	up
ILMN_1698100	3.23e-07	1.52	ANXA2P1	up
ILMN_1663313	8.7e-06	1.36	AMY1C	up
ILMN_2294762	1.24e-05	1.19	AMY1A	up
ILMN_1693789	9.19e-06	1.22	ALPP	up
ILMN_1664449	5.43e-06	1.13	ALG5	up
ILMN_2308950	2.26e-05	1.75	AKAP12	up
ILMN_2261519	8.94e-06	1.61	AIRE	up
ILMN_3240117	4.86e-07	1.16	AIDA	up
ILMN_1778796	1.7e-05	1.34	ADSS	up
ILMN_1680110	0.00507	-1.1	ADIRF	down
ILMN_1814526	0.0053	1.02	ADD3	up
ILMN_1657153	3.9e-08	2.09	ACTR3	up
ILMN_1683598	5.05e-05	1.54	ACSL4	up
ILMN_1720858	9.65e-05	1.4	ABRACL	up
ILMN_2096191	5.55e-07	1.09	AASDHPPT	up

## Sheet: GSE118259-SampleInfo
sample	Group
GSM3323831	uVTE
GSM3323832	uVTE
GSM3323833	uVTE
GSM3323834	uVTE
GSM3323835	uVTE
GSM3323836	uVTE
GSM3323837	uVTE
GSM3323838	uVTE
GSM3323839	Control
GSM3323840	Control
GSM3323841	Control
GSM3323842	Control
GSM3323843	Control

## Sheet: GSE118259-GEO2R-Results
ID	adj.P.Val	P.Value	t	B	logFC	Gene.symbol
ILMN_1773262	4.12e-05	5.26e-07	9.36396	6.6012	3.01	ESM1
ILMN_3293367	2.38e-09	5.04e-14	36.1552	21.1281	2.67
ILMN_3214532	5.21e-09	4.4e-13	30.3394	19.5736	2.67	RPL21P28
ILMN_2352036	8.19e-07	1.99e-09	15.1935	12.1826	2.6	RTN4
ILMN_3267017	9.25e-07	2.43e-09	14.937	11.9862	2.56
ILMN_3208715	5.5e-06	3.39e-08	11.9312	9.38143	2.56
ILMN_2408415	8.67e-08	5.42e-11	20.49	15.5582	2.55	RPL9
ILMN_2140059	5.95e-06	3.8e-08	11.8142	9.26717	2.5	LAMA4
ILMN_3178252	1.65e-08	2.32e-12	26.5067	18.2654	2.4
ILMN_1755115	3.84e-07	6.09e-10	16.7735	13.3173	2.4	RPL23
ILMN_3275489	3.24e-06	1.66e-08	12.6892	10.0961	2.4
ILMN_3271122	9.38e-08	6.99e-11	20.0666	15.3289	2.39
ILMN_3235148	3.88e-06	2.13e-08	12.4176	9.84486	2.39	RPL23AP87
ILMN_3227315	0.0005	1.22e-05	6.96093	3.36409	2.39
ILMN_3242288	3.15e-06	1.58e-08	12.742	10.1443	2.3
ILMN_3294074	4.82e-09	3.06e-13	31.2484	19.8473	2.29
ILMN_2056167	9.38e-08	6.77e-11	20.1175	15.3568	2.29	OSTC
ILMN_1696911	0.000364	8.23e-06	7.23665	3.77248	2.26
ILMN_3238782	3.9e-08	1.64e-11	22.5973	16.6158	2.22
ILMN_3289352	7.43e-07	1.65e-09	15.4329	12.3627	2.22
ILMN_1661346	1.24e-06	4.51e-09	14.1793	11.3842	2.22
ILMN_3275345	3.45e-07	4.88e-10	17.084	13.5261	2.2
ILMN_3285153	1.66e-06	6.71e-09	13.7081	10.9925	2.2
ILMN_1652073	2.54e-07	3.33e-10	17.637	13.8873	2.18
ILMN_1651228	9.25e-07	2.46e-09	14.9242	11.9763	2.18	RPS28
ILMN_1728785	0.073	0.00768	3.17217	-3.22763	2.18	ADGRF5
ILMN_1679587	3.9e-08	1.65e-11	22.5914	16.613	2.17
ILMN_2214790	4.57e-06	2.65e-08	12.1889	9.62917	2.17	LAMB1
ILMN_3219455	0.000468	1.13e-05	7.01789	3.4493	2.17
ILMN_2410924	0.000293	6.19e-06	7.43973	4.06676	2.16	PLOD2
ILMN_3268914	9.86e-07	2.89e-09	14.7205	11.8176	2.14
ILMN_3240316	3.82e-05	4.83e-07	9.43653	6.68849	2.14
ILMN_1719749	4.1e-06	2.31e-08	12.3347	9.7672	2.13	PTGES3
ILMN_1727087	9.81e-06	7.9e-08	11.0851	8.53049	2.12	GJA1
ILMN_3211906	1.69e-08	3.8e-12	25.4691	17.8623	2.1
ILMN_3294222	2.66e-05	2.99e-07	9.85343	7.17927	2.1
ILMN_1750278	0.000346	7.66e-06	7.2874	3.84653	2.1
ILMN_2076600	0.0476	0.0042	3.49148	-2.62584	2.1	ITM2A
ILMN_1726448	0.307	0.0743	1.94727	-5.40639	2.1	MMP1
ILMN_1657153	3.9e-08	1.5e-11	22.7711	16.6972	2.09	ACTR3
ILMN_3205271	0.000125	2.18e-06	8.21586	5.14245	2.09
ILMN_1677262	3.9e-08	1.63e-11	22.6159	16.6245	2.08
ILMN_1759954	1.12e-06	3.75e-09	14.4018	11.5645	2.08	PTMA
ILMN_1776347	7.7e-07	1.76e-09	15.3505	12.3011	2.06	TCP1
ILMN_1659405	1.06e-06	3.36e-09	14.5354	11.6713	2.05
ILMN_1783142	0.32	0.0801	1.90492	-5.47383	2.05	RPS4Y1
ILMN_1759628	1.06e-06	3.44e-09	14.5055	11.6475	2.04
ILMN_2122103	3.29e-05	3.93e-07	9.61483	6.90058	2.03	ETS1
ILMN_3197767	0.000187	3.57e-06	7.84343	4.63578	2.03
ILMN_1661174	3.93e-07	6.39e-10	16.7054	13.2709	2.02
ILMN_2261076	6.2e-06	4.04e-08	11.7524	9.20644	2.02	NEDD9
ILMN_3301065	2.94e-07	3.97e-10	17.3804	13.7213	2.01
ILMN_3274596	1.33e-06	4.98e-09	14.0607	11.2869	2
ILMN_1665823	6.74e-06	4.6e-08	11.62	9.07531	1.99
ILMN_3241234	0.00024	4.86e-06	7.615	4.31639	1.99
ILMN_1685378	6.9e-08	4.08e-11	20.9738	15.8131	1.98
ILMN_1761941	0.0196	0.00123	4.15559	-1.3788	1.97	FAM198B
ILMN_1677697	6.17e-06	3.99e-08	11.7649	9.2188	1.96
ILMN_1694548	7.6e-05	1.14e-06	8.72321	5.80565	1.95	ANXA3
ILMN_1667460	0.00894	0.000441	4.72516	-0.334968	1.95	SULF2
ILMN_3282983	7.35e-07	1.62e-09	15.4593	12.3824	1.94
ILMN_3230435	4.46e-09	1.89e-13	32.4955	20.2028	1.93
ILMN_1809439	1.96e-05	2.03e-07	10.2001	7.57402	1.93
ILMN_1746525	0.000473	1.14e-05	7.00693	3.43294	1.93
ILMN_2169839	5.39e-07	1.03e-09	16.0589	12.8195	1.92	CNBP
ILMN_2136133	8.95e-07	2.24e-09	15.0396	12.0652	1.92	PABPC1
ILMN_3243441	3.56e-06	1.87e-08	12.5607	9.97787	1.91
ILMN_2371590	1.65e-08	2.85e-12	26.0671	18.0974	1.89
ILMN_2073235	0.00485	0.000203	5.17357	0.46122	1.88
ILMN_3201975	6.45e-07	1.29e-09	15.7496	12.5963	1.87
ILMN_3224907	4.65e-06	2.71e-08	12.1647	9.60614	1.87
ILMN_3238417	0.111	0.0141	2.85256	-3.82384	1.87
ILMN_3216336	7.52e-06	5.43e-08	11.4539	8.9087	1.86
ILMN_2104784	2.18e-07	2.62e-10	17.9885	14.1102	1.85	FKBP3
ILMN_3239135	9.06e-07	2.32e-09	14.9974	12.0328	1.82
ILMN_2050617	1.09e-05	9.01e-08	10.9572	8.39668	1.82	CCT6P1
ILMN_3299187	9.58e-05	1.53e-06	8.49209	5.5073	1.82
ILMN_1752932	0.124	0.0166	2.76437	-3.98633	1.82	MPZL2
ILMN_3206132	3.83e-07	5.98e-10	16.7978	13.3337	1.8
ILMN_1655710	1.22e-05	1.05e-07	10.8131	8.24412	1.8
ILMN_3225761	9.38e-08	6.58e-11	20.1656	15.3831	1.79
ILMN_3226875	9.44e-07	2.53e-09	14.8853	11.9462	1.79
ILMN_2162367	2.42e-06	1.12e-08	13.124	10.4872	1.79	DMC1
ILMN_3239610	0.000155	2.81e-06	8.0212	4.87977	1.79
ILMN_3292056	1.27e-06	4.66e-09	14.1401	11.3521	1.78
ILMN_3280943	1.65e-05	1.6e-07	10.4147	7.81261	1.78
ILMN_2117508	0.00102	2.88e-05	6.38598	2.47898	1.78	CTHRC1
ILMN_1694177	0.00125	3.68e-05	6.22589	2.22432	1.78	PCNA
ILMN_1687080	3.74e-06	2e-08	12.4866	9.90918	1.77
ILMN_1696839	5.95e-06	3.78e-08	11.8206	9.27348	1.77	RPS27
ILMN_3300471	2.41e-05	2.62e-07	9.96906	7.31227	1.76
ILMN_3243644	0.000592	1.5e-05	6.82196	3.15435	1.76
ILMN_2130525	0.00067	1.74e-05	6.71846	2.9964	1.76	TSPAN13
ILMN_1738150	9.49e-07	2.58e-09	14.8606	11.927	1.75	SUMO2
ILMN_1735453	4.57e-06	2.63e-08	12.1942	9.63424	1.75	FAM98A
ILMN_3210171	9.44e-06	7.42e-08	11.146	8.59374	1.75
ILMN_2308950	2.26e-05	2.4e-07	10.0466	7.40076	1.75	AKAP12
ILMN_3302896	1.07e-06	3.47e-09	14.4943	11.6385	1.74
ILMN_2103720	6.39e-06	4.25e-08	11.7009	9.15561	1.74	MRPL15
ILMN_1733176	0.000105	1.74e-06	8.39013	5.37369	1.74	LIMS1
ILMN_1686981	0.0132	0.000728	4.44346	-0.847202	1.74	SULF2
ILMN_1716014	1.36e-07	1.3e-10	19.0701	14.7647	1.73
ILMN_3292224	0.000163	3.02e-06	7.96763	4.80665	1.73
ILMN_3193623	2.73e-07	3.63e-10	17.5091	13.805	1.72
ILMN_2170353	6.79e-07	1.42e-09	15.6289	12.5079	1.72	HACD2
ILMN_3206804	2.01e-05	2.1e-07	10.1689	7.53899	1.72	LINC01018
ILMN_1708016	4.32e-05	5.58e-07	9.31455	6.54146	1.72	FAM210B
ILMN_1711729	4.53e-07	7.76e-10	16.4375	13.0863	1.71	UQCRBP1
ILMN_2107613	0.00186	6.13e-05	5.90207	1.69819	1.71	RHOJ
ILMN_3304003	3.78e-07	5.76e-10	16.8514	13.3701	1.7
ILMN_2230016	3.85e-06	2.1e-08	12.4343	9.8605	1.7	HIGD1A
ILMN_3233388	8.15e-06	5.99e-08	11.3557	8.80904	1.7	RELL1
ILMN_1686811	2.99e-05	3.48e-07	9.71999	7.02412	1.69
ILMN_2189027	0.135	0.0189	2.69493	-4.11343	1.69	LIPG
ILMN_3261439	5.63e-06	3.5e-08	11.8992	9.35026	1.68
ILMN_1725244	6.15e-05	8.77e-07	8.93884	6.07847	1.68	HAT1
ILMN_2055700	1.02e-06	3.12e-09	14.6248	11.7422	1.67	SLBP
ILMN_1692145	5.95e-06	3.77e-08	11.8234	9.27626	1.67	ZNF14
ILMN_3187612	3.96e-06	2.22e-08	12.3765	9.80645	1.66
ILMN_1748767	6.17e-06	3.98e-08	11.7677	9.22158	1.66
ILMN_2219618	7.52e-06	5.47e-08	11.4455	8.90018	1.66	AOC4P
ILMN_2075794	1.06e-05	8.65e-08	10.9967	8.43809	1.66	NLRP8
ILMN_2058782	0.353	0.0961	1.79965	-5.63785	1.66	IFI27
ILMN_1755077	1.22e-05	1.06e-07	10.805	8.23542	1.65	HEBP2
ILMN_2113738	5.56e-05	7.71e-07	9.04463	6.2104	1.65	MCMDC2
ILMN_1803977	7.24e-05	1.07e-06	8.77739	5.87469	1.65	GALNT1
ILMN_2093027	0.00133	3.97e-05	6.17742	2.1465	1.65	MYO1B
ILMN_3294106	2.47e-06	1.16e-08	13.0798	10.448	1.64	RAMP2-AS1
ILMN_2181241	7.21e-05	1.06e-06	8.78187	5.88039	1.64	RPL23AP64
ILMN_3235853	0.000776	2.09e-05	6.59897	2.81223	1.64	S1PR1
ILMN_2340935	9.6e-08	7.71e-11	19.9037	15.2391	1.63	TCEAL9
ILMN_2415979	1.03e-06	3.17e-09	14.6054	11.7269	1.63
ILMN_2232712	1.46e-05	1.34e-07	10.5804	7.99385	1.63	MYO10
ILMN_2211800	3.62e-05	4.48e-07	9.50195	6.76669	1.63
ILMN_2411236	0.0116	0.000614	4.53895	-0.672605	1.63	NRCAM
ILMN_1656292	1.19e-06	4.13e-09	14.2832	11.4687	1.62
ILMN_2380698	9.03e-05	1.42e-06	8.55064	5.58348	1.62	DSTN
ILMN_2228809	1.67e-07	1.66e-10	18.682	14.5351	1.61	YWHAG
ILMN_3289685	2.34e-06	1.07e-08	13.1774	10.5343	1.61
ILMN_3181480	4.85e-06	2.9e-08	12.0927	9.53731	1.61
ILMN_2261519	8.94e-06	6.82e-08	11.2281	8.67855	1.61	AIRE
ILMN_1691466	0.000266	5.48e-06	7.52817	4.19322	1.61	YES1
ILMN_3297996	0.00185	6.07e-05	5.90782	1.70767	1.61
ILMN_2389590	0.0654	0.00654	3.25673	-3.06857	1.61	PRKAR1A
ILMN_1675448	3.67e-07	5.51e-10	16.9145	13.4127	1.6	ZFP36L1
ILMN_2286014	2.42e-06	1.12e-08	13.1249	10.4879	1.6
ILMN_1726138	9.78e-07	2.81e-09	14.7559	11.8453	1.59	EI24
ILMN_3287093	1.19e-06	4.2e-09	14.264	11.4532	1.59
ILMN_1750145	1.57e-06	6.22e-09	13.7968	11.0672	1.59	YWHAG
ILMN_3223500	3.18e-06	1.61e-08	12.7206	10.1248	1.59
ILMN_2344455	6.64e-06	4.5e-08	11.6419	9.0971	1.59	G3BP1
ILMN_3237656	1.54e-05	1.45e-07	10.5089	7.91599	1.59
ILMN_1664802	0.00433	0.000177	5.25577	0.604398	1.59	WSB1
ILMN_1732216	1.18e-06	4.1e-09	14.2933	11.4769	1.58	NARS
ILMN_3238053	3.7e-06	1.95e-08	12.517	9.93741	1.58
ILMN_2110908	1.65e-08	3.13e-12	25.8717	18.0214	1.57	MYC
ILMN_2230162	1.12e-06	3.76e-09	14.3973	11.5608	1.57
ILMN_1693421	1.63e-06	6.54e-09	13.7392	11.0187	1.57	RPN2
ILMN_2117809	3.85e-06	2.08e-08	12.4427	9.86838	1.57
ILMN_2125675	0.004	0.00016	5.31728	0.710959	1.57	HNRNPA1P33
ILMN_3290100	5.44e-07	1.05e-09	16.033	12.801	1.56
ILMN_3290298	1.01e-06	3.06e-09	14.6489	11.7612	1.56
ILMN_1706117	3.09e-06	1.54e-08	12.7689	10.1687	1.56
ILMN_1689725	4.54e-06	2.61e-08	12.2055	9.64502	1.56	RPLP1
ILMN_1719392	0.000707	1.86e-05	6.6759	2.93104	1.56	FH
ILMN_1678775	0.00334	0.000126	5.45691	0.95095	1.56	CLEC2D
ILMN_2182120	2.49e-08	7.9e-12	23.9904	17.246	1.55	SF3B6
ILMN_3211887	3.59e-07	5.31e-10	16.9655	13.4469	1.55
ILMN_2223130	9.25e-07	2.44e-09	14.9317	11.9821	1.55	SMARCA5
ILMN_3293146	1.85e-06	7.75e-09	13.5423	10.8513	1.55
ILMN_3178792	1.67e-05	1.63e-07	10.4013	7.79786	1.55	HNRNPA2B1
ILMN_2192694	4.59e-07	8.06e-10	16.386	13.0504	1.54	EIF3M
ILMN_1683598	5.05e-05	6.81e-07	9.14772	6.33778	1.54	ACSL4
ILMN_1721868	0.000716	1.89e-05	6.6661	2.91594	1.54	KPNA2
ILMN_1706013	0.00538	0.000233	5.0926	0.319335	1.54
ILMN_1755537	0.156	0.0239	2.57078	-4.33847	1.54	EIF1AY
ILMN_1779228	0.211	0.0388	2.30896	-4.80166	1.54	CDH2
ILMN_1676792	1.39e-05	1.27e-07	10.632	8.0498	1.53
ILMN_1698100	3.23e-07	4.43e-10	17.2227	13.618	1.52	ANXA2P1
ILMN_1805668	3.87e-06	2.12e-08	12.4262	9.85295	1.52	ZNF486
ILMN_2379788	2.14e-05	2.27e-07	10.0998	7.461	1.52	HIF1A
ILMN_1745607	0.145	0.0213	2.63256	-4.22686	1.52	A2M
ILMN_1708164	2.42e-07	3.1e-10	17.7425	13.9547	1.51	EIF3A
ILMN_3305169	1.79e-06	7.46e-09	13.5862	10.8888	1.51
ILMN_3195253	5.67e-06	3.54e-08	11.8879	9.33932	1.51
ILMN_3213185	9.71e-06	7.79e-08	11.0978	8.54373	1.51
ILMN_1655913	1.27e-05	1.12e-07	10.747	8.17352	1.51	NUCB2
ILMN_2079786	0.0597	0.00575	3.32529	-2.93941	1.51	NUAK1
ILMN_2212878	0.257	0.0542	2.12481	-5.11553	1.51	ESM1
ILMN_1728132	0.000806	2.19e-05	6.56654	2.76189	1.5	LDHB
ILMN_1720241	1.93e-07	2.05e-10	18.3576	14.3387	1.49	TRIP12
ILMN_3200322	8.01e-07	1.88e-09	15.2646	12.2365	1.49
ILMN_2143148	7.6e-05	1.14e-06	8.72399	5.80664	1.49	TM2D1
ILMN_1701269	1.58e-06	6.26e-09	13.7894	11.0611	1.48	ATP5C1
ILMN_2097410	2.82e-06	1.37e-08	12.8995	10.2868	1.48	DAPP1
ILMN_1792997	7.12e-06	4.97e-08	11.5431	8.99836	1.48	NPTN
ILMN_2106658	1.91e-05	1.96e-07	10.2334	7.61139	1.48	BLZF1
ILMN_2195914	2.1e-05	2.21e-07	10.1243	7.48878	1.48	GGH
ILMN_1763907	0.00421	0.000171	5.2761	0.639673	1.48	CENPW
ILMN_1715947	0.0145	0.000822	4.37582	-0.971427	1.48
ILMN_1695588	4.47e-06	2.55e-08	12.2283	9.66665	1.47	HNRNPC
ILMN_3220888	4.14e-05	5.33e-07	9.35361	6.58871	1.47
ILMN_3199737	8.74e-06	6.63e-08	11.2553	8.70645	1.46
ILMN_3237404	1.7e-05	1.69e-07	10.366	7.75883	1.46
ILMN_1747630	0.00356	0.000138	5.40625	0.86418	1.46	DEK
ILMN_1742461	0.0201	0.00127	4.13515	-1.41681	1.46	UAP1
ILMN_1707727	0.251	0.0523	2.14386	-5.08359	1.46	ANGPTL4
ILMN_3301168	1.98e-08	5.85e-12	24.5877	17.5011	1.45
ILMN_1760676	1.87e-06	7.9e-09	13.519	10.8314	1.45	MORF4L1
ILMN_3275672	4.52e-05	5.9e-07	9.26794	6.48486	1.45
ILMN_2150294	5.78e-05	8.09e-07	9.0048	6.16087	1.45	FKBP14
ILMN_1662839	0.00163	5.14e-05	6.01355	1.88099	1.45	PLEKHA1
ILMN_1738642	1.33e-07	1.21e-10	19.1841	14.831	1.44	CMPK1
ILMN_2104877	2.13e-07	2.52e-10	18.0472	14.1469	1.44	CMPK1
ILMN_3227529	1.86e-06	7.83e-09	13.5295	10.8404	1.44
ILMN_3214256	1.64e-05	1.59e-07	10.4228	7.82154	1.44
ILMN_2092536	0.00119	3.48e-05	6.26174	2.28167	1.44	HSPE1
ILMN_2094360	0.0408	0.00337	3.6096	-2.40291	1.44	NR2F2
ILMN_1689353	0.248	0.0512	2.15586	-5.06341	1.44	APLN
ILMN_1718136	3.9e-08	1.44e-11	22.8375	16.7281	1.43	UQCRHL
ILMN_1718853	4.64e-07	8.32e-10	16.3422	13.0198	1.43	UQCRC2
ILMN_3290577	8.48e-07	2.08e-09	15.1361	12.139	1.43
ILMN_3217285	1.73e-06	7.12e-09	13.6402	10.9348	1.43
ILMN_3289262	7.42e-06	5.3e-08	11.4776	8.93261	1.43
ILMN_1815292	1.06e-05	8.66e-08	10.9963	8.43773	1.43	RPL7
ILMN_2087080	1.84e-05	1.85e-07	10.2831	7.6668	1.43	RPL5
ILMN_1660661	2.92e-05	3.35e-07	9.75225	7.0618	1.43	TCP1
ILMN_2124187	4.96e-05	6.63e-07	9.17019	6.36539	1.43	TSC22D2
ILMN_2148459	0.000163	3e-06	7.97324	4.81434	1.43	B2M
ILMN_2173835	0.00909	0.00045	4.71356	-0.355881	1.43	FTH1P3
ILMN_1801842	0.0235	0.00157	4.02094	-1.6298	1.43	PTX3
ILMN_3199780	7.21e-07	1.57e-09	15.4977	12.4109	1.42
ILMN_1795474	2.69e-06	1.3e-08	12.9593	10.3405	1.42
ILMN_2342033	4.69e-06	2.77e-08	12.1418	9.58434	1.42
ILMN_2342455	8.57e-06	6.39e-08	11.2917	8.74371	1.42	PPA2
ILMN_1778764	1.33e-05	1.19e-07	10.6898	8.11205	1.42	BUB3
ILMN_2219712	0.00394	0.000157	5.32801	0.729498	1.42	HMGB2
ILMN_1680279	3.45e-07	4.99e-10	17.0548	13.5066	1.41	USP49
ILMN_3201221	2.47e-06	1.16e-08	13.0837	10.4514	1.41
ILMN_1783304	6.25e-05	8.93e-07	8.92371	6.0595	1.41
ILMN_2134538	0.00412	0.000166	5.2926	0.668266	1.41
ILMN_2174369	2.33e-07	2.85e-10	17.8649	14.0324	1.4	ELOVL5
ILMN_2402168	4.53e-07	7.72e-10	16.4437	13.0906	1.4	EXOSC10
ILMN_2221006	9.53e-07	2.67e-09	14.8209	11.8961	1.4	RAD21
ILMN_1673421	1.68e-06	6.85e-09	13.6848	10.9727	1.4
ILMN_1720858	9.65e-05	1.54e-06	8.48409	5.49686	1.4	ABRACL
ILMN_1802205	0.113	0.0145	2.8344	-3.85741	1.4	RHOB
ILMN_1714759	4.79e-07	8.71e-10	16.2796	12.9759	1.39	CNIH4
ILMN_3267760	1.06e-06	3.34e-09	14.5419	11.6765	1.39
ILMN_2350574	3.54e-06	1.84e-08	12.5757	9.99178	1.39	MYADM
ILMN_2404085	6.39e-06	4.27e-08	11.6959	9.15069	1.39	CLIP1
ILMN_1814204	7.62e-06	5.57e-08	11.4278	8.88224	1.39	DNAJC28
ILMN_1651799	0.000746	1.99e-05	6.63012	2.86043	1.39	SLC38A2
ILMN_2181540	1.65e-08	2.96e-12	25.9925	18.0685	1.38	YY1
ILMN_1731137	9.38e-08	7.13e-11	20.0323	15.3101	1.38	TXNDC9
ILMN_2337241	1.12e-06	3.74e-09	14.4028	11.5653	1.38	RPS15A
ILMN_1872419	3.72e-06	1.98e-08	12.5	9.92162	1.38
ILMN_2194852	1.27e-05	1.12e-07	10.7517	8.17859	1.38
ILMN_3280019	1.69e-05	1.67e-07	10.3795	7.77378	1.38
ILMN_1810838	5.07e-05	6.85e-07	9.14211	6.33088	1.38	MTDH
ILMN_2051900	0.000106	1.75e-06	8.38754	5.37028	1.38	EID2B
ILMN_1659550	0.00807	0.000387	4.8005	-0.19948	1.38
ILMN_1732799	0.396	0.12	1.66854	-5.83434	1.38	CD34
ILMN_2053546	3.42e-07	4.77e-10	17.1173	13.5482	1.37
ILMN_2059505	9.49e-07	2.62e-09	14.845	11.9148	1.37	ARPP19
ILMN_1784256	6.23e-06	4.08e-08	11.7421	9.19626	1.37	HDGFRP3
ILMN_3243859	1.25e-05	1.09e-07	10.7744	8.20286	1.37	NDUFB9
ILMN_1772492	1.5e-05	1.39e-07	10.5501	7.96088	1.37	SLC25A51
ILMN_1677906	6.88e-05	9.97e-07	8.8337	5.94611	1.37
ILMN_2313158	0.00826	0.000399	4.78326	-0.230418	1.37	MBNL1
ILMN_1767665	0.00905	0.000448	4.71674	-0.350157	1.37	GPX8
ILMN_2333670	0.306	0.074	1.94952	-5.40278	1.37	RNASE1
ILMN_1768582	1.93e-07	2.08e-10	18.3365	14.3258	1.36
ILMN_1776047	7.71e-06	5.66e-08	11.4128	8.86709	1.36
ILMN_1663313	8.7e-06	6.51e-08	11.2739	8.72553	1.36	AMY1C
ILMN_2210386	2.87e-05	3.28e-07	9.77184	7.08462	1.36	TMEM17
ILMN_1720889	4.38e-05	5.68e-07	9.29979	6.52356	1.36	MSMO1
ILMN_3210538	0.000217	4.31e-06	7.70228	4.43921	1.36
ILMN_3230608	0.0035	0.000134	5.42164	0.890582	1.36
ILMN_1775268	0.0167	0.000986	4.27506	-1.15729	1.36	HECW2
ILMN_2396996	3.45e-07	5.04e-10	17.0406	13.4971	1.35	PPCS
ILMN_1656386	5.39e-07	1.02e-09	16.066	12.8246	1.35	SEC24D
ILMN_2396020	6.79e-07	1.42e-09	15.6269	12.5065	1.35	DUSP6
ILMN_3283449	1.5e-06	5.81e-09	13.8772	11.1346	1.35
ILMN_2051408	5.93e-06	3.74e-08	11.8317	9.28436	1.35	PNPT1
ILMN_2136455	7.52e-06	5.45e-08	11.4503	8.90504	1.35	EOGT
ILMN_2376458	1.84e-05	1.86e-07	10.2806	7.66408	1.35	CSF2RA
ILMN_2330495	3.13e-05	3.68e-07	9.67009	6.96564	1.35	OCIAD1
ILMN_3306482	5.27e-05	7.19e-07	9.1021	6.28155	1.35
ILMN_1761277	8.58e-05	1.33e-06	8.60388	5.65239	1.35	PDE4C
ILMN_3278157	0.0198	0.00125	4.14614	-1.39638	1.35
ILMN_1811909	1.37e-05	1.24e-07	10.6517	8.07104	1.34
ILMN_1778796	1.7e-05	1.7e-07	10.3638	7.75642	1.34	ADSS
ILMN_1703891	1.7e-05	1.7e-07	10.3626	7.75507	1.34	TBC1D9
ILMN_2386100	2.59e-05	2.86e-07	9.89091	7.22253	1.34	BUB3
ILMN_1795243	6.91e-05	1.01e-06	8.82692	5.93753	1.34
ILMN_2381537	7.36e-05	1.09e-06	8.75962	5.8521	1.34	CRCP
ILMN_3231881	8.74e-05	1.36e-06	8.58513	5.62815	1.34
ILMN_1703005	0.000104	1.72e-06	8.40188	5.38915	1.34
ILMN_1679920	0.00444	0.000183	5.23616	0.570322	1.34
ILMN_2075440	9.25e-07	2.46e-09	14.921	11.9738	1.33	PDIA3P1
ILMN_1751816	1.3e-06	4.84e-09	14.0944	11.3146	1.33	MCTS1
ILMN_3226814	8.74e-06	6.6e-08	11.26	8.71132	1.33
ILMN_3183544	1.93e-05	1.98e-07	10.2212	7.59776	1.33
ILMN_1803819	4.88e-05	6.48e-07	9.18877	6.38818	1.33	IQGAP1
ILMN_1805646	5.14e-05	6.99e-07	9.1254	6.3103	1.33	SS18
ILMN_2041101	0.00126	3.74e-05	6.21672	2.20962	1.33	ANXA2P1
ILMN_2341229	0.392	0.118	1.68095	-5.81614	1.33	CD34
ILMN_2179778	4.53e-08	2.01e-11	22.2284	16.4401	1.32	PHLDB2
ILMN_3275447	9.86e-07	2.87e-09	14.7315	11.8262	1.32
ILMN_2151541	1.14e-06	3.94e-09	14.3401	11.5147	1.32	DNAJC10
ILMN_3279675	6.39e-06	4.24e-08	11.7026	9.15725	1.32
ILMN_2334243	1.09e-05	9.1e-08	10.9483	8.38729	1.32	CREB1
ILMN_3245600	2.11e-05	2.23e-07	10.1125	7.47541	1.32	LOC107133515
ILMN_2220283	0.000377	8.59e-06	7.20666	3.72855	1.32	HNRNPA1P10
ILMN_1679045	8.11e-07	1.92e-09	15.2372	12.2158	1.31	SBDS
ILMN_3213573	2.31e-06	1.05e-08	13.1953	10.5501	1.31
ILMN_1746664	6.15e-05	8.75e-07	8.94027	6.08027	1.31	WSB2
ILMN_1784005	0.000152	2.74e-06	8.04071	4.9063	1.31
ILMN_2243687	0.00144	4.4e-05	6.11134	2.03989	1.31	LAMP2
ILMN_1665738	0.00511	0.000218	5.13409	0.392153	1.31	FLI1
ILMN_3178258	0.0365	0.00289	3.69118	-2.24907	1.31
ILMN_2157099	0.133	0.0186	2.70241	-4.09978	1.31	CCNA1
ILMN_1689037	0.164	0.0261	2.52255	-4.42506	1.31	LIPG
ILMN_1803429	0.494	0.187	1.39539	-6.2119	1.31	CD44
ILMN_1775829	1.54e-05	1.45e-07	10.5075	7.91442	1.3	PERP
ILMN_3246255	1.96e-05	2.03e-07	10.1975	7.57111	1.3
ILMN_3280020	4.07e-05	5.18e-07	9.37667	6.61653	1.3
ILMN_3290353	4.45e-05	5.78e-07	9.28439	6.50486	1.3
ILMN_1763539	4.96e-05	6.62e-07	9.17141	6.36689	1.3	IER3IP1
ILMN_3282587	0.000109	1.8e-06	8.36218	5.33685	1.3
ILMN_2320906	6.6e-08	3.77e-11	21.1118	15.8844	1.29	RTN3
ILMN_1661485	5.03e-07	9.35e-10	16.1839	12.9084	1.29	RBM34
ILMN_2117569	1.11e-06	3.66e-09	14.4302	11.5872	1.29	EXO5
ILMN_1734696	5.61e-06	3.47e-08	11.907	9.35787	1.29	FRG1
ILMN_3241834	1.38e-05	1.25e-07	10.6471	8.06606	1.29
ILMN_1768394	4.14e-05	5.33e-07	9.35321	6.58822	1.29	ARPC5
ILMN_3244728	6.83e-05	9.89e-07	8.84043	5.95461	1.29
ILMN_1676765	0.000133	2.34e-06	8.16115	5.06909	1.29
ILMN_2150465	0.000277	5.79e-06	7.48721	4.13478	1.29	TMEM267
ILMN_1736042	0.000407	9.48e-06	7.13746	3.62674	1.29	ME1
ILMN_3291472	0.00134	4.04e-05	6.16679	2.1294	1.29
ILMN_3235221	0.286	0.0653	2.02048	-5.28799	1.29	LOC644936
ILMN_1748911	2.02e-07	2.3e-10	18.1836	14.2317	1.28	SNAP23
ILMN_1692956	2.37e-07	2.95e-10	17.8132	13.9997	1.28
ILMN_3243175	2.4e-06	1.1e-08	13.1446	10.5054	1.28	GOLGA6L6
ILMN_3188076	5.9e-05	8.26e-07	8.98751	6.13932	1.28
ILMN_2207328	0.0519	0.00474	3.4279	-2.74584	1.28	TPGS2
ILMN_1670439	1.4e-08	1.48e-12	27.4917	18.6275	1.27	FYTTD1
ILMN_1659297	4.59e-07	7.96e-10	16.4032	13.0624	1.27	FZD6
ILMN_2054554	2.07e-06	8.92e-09	13.3804	10.7117	1.27	DTWD2
ILMN_3293676	2.19e-06	9.69e-09	13.2861	10.6296	1.27
ILMN_1679280	2.83e-06	1.38e-08	12.8894	10.2777	1.27
ILMN_3200717	7.17e-06	5.03e-08	11.5295	8.98473	1.27	LOC643387
ILMN_2407851	8.45e-06	6.28e-08	11.3086	8.76107	1.27	IL17RD
ILMN_1814039	1.25e-05	1.09e-07	10.7757	8.20417	1.27
ILMN_1700896	0.000622	1.59e-05	6.77937	3.08953	1.27	SAP30
ILMN_3298215	0.00118	3.44e-05	6.27077	2.29608	1.27
ILMN_3245517	0.00158	4.94e-05	6.03768	1.92033	1.27
ILMN_1653794	0.0461	0.00401	3.51612	-2.57933	1.27	SNHG5
ILMN_1720048	0.385	0.113	1.70357	-5.78274	1.27	CCL2
ILMN_1670899	0.438	0.146	1.55071	-6.00282	1.27	FBN2
ILMN_3284063	1.24e-06	4.48e-09	14.1869	11.3904	1.26
ILMN_1677138	2.19e-06	9.74e-09	13.2805	10.6248	1.26	POLR2J3
ILMN_3225102	5.43e-06	3.33e-08	11.9502	9.39985	1.26	ZNF738
ILMN_3253304	3.21e-05	3.8e-07	9.6442	6.9352	1.26
ILMN_1803799	3.22e-05	3.82e-07	9.63844	6.92842	1.26
ILMN_3279219	0.000268	5.54e-06	7.51924	4.18049	1.26
ILMN_3234436	0.0227	0.0015	4.0464	-1.58226	1.26
ILMN_2214603	9.6e-08	7.5e-11	19.9488	15.2641	1.25	PPP2R3C
ILMN_2279834	2.45e-05	2.68e-07	9.94918	7.28949	1.25	ZNF483
ILMN_3218292	5.07e-05	6.87e-07	9.14051	6.32891	1.25	PAXIP1-AS1
ILMN_1685480	5.7e-05	7.92e-07	9.02209	6.18239	1.25	TARS
ILMN_1660439	5.78e-05	8.07e-07	9.00664	6.16317	1.25
ILMN_2073307	0.0006	1.53e-05	6.80942	3.13529	1.25	IL10
ILMN_1657697	0.00164	5.18e-05	6.00818	1.87222	1.25	SAR1A
ILMN_2133996	0.0178	0.00107	4.22812	-1.24417	1.25	SHE
ILMN_1695423	0.164	0.026	2.52468	-4.42125	1.25	CD9
ILMN_1756860	1.27e-07	1.13e-10	19.2873	14.8907	1.24	TXNL1
ILMN_1705876	2.13e-07	2.52e-10	18.0518	14.1497	1.24	NAP1L1
ILMN_1724826	9.86e-07	2.89e-09	14.7192	11.8166	1.24	DNM1L
ILMN_1683127	7.32e-06	5.18e-08	11.5	8.9551	1.24	ZNF281
ILMN_1652955	3.39e-05	4.11e-07	9.57589	6.85454	1.24
ILMN_3226613	0.00048	1.16e-05	6.99595	3.41654	1.24
ILMN_2076658	0.000828	2.27e-05	6.5419	2.72356	1.24	MRPL1
ILMN_2371055	0.295	0.0689	1.98998	-5.33759	1.24	EFNA1
ILMN_1711073	3.85e-06	2.09e-08	12.4399	9.86572	1.23
ILMN_1757702	1.56e-05	1.5e-07	10.4785	7.8827	1.23
ILMN_2415439	4.32e-05	5.57e-07	9.31647	6.54378	1.23	NAE1
ILMN_2117223	5.41e-05	7.47e-07	9.07105	6.24316	1.23	PTBP3
ILMN_1762262	0.000308	6.63e-06	7.39074	3.99627	1.23	PKIA
ILMN_3214052	0.00108	3.11e-05	6.33521	2.39861	1.23
ILMN_2246083	0.00858	0.000417	4.75719	-0.277274	1.23	CCZ1B
ILMN_1720114	0.0145	0.000828	4.37187	-0.978693	1.23	GMNN
ILMN_2103547	0.0315	0.00236	3.79951	-2.04507	1.23	GOLGA8B
ILMN_1782459	1.51e-07	1.46e-10	18.8779	14.6517	1.22	OSBPL8
ILMN_1660549	6.06e-07	1.2e-09	15.8458	12.6663	1.22	WLS
ILMN_1700674	1.04e-06	3.25e-09	14.5767	11.7041	1.22
ILMN_3236377	6.02e-06	3.85e-08	11.8005	9.25375	1.22	C2orf69
ILMN_1693789	9.19e-06	7.11e-08	11.1874	8.63658	1.22	ALPP
ILMN_3238183	2.57e-05	2.85e-07	9.89667	7.22916	1.22	BMS1P5
ILMN_2063586	0.00128	3.79e-05	6.20714	2.19427	1.22	CLIC4
ILMN_2369682	0.0018	5.87e-05	5.92964	1.74356	1.22	HNRNPA2B1
ILMN_2407082	4.79e-08	2.23e-11	22.0418	16.3499	1.21	43358
ILMN_1675085	8.67e-08	5.5e-11	20.4658	15.5453	1.21	UBA6
ILMN_1791478	1.87e-07	1.94e-10	18.4457	14.3925	1.21	MTPN
ILMN_1654320	1.14e-06	3.94e-09	14.342	11.5163	1.21
ILMN_2358457	4.63e-06	2.69e-08	12.1729	9.61402	1.21	ATF4
ILMN_2331163	2.4e-05	2.6e-07	9.97687	7.3212	1.21	CUL4A
ILMN_3225121	2.56e-05	2.82e-07	9.90379	7.23736	1.21
ILMN_1654915	2.71e-05	3.05e-07	9.8348	7.15773	1.21
ILMN_2401906	3.11e-05	3.65e-07	9.67785	6.97476	1.21	CDAN1
ILMN_1789074	6.48e-05	9.33e-07	8.88805	6.01468	1.21	HSPA1A
ILMN_2404795	9.41e-05	1.49e-06	8.51268	5.53413	1.21	SULT1A1
ILMN_3302456	0.000387	8.86e-06	7.18496	3.6967	1.21
ILMN_2337941	0.00143	4.38e-05	6.11537	2.04642	1.21	COPS8
ILMN_2131523	0.00192	6.35e-05	5.88024	1.66219	1.21	SACS
ILMN_2041222	0.0801	0.00876	3.10259	-3.35817	1.21
ILMN_2054442	1.63e-06	6.54e-09	13.7376	11.0174	1.2	ZNF146
ILMN_2075436	2.21e-06	9.93e-09	13.2587	10.6057	1.2	PDIA3P1
ILMN_2235745	5.94e-05	8.34e-07	8.9794	6.1292	1.2
ILMN_2102960	0.000745	1.98e-05	6.63218	2.86361	1.2	FAM214A
ILMN_2214197	0.00207	6.95e-05	5.82349	1.5683	1.2	TP53INP1
ILMN_2088124	0.00314	0.000118	5.49852	1.02196	1.2	TMEM154
ILMN_1662640	0.0212	0.00137	4.09428	-1.49293	1.2
ILMN_2096372	0.519	0.208	1.32855	-6.29695	1.2	ALDH1A1
ILMN_2158164	5.44e-06	3.35e-08	11.9449	9.39469	1.19	ZNF430
ILMN_3262849	6.64e-06	4.52e-08	11.6378	9.09294	1.19
ILMN_2323491	8.94e-06	6.81e-08	11.2295	8.67991	1.19	NUP62
ILMN_2215382	9.37e-06	7.35e-08	11.1553	8.60334	1.19	DDX51
ILMN_2049364	1.09e-05	9.04e-08	10.9543	8.39355	1.19	METTL21A
ILMN_2294762	1.24e-05	1.08e-07	10.7889	8.21835	1.19	AMY1A
ILMN_1669273	1.27e-05	1.13e-07	10.7409	8.167	1.19	PPT1
ILMN_3291511	1.7e-05	1.68e-07	10.3734	7.76705	1.19
ILMN_2179018	2.65e-05	2.97e-07	9.85823	7.18482	1.19	NDUFAB1
ILMN_3251723	0.000104	1.71e-06	8.40323	5.39092	1.19	PNPT1
ILMN_1779264	0.00225	7.8e-05	5.75239	1.45002	1.19	PSMG1
ILMN_1750100	0.00649	0.000294	4.9593	0.083878	1.19
ILMN_3251440	0.118	0.0154	2.80471	-3.91215	1.19	PIK3C2A
ILMN_1752755	0.529	0.216	1.3033	-6.32826	1.19	VWF
ILMN_2049343	8.67e-07	2.14e-09	15.097	12.1091	1.18
ILMN_1691789	9.49e-07	2.6e-09	14.855	11.9226	1.18	SMNDC1
ILMN_3290199	1.06e-06	3.39e-09	14.5257	11.6636	1.18
ILMN_2085922	1.99e-06	8.51e-09	13.4347	10.7587	1.18	WRB
ILMN_2180929	4.69e-06	2.76e-08	12.1454	9.58774	1.18	SLC16A12
ILMN_2322806	8.72e-06	6.56e-08	11.2668	8.71822	1.18
ILMN_3237177	1.06e-05	8.65e-08	10.997	8.43848	1.18	FAM175A
ILMN_3240943	1.86e-05	1.88e-07	10.2688	7.65093	1.18
ILMN_2130078	9.48e-05	1.51e-06	8.50335	5.52198	1.18	CDKN2AIPNL
ILMN_1721349	0.000163	3.02e-06	7.96812	4.80733	1.18	MAGT1
ILMN_1666384	0.000262	5.38e-06	7.54076	4.21114	1.18
ILMN_1706841	0.000272	5.67e-06	7.50353	4.15809	1.18	PGAM4
ILMN_1651826	0.383	0.112	1.7096	-5.77379	1.18	BASP1
ILMN_1682775	0.467	0.166	1.47214	-6.11052	1.18	EDN1
ILMN_2067656	0.619	0.304	1.07282	-6.5921	1.18	CCND2
ILMN_3209117	1.1e-05	9.24e-08	10.9336	8.37174	1.17
ILMN_1753892	1.27e-05	1.12e-07	10.7537	8.18073	1.17
ILMN_2225548	5.41e-05	7.45e-07	9.07299	6.24557	1.17	ZNF521
ILMN_3309349	0.0151	0.000863	4.34898	-1.02085	1.17	SNHG8
ILMN_1652907	9.38e-08	6.72e-11	20.1301	15.3637	1.16	CDC5L
ILMN_3240117	4.86e-07	8.94e-10	16.2448	12.9513	1.16	AIDA
ILMN_3290800	2.47e-06	1.16e-08	13.0816	10.4496	1.16
ILMN_2313889	0.00148	4.55e-05	6.0906	2.0063	1.16	ZNF682
ILMN_3283775	0.00264	9.57e-05	5.62594	1.23792	1.16	RPL21P28
ILMN_2109156	0.0236	0.00158	4.01677	-1.63761	1.16	RANBP1
ILMN_2196328	0.209	0.038	2.32016	-4.78221	1.16	POSTN
ILMN_3280628	1.14e-07	9.9e-11	19.4979	15.0113	1.15
ILMN_3287952	1.87e-07	1.9e-10	18.4761	14.4109	1.15
ILMN_2299072	9.53e-06	7.59e-08	11.1233	8.57021	1.15	LUC7L3
ILMN_2406132	1.9e-05	1.94e-07	10.2409	7.61971	1.15	LILRB3
ILMN_1730678	2.01e-05	2.09e-07	10.1728	7.54342	1.15
ILMN_3277365	3.34e-05	4e-07	9.59782	6.88049	1.15
ILMN_1673788	0.000127	2.21e-06	8.20631	5.12967	1.15	CDV3
ILMN_1672128	0.0034	0.00013	5.44162	0.924798	1.15	ATF4
ILMN_2313672	0.577	0.261	1.17741	-6.47744	1.15	IL1RL1
ILMN_1696027	2e-07	2.2e-10	18.2506	14.273	1.14
ILMN_2186482	1.42e-06	5.47e-09	13.9482	11.1938	1.14	TMED7
ILMN_1673638	1.72e-06	7.04e-09	13.6527	10.9455	1.14	RPS3A
ILMN_2358980	1.9e-06	8.07e-09	13.4945	10.8102	1.14	ILK
ILMN_1726308	2.59e-06	1.24e-08	13.0064	10.3827	1.14	ST13P4
ILMN_1717180	9.71e-06	7.79e-08	11.0987	8.54463	1.14	MTMR6
ILMN_1756139	4.43e-05	5.74e-07	9.28989	6.51154	1.14
ILMN_2091084	0.000247	5.05e-06	7.58703	4.27682	1.14	C8orf37
ILMN_2079098	0.000383	8.74e-06	7.19415	3.7102	1.14	INIP
ILMN_1737396	0.00112	3.25e-05	6.30722	2.35415	1.14	PSMD14
ILMN_3266944	0.00113	3.26e-05	6.30515	2.35086	1.14
ILMN_1692545	0.00197	6.59e-05	5.857	1.62379	1.14
ILMN_2129234	0.00909	0.000451	4.71251	-0.357787	1.14	TMEM47
ILMN_1656378	0.0127	0.000694	4.47032	-0.797989	1.14	NMT2
ILMN_3285785	0.0347	0.00269	3.73057	-2.17483	1.14
ILMN_1658709	0.0408	0.00337	3.60939	-2.4033	1.14	LAMB1
ILMN_1782444	1.33e-06	4.99e-09	14.0569	11.2838	1.13	YIPF4
ILMN_1664449	5.43e-06	3.31e-08	11.9549	9.40445	1.13	ALG5
ILMN_1755926	9.21e-06	7.14e-08	11.1831	8.63215	1.13	DBI
ILMN_2274775	1.13e-05	9.59e-08	10.8977	8.33389	1.13	SLC44A4
ILMN_1653205	2.96e-05	3.42e-07	9.73438	7.04094	1.13	C8orf59
ILMN_2249473	3.32e-05	3.97e-07	9.6063	6.89051	1.13	SPTLC1
ILMN_1778457	0.000187	3.57e-06	7.84335	4.63566	1.13	IL18
ILMN_1783627	0.000339	7.44e-06	7.30824	3.87684	1.13
ILMN_1813240	0.00463	0.000192	5.20812	0.521508	1.13	EIF1AX
ILMN_1661194	0.0612	0.00595	3.30681	-2.97424	1.13	CLDN14
ILMN_1658494	0.419	0.134	1.60202	-5.93045	1.13	RGCC
ILMN_1704730	0.442	0.149	1.53942	-6.01854	1.13	CD93
ILMN_1690894	1.38e-06	5.23e-09	14.0009	11.2375	1.12
ILMN_2347888	2.21e-06	9.92e-09	13.2593	10.6062	1.12	LARP4
ILMN_3260286	1.61e-05	1.56e-07	10.4428	7.84352	1.12
ILMN_2184049	1.7e-05	1.68e-07	10.3711	7.76447	1.12	COX7B
ILMN_3224290	2.27e-05	2.42e-07	10.0418	7.39527	1.12
ILMN_2134381	2.45e-05	2.68e-07	9.94844	7.28865	1.12	ITPK1-AS1
ILMN_2202940	2.9e-05	3.32e-07	9.75974	7.07053	1.12	CHPT1
ILMN_3232282	3.93e-05	4.99e-07	9.40965	6.65622	1.12
ILMN_3296994	0.000272	5.68e-06	7.50188	4.15573	1.12
ILMN_3287493	0.000283	5.93e-06	7.47036	4.11067	1.12
ILMN_3192446	0.000497	1.22e-05	6.96506	3.37029	1.12
ILMN_2201596	0.602	0.286	1.11448	-6.54747	1.12	CYTL1
ILMN_1660270	4.16e-07	6.94e-10	16.5909	13.1924	1.11
ILMN_2204909	4.78e-06	2.84e-08	12.1171	9.56066	1.11	XRCC2
ILMN_1685140	9.23e-06	7.19e-08	11.177	8.62579	1.11	PRRC1
ILMN_3300797	9.37e-06	7.35e-08	11.1554	8.60348	1.11
ILMN_2077623	8.73e-05	1.36e-06	8.58674	5.63024	1.11	RRAS2
ILMN_2202637	0.000171	3.23e-06	7.91688	4.73707	1.11	CRY1
ILMN_1779852	0.000461	1.1e-05	7.03199	3.47032	1.11
ILMN_2339202	0.000684	1.79e-05	6.70122	2.96996	1.11	KTN1
ILMN_1788778	0.00074	1.96e-05	6.63966	2.87517	1.11	43354
ILMN_1719611	0.00211	7.15e-05	5.80595	1.53918	1.11	CCT6A
ILMN_2098446	0.0053	0.000229	5.10388	0.339137	1.11	PMAIP1
ILMN_1741727	0.044	0.00376	3.55126	-2.51301	1.11	QPCT
ILMN_1787897	0.127	0.0172	2.74404	-4.02362	1.11	CXCL1
ILMN_3242120	1.69e-08	4.29e-12	25.2162	17.7605	1.1
ILMN_1658182	1.01e-06	3.02e-09	14.6677	11.776	1.1	MEX3C
ILMN_3303965	1.04e-06	3.24e-09	14.5801	11.7068	1.1
ILMN_3204275	2.17e-06	9.5e-09	13.3087	10.6494	1.1
ILMN_3236130	1.63e-05	1.58e-07	10.4275	7.82673	1.1
ILMN_1792138	4.52e-05	5.89e-07	9.26827	6.48526	1.1	UQCRH
ILMN_3263329	8.37e-05	1.28e-06	8.63116	5.68757	1.1	GAR1
ILMN_3226291	0.000109	1.81e-06	8.3612	5.33555	1.1
ILMN_1717745	0.000223	4.46e-06	7.67863	4.40603	1.1	TIAL1
ILMN_2123559	0.000356	7.98e-06	7.25855	3.80448	1.1	MIGA1
ILMN_1770053	0.0024	8.51e-05	5.6985	1.35991	1.1	RBBP7
ILMN_3290035	0.00466	0.000194	5.20212	0.511055	1.1
ILMN_3191695	0.0175	0.00105	4.24202	-1.21843	1.1
ILMN_1778668	0.506	0.197	1.36338	-6.25302	1.1	TAGLN
ILMN_2096191	5.55e-07	1.08e-09	15.9905	12.7706	1.09	AASDHPPT
ILMN_1745423	1.27e-06	4.63e-09	14.1471	11.3578	1.09	UTP3
ILMN_1758474	1.5e-06	5.83e-09	13.8734	11.1314	1.09	PRKRA
ILMN_1696708	6.88e-06	4.76e-08	11.5865	9.0418	1.09	C14orf166
ILMN_2125010	8.7e-06	6.53e-08	11.2713	8.72289	1.09	SKAP2
ILMN_1671661	1.51e-05	1.41e-07	10.5356	7.94513	1.09	HSD17B7
ILMN_1765132	1.94e-05	1.99e-07	10.217	7.59298	1.09	LACTB
ILMN_2306565	7.09e-05	1.04e-06	8.79855	5.90157	1.09	MTX2
ILMN_1680727	8.15e-05	1.24e-06	8.65679	5.72054	1.09	GLRX2
ILMN_3249230	8.22e-05	1.26e-06	8.64779	5.70897	1.09
ILMN_3254984	9.42e-05	1.49e-06	8.5109	5.53182	1.09
ILMN_3235637	0.000325	7.07e-06	7.34464	3.92965	1.09	LOC100128288
ILMN_2364272	0.000571	1.43e-05	6.8536	3.20234	1.09	MBNL2
ILMN_2061405	0.000976	2.75e-05	6.41699	2.5279	1.09	NUP54
ILMN_3211935	0.00863	0.000422	4.75081	-0.288768	1.09
ILMN_2186806	0.143	0.0208	2.64409	-4.20594	1.09	HLA-F
ILMN_3286809	0.415	0.132	1.6136	-5.9139	1.09
ILMN_1739259	1.77e-08	4.87e-12	24.959	17.6555	1.08	UBE4A
ILMN_2408001	4.9e-08	2.38e-11	21.9222	16.2914	1.08	RFWD2
ILMN_3297898	1.54e-06	6.06e-09	13.8272	11.0928	1.08
ILMN_1712766	3.07e-06	1.53e-08	12.7807	10.1795	1.08	ERGIC2
ILMN_2365595	1.68e-05	1.65e-07	10.3864	7.78136	1.08	GMPR2
ILMN_2176882	4.68e-05	6.16e-07	9.23185	6.44087	1.08	ZNF69
ILMN_1722502	6.99e-05	1.02e-06	8.81517	5.92265	1.08	CCT6A
ILMN_3294213	0.000115	1.94e-06	8.304	5.25985	1.08
ILMN_1681754	0.00649	0.000294	4.95872	0.082851	1.08	GGH
ILMN_3236021	0.0237	0.00159	4.01424	-1.64234	1.08
ILMN_1715401	0.082	0.00905	3.0854	-3.39037	1.08	MT1G
ILMN_1759084	7e-07	1.48e-09	15.5735	12.4671	1.07	INTS8
ILMN_1761072	9.77e-07	2.77e-09	14.7761	11.8611	1.07
ILMN_1785765	6.18e-05	8.82e-07	8.93403	6.07245	1.07	TM9SF2
ILMN_2318011	0.000114	1.94e-06	8.30702	5.26386	1.07	PSMA3
ILMN_2050654	0.000308	6.63e-06	7.39076	3.99629	1.07	SAV1
ILMN_1689518	0.484	0.179	1.42258	-6.17643	1.07	PECAM1
ILMN_1756779	1.01e-07	8.32e-11	19.78	15.1702	1.06	CLTC
ILMN_2154053	6.7e-07	1.36e-09	15.6843	12.5486	1.06	KDSR
ILMN_2387078	1.96e-05	2.03e-07	10.1993	7.57321	1.06	MPZL2
ILMN_2227495	3.1e-05	3.63e-07	9.68359	6.98149	1.06	ZNF549
ILMN_1798581	3.46e-05	4.24e-07	9.54866	6.82226	1.06	MCM8
ILMN_3294134	5.66e-05	7.86e-07	9.02838	6.19022	1.06
ILMN_3247256	7.07e-05	1.04e-06	8.80238	5.90644	1.06
ILMN_1703015	0.000102	1.68e-06	8.42021	5.41324	1.06	ZRANB2
ILMN_1726460	0.000111	1.86e-06	8.33797	5.30485	1.06	RPL14
ILMN_1721703	0.00164	5.22e-05	6.00327	1.86421	1.06	PNN
ILMN_2095759	0.00236	8.3e-05	5.71371	1.38537	1.06	OGFRL1
ILMN_1743097	0.00368	0.000143	5.38132	0.821356	1.06	XRCC6
ILMN_1743445	0.0708	0.00736	3.19466	-3.18535	1.06	FAM107A
ILMN_1654685	0.419	0.134	1.60473	-5.92659	1.06	MCTP1
ILMN_1727348	5.35e-08	2.82e-11	21.6166	16.1402	1.05	NMD3
ILMN_2062381	7.04e-07	1.5e-09	15.5532	12.4521	1.05	LCOR
ILMN_2219556	9.25e-07	2.44e-09	14.9317	11.9822	1.05	ISCA1
ILMN_2338921	9.93e-07	2.95e-09	14.697	11.7991	1.05	TRAPPC11
ILMN_1706825	1.2e-05	1.03e-07	10.8271	8.25905	1.05	PKN2
ILMN_3218538	1.58e-05	1.52e-07	10.467	7.87009	1.05
ILMN_2073543	8.91e-05	1.39e-06	8.56792	5.60588	1.05	HYPK
ILMN_3255792	0.000104	1.71e-06	8.4021	5.38944	1.05
ILMN_3284447	0.000149	2.68e-06	8.05731	4.92884	1.05
ILMN_3289100	0.000255	5.23e-06	7.56121	4.2402	1.05
ILMN_2359287	0.00059	1.49e-05	6.82669	3.16152	1.05	ITGA6
ILMN_1750636	0.0117	0.000625	4.52836	-0.691917	1.05
ILMN_2142185	0.306	0.0739	1.95062	-5.40103	1.05	CLEC14A
ILMN_1693341	1.28e-05	1.14e-07	10.7317	8.15715	1.04	SNRPN
ILMN_2389155	1.42e-05	1.3e-07	10.6093	8.02518	1.04	UGP2
ILMN_2173004	2.09e-05	2.19e-07	10.1293	7.4944	1.04	RAB8B
ILMN_2370135	3.13e-05	3.68e-07	9.67042	6.96603	1.04	HNRNPU
ILMN_2211950	6.98e-05	1.02e-06	8.81763	5.92576	1.04
ILMN_3251545	9.65e-05	1.54e-06	8.48434	5.49719	1.04	CHMP5
ILMN_2211724	0.000237	4.79e-06	7.62614	4.33212	1.04
ILMN_3299558	0.0015	4.61e-05	6.08161	1.99173	1.04	PNISR
ILMN_2147435	0.00375	0.000147	5.36779	0.79808	1.04	MAN2A1
ILMN_1714756	0.00417	0.000169	5.28289	0.651455	1.04	YIPF5
ILMN_3235013	1.5e-06	5.88e-09	13.8638	11.1234	1.03
ILMN_3200539	2.88e-06	1.43e-08	12.8555	10.2472	1.03
ILMN_2145250	5.1e-06	3.1e-08	12.0258	9.47299	1.03	NACAP1
ILMN_1704385	3.64e-05	4.52e-07	9.4936	6.75673	1.03
ILMN_1757019	6.48e-05	9.32e-07	8.8885	6.01525	1.03	NTN4
ILMN_1693334	0.000232	4.66e-06	7.64543	4.35932	1.03	P4HA1
ILMN_1771149	0.000242	4.94e-06	7.60252	4.29874	1.03	MRPL19
ILMN_1786139	0.000547	1.36e-05	6.88751	3.25361	1.03	VKORC1
ILMN_1777139	0.00213	7.23e-05	5.79894	1.52753	1.03	MAK16
ILMN_1701457	0.0115	0.000607	4.54507	-0.66145	1.03	FAHD1
ILMN_2367215	0.137	0.0194	2.67999	-4.14066	1.03	PRCP
ILMN_3266606	0.174	0.0287	2.4722	-4.51489	1.03
ILMN_3231944	0.264	0.0569	2.09717	-5.16162	1.03
ILMN_1657722	3.35e-05	4.03e-07	9.5931	6.87491	1.02	RPS3A
ILMN_1814526	0.0053	0.000229	5.10279	0.337227	1.02	ADD3
ILMN_1803788	0.00669	0.000305	4.93699	0.04426	1.02	LGALS3
ILMN_1700257	0.0219	0.00143	4.07156	-1.5353	1.02	C4orf32
ILMN_2122511	0.0361	0.00283	3.70261	-2.22753	1.02	CCBE1
ILMN_2298365	0.244	0.0497	2.17227	-5.03573	1.02	PPP2R2B
ILMN_1793950	5.92e-07	1.16e-09	15.8911	12.699	1.01
ILMN_1713163	1.09e-06	3.56e-09	14.4661	11.616	1.01	SMARCA5
ILMN_2063584	2.5e-06	1.18e-08	13.0626	10.4327	1.01	CLIC4
ILMN_1672565	3.96e-06	2.21e-08	12.3806	9.81026	1.01	TRMT10C
ILMN_1732080	4.93e-06	2.97e-08	12.0692	9.51479	1.01	SUMO1P3
ILMN_1713178	9.5e-06	7.51e-08	11.1344	8.58167	1.01
ILMN_2224103	1.01e-05	8.18e-08	11.0504	8.4943	1.01	PAPSS1
ILMN_2181968	1.55e-05	1.47e-07	10.4947	7.90042	1.01	CBL
ILMN_2366790	2.32e-05	2.5e-07	10.0121	7.36141	1.01	DDX52
ILMN_3226663	3.57e-05	4.39e-07	9.51836	6.78623	1.01	ZNF876P
ILMN_2054145	0.000163	2.99e-06	7.97403	4.81541	1.01	PAK1IP1
ILMN_1734814	0.000237	4.8e-06	7.62414	4.32929	1.01	HSPA4
ILMN_3205162	0.000364	8.19e-06	7.24012	3.77755	1.01
ILMN_2110829	0.000967	2.71e-05	6.42448	2.5397	1.01
ILMN_2395043	0.0017	5.48e-05	5.97245	1.8138	1.01
ILMN_1697639	0.00262	9.46e-05	5.63322	1.2502	1.01	OGT
ILMN_2067269	0.00354	0.000136	5.41324	0.876183	1.01	RECK
ILMN_1767837	0.00395	0.000158	5.32513	0.724519	1.01	GOLT1B
ILMN_3279712	0.0164	0.000966	4.28616	-1.13675	1.01
ILMN_1733615	4.83e-06	2.88e-08	12.1022	9.54639	1	MTF2
ILMN_1675669	6.76e-06	4.63e-08	11.6138	9.06906	1	IBTK
ILMN_2161007	7.4e-05	1.1e-06	8.75088	5.84095	1	GABPB2
ILMN_3242011	0.000109	1.82e-06	8.35624	5.32901	1	MOB1A
ILMN_1682953	0.000171	3.23e-06	7.91679	4.73695	1	PGAM4
ILMN_3192316	0.000362	8.13e-06	7.24562	3.78558	1
ILMN_2312719	0.00163	5.14e-05	6.01284	1.87983	1	EXOSC9
ILMN_3268697	0.0071	0.00033	4.89168	-0.036398	1
ILMN_1761131	0.0134	0.000738	4.43595	-0.860978	1	ECI2
ILMN_3286813	7.4e-05	1.1e-06	8.75108	5.84122	0.998
ILMN_1912662	0.000771	2.07e-05	6.60499	2.82154	0.998
ILMN_1687785	0.00134	4.04e-05	6.16672	2.1293	0.998	PPA2
ILMN_2336647	3.15e-06	1.59e-08	12.7373	10.1399	0.997	NNT
ILMN_1754178	9.02e-05	1.41e-06	8.55354	5.58723	0.997	GDI2
ILMN_3282174	0.00783	0.000373	4.82139	-0.162031	0.997
ILMN_1679391	0.354	0.0965	1.79731	-5.64144	0.997	MAMDC2
ILMN_2214144	0.00138	4.19e-05	6.14236	2.09002	0.996	TWSG1
ILMN_3288830	7.19e-05	1.06e-06	8.78471	5.88401	0.99
ILMN_2167616	2.45e-05	2.68e-07	9.9512	7.29181	0.985	NACA
ILMN_2101920	0.0288	0.00208	3.86791	-1.91652	0.984	HNRNPH1
ILMN_2232430	2.85e-06	1.4e-08	12.8763	10.2659	0.982	NMD3
ILMN_1700182	9.4e-05	1.49e-06	8.51492	5.53705	0.982
ILMN_1755075	1.19e-06	4.17e-09	14.2734	11.4608	0.981	IDI1
ILMN_1741096	0.00697	0.000324	4.90305	-0.016128	0.979	FDFT1
ILMN_3259223	0.0622	0.0061	3.29406	-2.99827	0.979
ILMN_1811754	1.24e-05	1.08e-07	10.7838	8.21285	0.977	NDUFB10
ILMN_3258321	0.00175	5.64e-05	5.9549	1.78504	0.977
ILMN_1705111	9.53e-07	2.68e-09	14.8157	11.892	0.975	FNDC3A
ILMN_3294235	9.82e-05	1.59e-06	8.46367	5.47018	0.975
ILMN_1701434	1.69e-08	4.24e-12	25.2412	17.7706	0.974	RAP1B
ILMN_2374692	3.43e-05	4.19e-07	9.5578	6.8331	0.974	WAC
ILMN_3235410	0.000243	4.97e-06	7.59873	4.29339	0.973	MFSD14C
ILMN_3233442	0.000809	2.2e-05	6.56259	2.75575	0.973
ILMN_1742866	0.011	0.000572	4.57876	-0.600111	0.973	F2R
ILMN_2129161	0.273	0.0601	2.06744	-5.21088	0.973	LRRC32
ILMN_3236877	0.000115	1.95e-06	8.30301	5.25854	0.972
ILMN_1748904	5.83e-06	3.66e-08	11.8524	9.30465	0.969	WTAP
ILMN_1703564	6.39e-06	4.26e-08	11.6966	9.15132	0.968	DYNLRB1
ILMN_1676213	0.19	0.0327	2.40078	-4.64123	0.968	SRPX2
ILMN_1738356	6.91e-06	4.79e-08	11.5793	9.03469	0.966
ILMN_2373266	1.54e-05	1.46e-07	10.5036	7.91019	0.966	SREK1
ILMN_2048636	6.53e-05	9.42e-07	8.87974	6.00422	0.966	ME2
ILMN_3292163	9.13e-06	7.04e-08	11.197	8.64646	0.965
ILMN_1767747	0.000134	2.36e-06	8.1559	5.06203	0.964	HDAC2
ILMN_1804610	0.000171	3.21e-06	7.92216	4.74433	0.964	NFX1
ILMN_3231550	0.000353	7.88e-06	7.26779	3.81795	0.964
ILMN_1691237	0.129	0.0178	2.72761	-4.05372	0.964	CAP2
ILMN_2395728	0.00133	3.99e-05	6.17409	2.14115	0.962	HNRNPUL1
ILMN_1717173	0.0023	8.03e-05	5.73407	1.41942	0.962	ECT2
ILMN_1813801	1.51e-05	1.4e-07	10.5426	7.95274	0.957
ILMN_3281039	5.05e-05	6.81e-07	9.14744	6.33744	0.956
ILMN_1663648	0.459	0.16	1.49311	-6.08216	0.956	MTUS1
ILMN_1875123	0.000843	2.33e-05	6.52661	2.69973	0.951
ILMN_3257475	2.31e-05	2.47e-07	10.0223	7.37303	0.95
ILMN_2180682	2.86e-05	3.25e-07	9.78061	7.09483	0.95	MTPN
ILMN_2115949	0.000153	2.77e-06	8.03224	4.8948	0.95	ZNF394
ILMN_2357386	0.000578	1.45e-05	6.84451	3.18857	0.95	FKTN
ILMN_3212373	0.0686	0.00703	3.21876	-3.14003	0.95
ILMN_3232696	0.0766	0.00824	3.13508	-3.29725	0.95
ILMN_1799856	0.00522	0.000224	5.1171	0.36236	0.949	NOMO2
ILMN_1710937	0.0145	0.000826	4.37299	-0.976625	0.948	IFI16
ILMN_2181060	0.000142	2.54e-06	8.09861	4.98478	0.947	CKAP2
ILMN_3202734	7.52e-06	5.43e-08	11.4533	8.90803	0.946
ILMN_2388975	1.17e-05	9.99e-08	10.8586	8.29249	0.946
ILMN_3307877	8.01e-05	1.22e-06	8.67279	5.74109	0.946	C21orf58
ILMN_2389810	8.64e-05	1.34e-06	8.59647	5.64281	0.946	ATP11C
ILMN_2059294	0.000101	1.65e-06	8.43415	5.43153	0.945	RTCA
ILMN_1654920	0.00741	0.00035	4.85857	-0.095501	0.945	HNRNPH3
ILMN_2046470	2.62e-05	2.91e-07	9.87713	7.20664	0.943	DAAM1
ILMN_1773369	3.24e-06	1.65e-08	12.6963	10.1026	0.942	MRPL48
ILMN_1655469	0.000422	9.92e-06	7.10567	3.57976	0.94	TSPAN3
ILMN_2049021	0.246	0.0504	2.16528	-5.04753	0.94	PTTG3P
ILMN_1733453	6.88e-05	9.99e-07	8.83267	5.9448	0.938
ILMN_2206188	0.000606	1.54e-05	6.80128	3.1229	0.938	SHROOM4
ILMN_1765019	1.11e-07	9.39e-11	19.5827	15.0593	0.937	SACM1L
ILMN_3244319	4.61e-05	6.06e-07	9.24553	6.45756	0.937	CCDC125
ILMN_1773567	0.295	0.0689	1.99003	-5.33751	0.937	LAMA5
ILMN_1795183	0.3	0.0712	1.9716	-5.36729	0.937	RNASE1
ILMN_2159322	2.82e-06	1.37e-08	12.8999	10.2873	0.936	SLK
ILMN_1668012	2.63e-05	2.92e-07	9.87269	7.20152	0.936	SLC25A13
ILMN_1722492	0.00019	3.62e-06	7.83106	4.61865	0.936	DUSP19
ILMN_2155322	0.000207	4.06e-06	7.74685	4.50155	0.936	ZNF652
ILMN_2362581	3.26e-06	1.67e-08	12.6789	10.0866	0.935	FNDC3A
ILMN_1683888	0.00148	4.55e-05	6.09078	2.0066	0.935	SRP72
ILMN_1774207	0.563	0.247	1.21584	-6.43316	0.934	ANGPT2
ILMN_1658015	6.63e-06	4.47e-08	11.648	9.10312	0.933	MBNL2
ILMN_3288268	0.000116	1.98e-06	8.28989	5.24112	0.933
ILMN_2104106	0.000121	2.07e-06	8.25632	5.19646	0.933	XPR1
ILMN_2230672	0.00355	0.000137	5.40864	0.868292	0.933	MRPL18
ILMN_2409220	0.123	0.0165	2.76882	-3.97817	0.933	HMMR
ILMN_3250067	0.47	0.168	1.46339	-6.12227	0.933	ANGPT2
ILMN_1654583	5.35e-06	3.26e-08	11.9733	9.42224	0.932	CHD1
ILMN_3247261	0.00024	4.88e-06	7.61161	4.31159	0.932	RAPGEF2
ILMN_1798308	0.0204	0.0013	4.12409	-1.43741	0.932	AHSA2
ILMN_1742813	2e-06	8.59e-09	13.4233	10.7489	0.931	TMEM167A
ILMN_1724230	0.000101	1.64e-06	8.43716	5.43547	0.931
ILMN_1668507	0.00902	0.000446	4.71902	-0.346038	0.928	DDAH1
ILMN_3273493	3.05e-05	3.56e-07	9.69979	7.00048	0.925
ILMN_2316974	0.000807	2.2e-05	6.56418	2.75822	0.925	LILRB1
ILMN_1656233	0.000603	1.53e-05	6.80589	3.12991	0.924	SPDYE8P
ILMN_3188124	0.000728	1.93e-05	6.65168	2.89372	0.924
ILMN_2173611	0.321	0.0807	1.90051	-5.4808	0.923	MT1E
ILMN_2078547	0.000329	7.19e-06	7.33267	3.9123	0.921	FMC1
ILMN_1733559	0.135	0.0191	2.68965	-4.12306	0.921	RNA28S5
ILMN_1689842	0.0155	0.000901	4.32514	-1.06479	0.92	MSMO1
ILMN_1685917	0.372	0.106	1.7419	-5.72551	0.92	EMCN
ILMN_1751589	0.000167	3.11e-06	7.94483	4.77544	0.917	NUDCD2
ILMN_2405233	3.62e-05	4.48e-07	9.50034	6.76477	0.916	FAM133B
ILMN_3265143	0.000144	2.58e-06	8.08826	4.97079	0.915
ILMN_3236694	0.000451	1.07e-05	7.05078	3.4983	0.915
ILMN_1750088	0.00134	4e-05	6.17217	2.13806	0.914	VRK2
ILMN_2400935	0.538	0.224	1.27848	-6.35861	0.914	TAGLN
ILMN_1690806	4.83e-05	6.39e-07	9.19988	6.40179	0.913	HACD2
ILMN_1651513	0.000371	8.45e-06	7.21806	3.74526	0.913	SKIV2L2
ILMN_1786823	0.573	0.256	1.1896	-6.46351	0.913	ICAM2
ILMN_1747650	0.481	0.177	1.43154	-6.16464	0.912	BMP6
ILMN_2130180	8.41e-06	6.24e-08	11.3163	8.7689	0.911	RPL13P5
ILMN_1750093	0.0002	3.86e-06	7.78477	4.5544	0.911	SDHAP1
ILMN_2279961	0.000539	1.33e-05	6.90155	3.2748	0.911	LAMP2
ILMN_1785703	0.00112	3.22e-05	6.3124	2.36239	0.911	LMOD3
ILMN_1874530	0.000235	4.74e-06	7.63288	4.34164	0.909	DIAPH3
ILMN_2191331	0.005	0.000212	5.14956	0.419237	0.909	RPS4Y2
ILMN_3284119	0.0183	0.00112	4.20524	-1.28659	0.909
ILMN_1710216	4.06e-07	6.69e-10	16.6419	13.2274	0.908	AVEN
ILMN_2400613	3.93e-06	2.17e-08	12.398	9.82658	0.908	SNX7
ILMN_3269655	2.86e-05	3.27e-07	9.77501	7.08831	0.908
ILMN_2242463	0.0168	0.000994	4.27084	-1.16508	0.908	CTSC
ILMN_2361570	2.17e-06	9.54e-09	13.3039	10.6452	0.906	SNX14
ILMN_2106656	2.74e-05	3.09e-07	9.82342	7.14454	0.906	BLZF1
ILMN_1725090	0.128	0.0175	2.73704	-4.03644	0.905	CTHRC1
ILMN_1711919	6.23e-06	4.08e-08	11.7421	9.19636	0.904	SCYL2
ILMN_1689318	0.376	0.109	1.7274	-5.74725	0.904	NUAK1
ILMN_1665982	1.26e-05	1.1e-07	10.7654	8.19324	0.903	AKTIP
ILMN_3300663	0.00314	0.000118	5.49938	1.02344	0.903
ILMN_1682774	0.00488	0.000205	5.16977	0.454583	0.902	TEX30
ILMN_3241970	3.22e-05	3.81e-07	9.64143	6.93194	0.901	POLR2J2
ILMN_2367428	0.00124	3.66e-05	6.23048	2.23167	0.901	FAM96A
ILMN_2229922	0.00673	0.000307	4.93246	0.036204	0.9	KIAA1551
ILMN_2061435	0.328	0.0835	1.88089	-5.51173	0.9	MEG3
ILMN_2242900	0.641	0.328	1.01761	-6.64906	0.899	IL1RL1
ILMN_3236156	7.32e-06	5.2e-08	11.4968	8.95189	0.898	OSTC
ILMN_1708427	0.000741	1.97e-05	6.63733	2.87157	0.897	KPNA3
ILMN_1711157	0.0944	0.0111	2.9786	-3.58989	0.897	NOTCH4
ILMN_3241626	0.000752	2.01e-05	6.62315	2.84965	0.896	QRFPR
ILMN_1710075	0.00201	6.7e-05	5.84623	1.60598	0.895
ILMN_2231242	7.81e-05	1.18e-06	8.69702	5.77215	0.893	HMGB1
ILMN_1766505	8.58e-05	1.33e-06	8.60379	5.65226	0.893	COMMD10
ILMN_2405684	0.00305	0.000114	5.52185	1.06166	0.893	BIRC3
ILMN_2187727	0.00424	0.000173	5.26875	0.62693	0.893	NOC3L
ILMN_1747911	0.107	0.0134	2.87688	-3.77886	0.893	CDK1
ILMN_1673933	0.00365	0.000142	5.38849	0.833688	0.892
ILMN_1662158	3.77e-06	2.03e-08	12.4712	9.89487	0.89
ILMN_1804328	0.000353	7.88e-06	7.2676	3.81768	0.89	WWP1
ILMN_3280847	0.0461	0.00402	3.51575	-2.58001	0.89
ILMN_1815673	0.265	0.0573	2.09391	-5.16704	0.89	DKK3
ILMN_1693226	2e-07	2.23e-10	18.2297	14.2602	0.889	SMIM12
ILMN_3243069	7.74e-07	1.78e-09	15.3323	12.2874	0.889
ILMN_2083243	1.9e-05	1.93e-07	10.2461	7.62556	0.889	MNAT1
ILMN_1805643	0.0203	0.00128	4.13128	-1.42402	0.889	RILPL1
ILMN_1809400	7.6e-05	1.14e-06	8.72547	5.80854	0.887	FAM49B
ILMN_2176037	6.26e-08	3.44e-11	21.2705	15.9657	0.886	GNA13
ILMN_2202481	7.02e-05	1.03e-06	8.80877	5.91453	0.885	UBLCP1
ILMN_1763260	0.00243	8.63e-05	5.69	1.34565	0.885	HIF1A
ILMN_3240389	1.82e-05	1.83e-07	10.2949	7.67998	0.884	CPOX
ILMN_1745005	0.000252	5.15e-06	7.57259	4.25635	0.884	GGCT
ILMN_1705407	0.00262	9.46e-05	5.63322	1.2502	0.883	NOP56
ILMN_2367113	2.31e-06	1.04e-08	13.2012	10.5552	0.882	CASP6
ILMN_1812105	0.000344	7.6e-06	7.29349	3.8554	0.882
ILMN_1765109	0.0485	0.00431	3.47788	-2.6515	0.882
ILMN_2136089	0.277	0.0617	2.05239	-5.23569	0.88
ILMN_2376625	0.00624	0.00028	4.98699	0.132971	0.879	VHL
ILMN_3261938	8.21e-05	1.25e-06	8.65018	5.71205	0.878
ILMN_1886493	0.00114	3.29e-05	6.29921	2.3414	0.878	HNRNPA2B1
ILMN_1683146	0.144	0.0212	2.63421	-4.22386	0.878	FTH1
ILMN_1668861	1.21e-06	4.35e-09	14.2213	11.4185	0.877
ILMN_2187830	0.000447	1.06e-05	7.05698	3.50753	0.877	CCNH
ILMN_2195236	0.0135	0.00075	4.42654	-0.878222	0.877	PGRMC2
ILMN_1762712	0.0612	0.00595	3.30725	-2.97342	0.877	HHEX
ILMN_1690223	0.314	0.0771	1.92651	-5.43955	0.877	CNTNAP2
ILMN_1757387	0.514	0.204	1.34125	-6.28103	0.877	UCHL1
ILMN_1680770	1.61e-05	1.55e-07	10.4443	7.84519	0.876	UBQLN2
ILMN_1780189	0.000113	1.91e-06	8.31613	5.27595	0.876	PSMC5
ILMN_2078724	0.000319	6.87e-06	7.36484	3.95887	0.876	APOPT1
ILMN_2147251	0.0141	0.000791	4.39678	-0.932881	0.876
ILMN_1701314	0.000389	8.93e-06	7.17903	3.68798	0.875
ILMN_3305475	0.135	0.019	2.6924	-4.11804	0.875
ILMN_2160906	0.00027	5.61e-06	7.51047	4.168	0.874	MYCT1
ILMN_1718128	3.39e-05	4.13e-07	9.572	6.84994	0.873	PABPC3
ILMN_2082893	0.394	0.119	1.67431	-5.82589	0.873
ILMN_1700880	7.7e-07	1.74e-09	15.3625	12.3101	0.871
ILMN_1791186	5.39e-05	7.42e-07	9.07633	6.2497	0.871	ARHGAP18
ILMN_2344216	0.00115	3.35e-05	6.28751	2.32278	0.871	STX2
ILMN_1814998	0.00499	0.000211	5.15196	0.423438	0.871
ILMN_1696383	6.47e-05	9.27e-07	8.89284	6.02072	0.87	POP4
ILMN_2183331	6.03e-05	8.55e-07	8.95923	6.10399	0.869	RBM7
ILMN_3227321	0.000201	3.88e-06	7.78047	4.54842	0.869
ILMN_1729019	9.78e-07	2.8e-09	14.7599	11.8485	0.868	43350
ILMN_1765696	2.65e-05	2.95e-07	9.86469	7.19228	0.868	FARSB
ILMN_1696302	0.000687	1.8e-05	6.69754	2.96431	0.868	FABP5
ILMN_2380163	0.367	0.104	1.75581	-5.70456	0.868	PTPRF
ILMN_2397484	2.97e-05	3.44e-07	9.72923	7.03493	0.867	GJC1
ILMN_1659099	9.44e-05	1.5e-06	8.50805	5.5281	0.867	ROCK2
ILMN_2322375	0.0161	0.000943	4.29983	-1.1115	0.867	MAFF
ILMN_1717990	0.017	0.00101	4.26067	-1.18391	0.867	CALD1
ILMN_2326712	0.4	0.122	1.6578	-5.85003	0.867	BACE2
ILMN_1788462	0.0447	0.00384	3.53985	-2.53453	0.866
ILMN_1773337	0.529	0.216	1.30227	-6.32953	0.864	DKK1
ILMN_3280565	0.17	0.0275	2.49467	-4.47488	0.863
ILMN_1689552	0.00259	9.3e-05	5.64378	1.26798	0.86	FAM63A
ILMN_1718866	0.529	0.216	1.30285	-6.32882	0.86	C5orf46
ILMN_3294365	0.00266	9.66e-05	5.62063	1.22897	0.859
ILMN_1729197	0.507	0.198	1.35901	-6.25857	0.859
ILMN_1735680	0.00185	6.04e-05	5.91129	1.71338	0.856	TMEM30A
ILMN_2216582	0.178	0.0296	2.45428	-4.54671	0.855	LYL1
ILMN_2234956	0.196	0.0345	2.373	-4.69002	0.855	LEPR
ILMN_1695092	0.000157	2.86e-06	8.00987	4.86434	0.852	WRB
ILMN_1733249	0.000483	1.17e-05	6.98921	3.40645	0.852	GNB4
ILMN_2182482	0.00253	9.08e-05	5.65851	1.29276	0.852	SHCBP1
ILMN_1675453	0.536	0.222	1.28461	-6.35115	0.852	HHIP
ILMN_3270972	0.000129	2.26e-06	8.18979	5.10754	0.851	ASAP2
ILMN_2124352	0.0201	0.00127	4.13509	-1.41692	0.851	DCUN1D5
ILMN_1664577	0.000119	2.03e-06	8.27186	5.21715	0.85	DLD
ILMN_2209578	0.0499	0.00448	3.45815	-2.68874	0.848	AGAP6
ILMN_1739423	0.144	0.0211	2.63637	-4.21995	0.848	RN7SK
ILMN_2285713	0.182	0.0306	2.43658	-4.57807	0.846	TDP1
ILMN_1742163	0.00329	0.000124	5.46693	0.968078	0.845
ILMN_2180519	0.00061	1.56e-05	6.79498	3.11331	0.842	LOC729603
ILMN_2053281	0.00238	8.41e-05	5.70585	1.37221	0.841	L3HYPDH
ILMN_1653266	1.42e-05	1.3e-07	10.6111	8.02718	0.84
ILMN_2169761	0.00158	4.94e-05	6.03771	1.92038	0.84	CPNE8
ILMN_1791702	0.00166	5.31e-05	5.99268	1.84689	0.84	SMARCA2
ILMN_1709683	0.0545	0.00506	3.39256	-2.81253	0.84
ILMN_1787115	0.00219	7.47e-05	5.77917	1.49466	0.839	WWTR1
ILMN_2196347	0.000878	2.44e-05	6.49595	2.65183	0.838	CDKN1B
ILMN_1703949	0.0399	0.00326	3.62746	-2.3692	0.838	KPNB1
ILMN_1814011	0.00368	0.000143	5.38189	0.822333	0.837
ILMN_1676846	0.0247	0.00169	3.98124	-1.70405	0.836	ABCE1
ILMN_1758811	2.65e-05	2.96e-07	9.86259	7.18986	0.835	IMPA1
ILMN_1730291	0.0465	0.00406	3.50942	-2.59196	0.834	ATP1B1
ILMN_1658920	0.000392	9.07e-06	7.16866	3.67273	0.833	MCTP1
ILMN_3180420	0.000108	1.8e-06	8.3644	5.33978	0.832
ILMN_2313926	0.000952	2.66e-05	6.43746	2.56011	0.832	CDC42SE2
ILMN_2363392	1.27e-05	1.12e-07	10.7464	8.17285	0.831	TNFSF14
ILMN_2293758	2.49e-05	2.74e-07	9.93124	7.26892	0.831	AKAP11
ILMN_1685258	0.000987	2.78e-05	6.40919	2.5156	0.831	TMEM14B
ILMN_2404850	0.437	0.146	1.5515	-6.00172	0.831	RPL14
ILMN_1788701	0.00364	0.000141	5.39034	0.836863	0.83	PSIP1
ILMN_2384745	0.573	0.256	1.18919	-6.46398	0.83	PSG4
ILMN_2089329	0.0224	0.00147	4.05438	-1.56735	0.828	SPRY2
ILMN_1809813	0.408	0.127	1.63497	-5.88316	0.828	PGF
ILMN_3274790	9.93e-07	2.96e-09	14.6922	11.7954	0.827
ILMN_2094587	1.06e-06	3.4e-09	14.5217	11.6604	0.827	USP8
ILMN_2180606	2.98e-05	3.45e-07	9.72619	7.03137	0.826	NAA50
ILMN_3234547	0.000715	1.88e-05	6.66765	2.91832	0.826
ILMN_2162860	0.00868	0.000425	4.74679	-0.295998	0.826	SLFN11
ILMN_2377862	1.21e-06	4.32e-09	14.2291	11.4248	0.825	RAB6A
ILMN_1811117	0.000438	1.04e-05	7.07542	3.53492	0.825
ILMN_3207738	0.000501	1.23e-05	6.95823	3.36004	0.825
ILMN_1777263	0.0282	0.00202	3.88446	-1.88545	0.824	MEOX2
ILMN_1668863	0.313	0.0767	1.92911	-5.4354	0.822	LYPD1
ILMN_3265761	6.85e-06	4.72e-08	11.5937	9.04905	0.821
ILMN_3215461	3.62e-05	4.48e-07	9.50148	6.76613	0.821
ILMN_3216125	0.0136	0.000755	4.42272	-0.88525	0.821
ILMN_3264112	0.000854	2.36e-05	6.51683	2.68446	0.82
ILMN_2262275	1.56e-05	1.5e-07	10.4758	7.87978	0.817	TRIM13
ILMN_3275696	0.0279	0.00198	3.89334	-1.86879	0.817
ILMN_2358541	1.9e-05	1.94e-07	10.2394	7.61811	0.816	RBMS1
ILMN_2189993	0.00164	5.18e-05	6.00809	1.87208	0.816	MRPS35
ILMN_1690807	0.0139	0.000773	4.40978	-0.909007	0.816	MKL2
ILMN_3205656	0.0244	0.00165	3.99404	-1.68011	0.813
ILMN_1664511	0.0587	0.00561	3.33863	-2.91425	0.812	NDC80
ILMN_1682636	0.223	0.0427	2.25594	-4.89316	0.812	CXCL2
ILMN_1721657	2.32e-05	2.49e-07	10.016	7.36593	0.811	RSU1
ILMN_2059173	0.000605	1.54e-05	6.80282	3.12526	0.811	SLC35E1
ILMN_1719236	0.639	0.325	1.02488	-6.6417	0.811	CDH5
ILMN_2298511	0.000364	8.24e-06	7.23626	3.7719	0.81	BOLA2
ILMN_1723969	0.0476	0.00421	3.49126	-2.62626	0.809	PLCB1
ILMN_2038775	0.0984	0.0118	2.94529	-3.65191	0.807	TUBB2A
ILMN_3207933	0.0287	0.00207	3.87115	-1.91044	0.806
ILMN_1778543	0.0433	0.00367	3.56365	-2.4896	0.806
ILMN_1669898	0.278	0.0624	2.04642	-5.24551	0.806	EGFL7
ILMN_1781400	0.523	0.212	1.3156	-6.31306	0.806	SLC7A2
ILMN_2161832	9.97e-05	1.61e-06	8.44935	5.45144	0.805	VPS37A
ILMN_1742798	0.0357	0.00279	3.71086	-2.21197	0.805	TRA2B
ILMN_1781039	5.35e-08	2.82e-11	21.6193	16.1416	0.804	VPS26A
ILMN_2143155	0.0976	0.0116	2.95226	-3.63893	0.804	KIF11
ILMN_1668092	0.465	0.164	1.47791	-6.10274	0.804	ESAM
ILMN_2341595	0.00197	6.58e-05	5.85812	1.62564	0.802	KITLG
ILMN_2088612	1.38e-05	1.26e-07	10.6399	8.05833	0.801	XPO4
ILMN_1786972	1.86e-05	1.89e-07	10.2661	7.64786	0.801	SARS
ILMN_1726667	0.0003	6.4e-06	7.41536	4.03173	0.8
ILMN_1769575	0.0299	0.00219	3.84028	-1.96842	0.8	JAM3
ILMN_1757186	0.051	0.00461	3.44281	-2.71771	0.8	GIMAP1
ILMN_1735996	0.282	0.0637	2.03457	-5.26495	0.8	NOX4
ILMN_2049766	0.0239	0.00161	4.00776	-1.65444	0.799	NFE2L3
ILMN_3243664	0.0466	0.00407	3.50809	-2.59448	0.799
ILMN_1653504	0.226	0.0436	2.24485	-4.91218	0.799	S1PR1
ILMN_1754103	0.283	0.0639	2.03309	-5.26737	0.799	CLDN11
ILMN_2185563	0.000452	1.08e-05	7.04866	3.49515	0.798	ANKRA2
ILMN_3237907	0.00119	3.51e-05	6.25731	2.27459	0.798	EIF2B3
ILMN_1709800	0.0048	0.000201	5.18051	0.47335	0.797	POMZP3
ILMN_3278995	9.51e-05	1.51e-06	8.49991	5.5175	0.796
ILMN_1677162	0.000175	3.31e-06	7.89799	4.71109	0.796	SRSF10
ILMN_1815668	0.000175	3.3e-06	7.90056	4.71462	0.795	GTF2IP1
ILMN_1747744	0.0626	0.00616	3.28895	-3.0079	0.795	LHFPL2
ILMN_3235216	1.76e-05	1.76e-07	10.329	7.71785	0.794	IFT20
ILMN_3264073	0.000255	5.24e-06	7.55979	4.23819	0.794
ILMN_1799642	0.0303	0.00224	3.82881	-1.98998	0.793	TRIM24
ILMN_2363658	0.349	0.0942	1.81101	-5.6204	0.793	PXDN
ILMN_1670870	0.203	0.0363	2.3448	-4.73933	0.792	ALCAM
ILMN_3244935	0.00193	6.4e-05	5.87488	1.65335	0.791
ILMN_1695509	1.71e-05	1.71e-07	10.3567	7.7486	0.789	PTPN12
ILMN_3301468	0.0004	9.28e-06	7.1522	3.64848	0.789
ILMN_2081813	0.102	0.0123	2.92153	-3.69605	0.789	PCSK1
ILMN_1803559	0.5	0.193	1.37751	-6.23495	0.789
ILMN_1729563	0.000633	1.63e-05	6.76388	3.0659	0.788	UGDH
ILMN_3227563	4.87e-06	2.92e-08	12.0849	9.52985	0.787
ILMN_1754600	0.0831	0.00924	3.0746	-3.41059	0.787	FNBP1L
ILMN_2322935	0.00114	3.32e-05	6.29323	2.33188	0.785	MAPKAPK5
ILMN_2334303	0.000125	2.16e-06	8.22328	5.15236	0.784	SEC24B
ILMN_2233366	0.000223	4.45e-06	7.67941	4.40712	0.784	ASAP1
ILMN_1764163	0.000657	1.7e-05	6.73441	3.02084	0.784
ILMN_2055310	2.95e-05	3.39e-07	9.74215	7.05001	0.783	MBD4
ILMN_1755657	0.518	0.208	1.32907	-6.2963	0.783	RASIP1
ILMN_1690114	1.3e-05	1.16e-07	10.7176	8.14195	0.782	HACD4
ILMN_2182704	0.0456	0.00395	3.52422	-2.56404	0.782	BIRC2
ILMN_2222317	0.00102	2.9e-05	6.38084	2.47086	0.78	DNAJB4
ILMN_1669323	0.357	0.0985	1.78533	-5.65974	0.78	BACE2
ILMN_1696975	0.0438	0.00372	3.55643	-2.50323	0.779	USP1
ILMN_1653028	0.386	0.114	1.70019	-5.78775	0.779	COL4A1
ILMN_3232828	0.000341	7.49e-06	7.30307	3.86932	0.778
ILMN_2368713	0.00161	5.04e-05	6.02508	1.89979	0.778
ILMN_1670561	0.00236	8.32e-05	5.71194	1.38242	0.778	TCEAL8
ILMN_1747759	0.226	0.0434	2.24694	-4.9086	0.778
ILMN_1795930	0.0992	0.0119	2.939	-3.66361	0.777	PTGER4
ILMN_2047206	3.06e-05	3.57e-07	9.69664	6.99679	0.776	TMX3
ILMN_1736008	0.00154	4.77e-05	6.06061	1.95763	0.776	YRDC
ILMN_2209993	0.0019	6.27e-05	5.88779	1.67465	0.776	PLIN5
ILMN_2353358	1.49e-05	1.38e-07	10.5566	7.96799	0.774	LGALS8
ILMN_1696622	0.000406	9.44e-06	7.14043	3.63113	0.774	SLC38A6
ILMN_2381730	0.024	0.00161	4.00529	-1.65906	0.774	EGFL7
ILMN_2068104	0.0197	0.00124	4.1495	-1.39013	0.773	TFPI2
ILMN_3250257	0.553	0.237	1.24214	-6.40221	0.773	ACVRL1
ILMN_1667561	0.00861	0.00042	4.7532	-0.284456	0.772	IFRD1
ILMN_2154836	0.000224	4.49e-06	7.67292	4.39801	0.771	BTG3
ILMN_1653039	0.000223	4.44e-06	7.68153	4.41011	0.77
ILMN_3222998	0.000307	6.57e-06	7.39668	4.00484	0.768
ILMN_2408908	8.19e-07	1.97e-09	15.2048	12.1912	0.766	MAP4K5
ILMN_1799069	0.0247	0.00168	3.98393	-1.69902	0.766
ILMN_1676986	0.0279	0.00199	3.89265	-1.87009	0.766	NPIPA1
ILMN_2215631	4.04e-05	5.14e-07	9.38475	6.62627	0.765	OTUD6B
ILMN_1782579	0.000204	3.98e-06	7.76191	4.52257	0.765	IMMT
ILMN_1749109	0.17	0.0275	2.49513	-4.47406	0.764	PSAP
ILMN_3236680	0.0505	0.00455	3.44961	-2.70488	0.763
ILMN_1697220	0.218	0.0408	2.28152	-4.84913	0.763	NT5E
ILMN_1672755	1.36e-07	1.27e-10	19.0966	14.7802	0.762
ILMN_1664303	0.00411	0.000166	5.29362	0.670038	0.762	HTATIP2
ILMN_2235785	0.0175	0.00105	4.23881	-1.22437	0.762	KCNH6
ILMN_1681283	0.000972	2.73e-05	6.42031	2.53312	0.761	HIF1A
ILMN_1779214	0.00144	4.4e-05	6.11145	2.04008	0.761	ATM
ILMN_1683927	0.00185	6.08e-05	5.90741	1.70699	0.761	ITGAE
ILMN_1791575	5.95e-06	3.79e-08	11.8167	9.26966	0.76	HNRNPLL
ILMN_1701289	0.000104	1.71e-06	8.40481	5.393	0.76	LOC146880
ILMN_2390310	0.0216	0.0014	4.08216	-1.51552	0.76
ILMN_1714730	0.345	0.092	1.82475	-5.59922	0.76
ILMN_3199974	7.17e-06	5.02e-08	11.532	8.98732	0.759
ILMN_3302499	2.22e-05	2.35e-07	10.0664	7.42315	0.759
ILMN_1755741	0.124	0.0166	2.76556	-3.98414	0.759	DACH1
ILMN_1777449	5.95e-05	8.37e-07	8.97682	6.12597	0.758	IFT74
ILMN_1804530	0.000787	2.12e-05	6.58863	2.7962	0.758
ILMN_1810420	0.603	0.287	1.11246	-6.54967	0.758	DYSF
ILMN_2107004	0.00234	8.21e-05	5.72044	1.39665	0.757	GPR1
ILMN_2367782	0.00246	8.75e-05	5.68106	1.33064	0.757
ILMN_3249807	0.0183	0.00112	4.20512	-1.28681	0.757	SKA2
ILMN_1777397	0.242	0.049	2.18076	-5.02138	0.757	MSX1
ILMN_1739001	0.656	0.345	0.980748	-6.68567	0.757	TACSTD2
ILMN_1717234	0.00128	3.81e-05	6.20395	2.18914	0.755
ILMN_1794711	0.559	0.243	1.2256	-6.42173	0.755
ILMN_3293685	0.131	0.018	2.71973	-4.06812	0.754
ILMN_3182762	0.000526	1.29e-05	6.9218	3.3053	0.753
ILMN_1674633	0.00258	9.28e-05	5.64493	1.26992	0.753	UBE2H
ILMN_3256868	0.00955	0.00048	4.67699	-0.421934	0.753
ILMN_2151739	3.71e-05	4.63e-07	9.47248	6.73152	0.752	CAT
ILMN_2383913	3.54e-06	1.85e-08	12.5711	9.98747	0.751	WDR33
ILMN_1653438	9.12e-06	7.02e-08	11.1999	8.6495	0.751
ILMN_1698470	2.11e-05	2.23e-07	10.1156	7.47888	0.751	SYAP1
ILMN_2106380	0.00375	0.000147	5.36665	0.796124	0.751	TNFSF15
ILMN_3270641	0.0234	0.00156	4.02554	-1.62121	0.75	HNRNPH3
ILMN_1812249	0.0468	0.00411	3.50388	-2.60243	0.75	C15orf54
ILMN_3213531	0.000218	4.33e-06	7.69983	4.43578	0.749
ILMN_1694491	0.0192	0.0012	4.1691	-1.3537	0.748	CCNG1
ILMN_1699651	0.369	0.104	1.75138	-5.71124	0.748	IL6
ILMN_3301324	0.000133	2.34e-06	8.16204	5.07029	0.747
ILMN_2155172	0.0283	0.00203	3.88135	-1.89129	0.747	BRIX1
ILMN_3268083	9.02e-05	1.42e-06	8.5523	5.58563	0.746
ILMN_2380946	0.00186	6.13e-05	5.90216	1.69834	0.746	EIF4G2
ILMN_1793146	0.00411	0.000166	5.29456	0.67166	0.746	CCDC25
ILMN_2163723	0.599	0.283	1.12245	-6.53877	0.746	KRT7
ILMN_1801387	0.0022	7.5e-05	5.77652	1.49024	0.744	YEATS4
ILMN_1744611	9.07e-06	6.94e-08	11.2107	8.6606	0.743	DCAF13
ILMN_2204297	4.64e-07	8.34e-10	16.3385	13.0172	0.742	AP5M1
ILMN_1660602	0.000111	1.86e-06	8.3368	5.30331	0.741	C1orf43
ILMN_1653133	0.0633	0.00625	3.28105	-3.02278	0.741	SH3D19
ILMN_1739622	9.23e-06	7.2e-08	11.175	8.62376	0.74	PPP1R12A
ILMN_1662578	0.000114	1.93e-06	8.30918	5.26673	0.74	C1GALT1
ILMN_2127379	0.117	0.0153	2.80912	-3.90403	0.74	ST6GALNAC3
ILMN_1730118	1.09e-05	9.06e-08	10.9519	8.39111	0.739	ZNF644
ILMN_3263694	0.00172	5.55e-05	5.96489	1.80142	0.739
ILMN_1714278	0.00909	0.000451	4.71321	-0.356524	0.739	MSANTD3
ILMN_1735955	0.0493	0.0044	3.46694	-2.67215	0.738
ILMN_2369286	2.65e-05	2.97e-07	9.85814	7.18472	0.737	NME7
ILMN_1683817	8.08e-05	1.23e-06	8.66557	5.73183	0.737	UBE2Q2
ILMN_2135272	0.00216	7.38e-05	5.7866	1.50701	0.737	GIMAP2
ILMN_2398388	6.44e-06	4.32e-08	11.6846	9.13943	0.735	APH1A
ILMN_3235027	7.27e-06	5.13e-08	11.5098	8.96503	0.735	TAF1D
ILMN_1676563	0.495	0.188	1.39222	-6.216	0.735	HTRA1
ILMN_2226415	0.00118	3.46e-05	6.2663	2.28895	0.734	MZT1
ILMN_1719498	0.00902	0.000446	4.71896	-0.346145	0.734	EPHX4
ILMN_1808508	0.14	0.0203	2.65645	-4.18349	0.734	KITLG
ILMN_2086095	0.127	0.0174	2.74061	-4.02989	0.733	ID2
ILMN_3243744	0.000145	2.6e-06	8.08015	4.9598	0.732	EAPP
ILMN_1677691	0.00155	4.83e-05	6.05252	1.94448	0.732
ILMN_2062112	0.00404	0.000162	5.30725	0.693613	0.731	ZC3H15
ILMN_1745954	0.0296	0.00216	3.84673	-1.95631	0.731	CORO1C
ILMN_1661432	0.00721	0.000336	4.88149	-0.054568	0.73
ILMN_3203444	0.0374	0.00299	3.67333	-2.28272	0.73
ILMN_3251691	0.337	0.0883	1.84847	-5.56243	0.73	POLR3G
ILMN_1739393	0.422	0.136	1.59314	-5.94309	0.73	SELE
ILMN_1802906	1.68e-05	1.65e-07	10.3873	7.78235	0.729
ILMN_3236358	0.000787	2.12e-05	6.58816	2.79547	0.728	NOP14
ILMN_1789830	0.115	0.0147	2.82796	-3.86928	0.728	CFLAR
ILMN_1664994	7.05e-07	1.52e-09	15.5394	12.4419	0.727	MINPP1
ILMN_2378868	0.00543	0.000237	5.08432	0.304774	0.727	SRSF5
ILMN_2150894	0.00684	0.000315	4.91866	0.011662	0.727	ALDH1B1
ILMN_2205211	0.0168	0.000998	4.26828	-1.16982	0.727
ILMN_2215640	0.0524	0.00481	3.42004	-2.76067	0.727	TUBA3D
ILMN_2062370	3.77e-06	2.03e-08	12.4692	9.89302	0.726	NOL8
ILMN_3201480	0.000131	2.3e-06	8.17366	5.08589	0.726
ILMN_1727055	0.163	0.0257	2.5308	-4.41029	0.725	PARPBP
ILMN_1727738	5.07e-05	6.88e-07	9.13916	6.32725	0.724	RAB33B
ILMN_2276758	0.00495	0.000209	5.1574	0.432952	0.723	POFUT1
ILMN_1662358	0.234	0.0459	2.21688	-4.96	0.723	MX1
ILMN_3206390	0.00164	5.21e-05	6.00497	1.86699	0.722
ILMN_1741613	0.0143	0.000805	4.38747	-0.949989	0.722	SERINC1
ILMN_2093748	0.0403	0.00332	3.6173	-2.38837	0.722	ZNF669
ILMN_1699829	0.111	0.014	2.85442	-3.8204	0.722	CTGF
ILMN_1753525	0.231	0.0451	2.2255	-4.94531	0.722	TCEAL7
ILMN_1700159	1.35e-06	5.12e-09	14.0261	11.2583	0.721	NIPSNAP3A
ILMN_2264205	3.96e-06	2.21e-08	12.3805	9.81021	0.721	ZBTB8A
ILMN_2407879	0.411	0.129	1.62456	-5.89816	0.721	SORBS2
ILMN_1688089	0.000262	5.39e-06	7.53992	4.20995	0.72	PEBP1
ILMN_1680223	3.15e-06	1.59e-08	12.7342	10.1371	0.719	PNPLA8
ILMN_2151441	7.38e-06	5.26e-08	11.4857	8.94073	0.719	FAM103A1
ILMN_1904980	1.18e-05	1.01e-07	10.8522	8.28566	0.719
ILMN_1651285	0.356	0.0977	1.78995	-5.65268	0.719	BCL6B
ILMN_1717381	0.387	0.114	1.69705	-5.79239	0.719	HOXD1
ILMN_3204117	7.89e-05	1.2e-06	8.68695	5.75925	0.717
ILMN_1704760	0.000163	2.99e-06	7.97478	4.81644	0.717	BZW1
ILMN_1772286	0.00959	0.000483	4.67373	-0.42784	0.717	OCIAD2
ILMN_1699489	0.109	0.0136	2.86817	-3.79498	0.717	TUBB6
ILMN_1712803	0.167	0.0269	2.50703	-4.45282	0.717	CCNB1
ILMN_1773006	0.696	0.398	0.875164	-6.78405	0.717	FABP4
ILMN_2139943	1.13e-05	9.49e-08	10.9084	8.34519	0.716	RPS3A
ILMN_2202915	0.0954	0.0113	2.96954	-3.60678	0.716	FAR2
ILMN_1738147	0.478	0.175	1.43958	-6.154	0.716	NES
ILMN_3245458	0.181	0.0305	2.43971	-4.57253	0.715	SNORA61
ILMN_3211488	1.12e-06	3.78e-09	14.3918	11.5564	0.714
ILMN_1804611	4.54e-06	2.61e-08	12.2033	9.64287	0.714	TMEM263
ILMN_1715273	9.02e-05	1.42e-06	8.55239	5.58575	0.713	PICALM
ILMN_1768754	0.0656	0.00659	3.25333	-3.07499	0.713
ILMN_1651610	0.448	0.152	1.525	-6.03848	0.712
ILMN_3307906	0.571	0.254	1.19516	-6.45712	0.712	PALMD
ILMN_3248591	0.471	0.168	1.46261	-6.12332	0.71	LTBP2
ILMN_1795442	0.534	0.221	1.28966	-6.34499	0.71	LAMA4
ILMN_2175094	5.26e-05	7.18e-07	9.10392	6.2838	0.709	TDRD1
ILMN_1744147	0.00638	0.000288	4.9713	0.105168	0.709	CEBPZ
ILMN_1775016	0.0158	0.00092	4.31333	-1.08658	0.709	MPZL2
ILMN_1720819	7.19e-05	1.06e-06	8.78499	5.88436	0.708
ILMN_1787371	0.0311	0.00232	3.80832	-2.02851	0.708
ILMN_2212823	0.00137	4.14e-05	6.15039	2.10297	0.707	ZNF577
ILMN_1727389	0.000532	1.31e-05	6.91235	3.29108	0.706	CDC16
ILMN_1764861	0.032	0.00241	3.78807	-2.06659	0.706	ISOC1
ILMN_1727692	8.94e-05	1.4e-06	8.5638	5.60054	0.705	TRIT1
ILMN_1811574	0.123	0.0165	2.76766	-3.9803	0.705	MAPK8IP3
ILMN_1780058	0.000625	1.6e-05	6.7758	3.08409	0.704	DEGS1
ILMN_2188119	0.00332	0.000126	5.46036	0.956849	0.704	ARL16
ILMN_2044832	0.0733	0.00772	3.16903	-3.23351	0.704	NOP56
ILMN_2407824	0.223	0.0426	2.2567	-4.89186	0.704
ILMN_2281128	4.7e-05	6.2e-07	9.22642	6.43424	0.703	PSMD10
ILMN_1740716	0.000187	3.57e-06	7.8425	4.63449	0.703	RBM26
ILMN_1801584	0.153	0.0233	2.58377	-4.31507	0.703	CXCR4
ILMN_1747935	0.0215	0.00139	4.08521	-1.50985	0.701	GOLGB1
ILMN_3237589	8.95e-05	1.4e-06	8.5618	5.59795	0.7	PHAX
ILMN_1798354	0.00434	0.000178	5.25362	0.600679	0.7	PAPOLA
ILMN_2179397	0.000125	2.18e-06	8.21726	5.14431	0.699	TATDN1
ILMN_1742981	0.29	0.0668	2.00758	-5.30901	0.699	TUBA1A
ILMN_1657993	9.23e-05	1.46e-06	8.53038	5.55717	0.698	ADNP
ILMN_2154322	0.00565	0.000249	5.05537	0.253789	0.698	SEMA3E
ILMN_2091123	0.014	0.000786	4.40071	-0.925654	0.697
ILMN_1754839	0.0165	0.000975	4.28131	-1.14573	0.697	DHX15
ILMN_1744471	1.55e-05	1.48e-07	10.4887	7.89383	0.696	ZNF654
ILMN_3282395	4.81e-05	6.36e-07	9.20461	6.40757	0.696
ILMN_3205353	0.00163	5.13e-05	6.01433	1.88227	0.696
ILMN_2407669	0.0364	0.00287	3.69585	-2.24027	0.696	PEAR1
ILMN_1758798	0.0474	0.00418	3.49476	-2.61965	0.696
ILMN_1702231	0.369	0.105	1.75045	-5.71264	0.695	C1orf54
ILMN_2362368	4.15e-06	2.34e-08	12.3179	9.75139	0.694	U2AF1
ILMN_2387919	0.0021	7.07e-05	5.81271	1.55041	0.694	PRKAG2
ILMN_1698487	0.00355	0.000137	5.41073	0.871882	0.693	SDHD
ILMN_1659854	0.000166	3.08e-06	7.95218	4.7855	0.692	PRPF40A
ILMN_1811367	0.000197	3.8e-06	7.79655	4.57077	0.692	MAT2B
ILMN_1753534	0.00039	8.98e-06	7.17536	3.68258	0.692	RPS18
ILMN_2124769	0.00356	0.000137	5.40682	0.865166	0.692	YBX1
ILMN_1655642	0.0219	0.00143	4.07081	-1.53669	0.692	FANCI
ILMN_3199647	0.00322	0.000121	5.48169	0.993279	0.69
ILMN_1808939	6.91e-05	1.01e-06	8.8262	5.93662	0.688	RPS6
ILMN_1666615	0.000235	4.73e-06	7.6348	4.34433	0.688	PREPL
ILMN_1788607	0.00223	7.65e-05	5.76391	1.46922	0.688	RPL23A
ILMN_1685077	0.00409	0.000165	5.29894	0.67925	0.688	SNX7
ILMN_3200362	0.0112	0.000584	4.56692	-0.621649	0.688
ILMN_2156953	2.14e-06	9.26e-09	13.3381	10.675	0.687	ZFAND6
ILMN_2160160	0.0022	7.54e-05	5.77291	1.48423	0.687	SNORD36C
ILMN_2152257	0.000254	5.21e-06	7.56469	4.24514	0.686	SSTR2
ILMN_1806804	0.000487	1.18e-05	6.98389	3.3985	0.686	USP14
ILMN_2137536	0.000385	8.81e-06	7.18918	3.70289	0.685	ZZZ3
ILMN_1784300	0.00356	0.000138	5.40559	0.863047	0.685	TUBA4A
ILMN_1768097	0.0471	0.00414	3.49927	-2.61113	0.685
ILMN_1710859	0.155	0.0238	2.57258	-4.33523	0.684	PCSK1
ILMN_1792518	1.08e-05	8.89e-08	10.9705	8.41061	0.683	STX7
ILMN_1691402	0.000534	1.32e-05	6.90946	3.28672	0.683
ILMN_3261345	0.000609	1.56e-05	6.79604	3.11493	0.683
ILMN_2143487	0.0196	0.00123	4.15408	-1.38162	0.683	TAF1B
ILMN_1810275	0.241	0.0485	2.18651	-5.01164	0.683
ILMN_3196019	0.000197	3.78e-06	7.79922	4.57448	0.681	FAM60A
ILMN_2157277	0.00881	0.000433	4.73615	-0.315153	0.681	AKR1D1
ILMN_2415898	0.000107	1.77e-06	8.37723	5.35669	0.68	DNAJB14
ILMN_1776337	0.0125	0.000675	4.48516	-0.770839	0.68	CHORDC1
ILMN_2060086	0.25	0.0517	2.15064	-5.0722	0.68	ADAM23
ILMN_1770667	0.0043	0.000176	5.26049	0.612599	0.679	HECA
ILMN_1694075	0.143	0.0208	2.64359	-4.20685	0.679	GADD45A
ILMN_3237946	0.338	0.0889	1.84454	-5.56855	0.679
ILMN_2399877	7.52e-06	5.48e-08	11.4453	8.89995	0.678	COG5
ILMN_2070052	0.0768	0.00826	3.13369	-3.29986	0.677
ILMN_2371825	0.000643	1.67e-05	6.74934	3.04369	0.676	AGL
ILMN_1782377	0.234	0.0459	2.21591	-4.96166	0.676
ILMN_1679917	0.000161	2.95e-06	7.98582	4.83152	0.675	ARL16
ILMN_1685371	0.0287	0.00206	3.87258	-1.90775	0.675	SUMF2
ILMN_1692948	6.2e-06	4.03e-08	11.7546	9.2086	0.674	CCDC90B
ILMN_1684929	0.00327	0.000123	5.47199	0.976721	0.674	TOPBP1
ILMN_2207505	6.5e-05	9.36e-07	8.88511	6.01098	0.671	LEP
ILMN_2279367	0.00341	0.00013	5.43912	0.920527	0.671
ILMN_1694877	6.79e-07	1.41e-09	15.635	12.5124	0.67	CASP6
ILMN_1672405	0.000542	1.35e-05	6.89495	3.26484	0.67	TMED7
ILMN_1808777	0.00277	0.000101	5.59439	1.18466	0.67	EHD2
ILMN_2311166	0.112	0.0143	2.84234	-3.84274	0.669	ITGB5
ILMN_2381397	0.126	0.017	2.75125	-4.01039	0.669	HSPD1
ILMN_1664610	4.3e-06	2.43e-08	12.278	9.71367	0.668
ILMN_1750044	0.000294	6.23e-06	7.43513	4.06016	0.668	ZNHIT3
ILMN_2100000	0.000337	7.4e-06	7.31256	3.88312	0.668	DHX36
ILMN_3282321	0.00347	0.000133	5.42737	0.900399	0.668
ILMN_1676036	0.00283	0.000104	5.57729	1.15574	0.667
ILMN_1685538	0.00324	0.000122	5.47809	0.987136	0.667
ILMN_2106167	0.000101	1.65e-06	8.43161	5.4282	0.666	RAP1GDS1
ILMN_2259119	0.000403	9.37e-06	7.14587	3.63914	0.666	PRMT2
ILMN_1769245	0.648	0.336	1.00002	-6.66667	0.666	GLIPR1
ILMN_1738736	7.21e-06	5.08e-08	11.5208	8.97604	0.665	SNX4
ILMN_1778691	1.55e-05	1.49e-07	10.4859	7.89077	0.665	TIA1
ILMN_3285611	0.00125	3.69e-05	6.22558	2.22383	0.665
ILMN_1677719	0.0118	0.000633	4.5214	-0.704625	0.665	CHST1
ILMN_3240420	0.00636	0.000286	4.97432	0.11052	0.664	USP18
ILMN_2320888	0.0309	0.00229	3.81564	-2.01475	0.664	CXCR4
ILMN_1768311	0.113	0.0144	2.83819	-3.8504	0.664
ILMN_2352023	0.166	0.0266	2.5127	-4.44267	0.664	DSTYK
ILMN_2041190	0.393	0.118	1.67857	-5.81963	0.664	F2RL1
ILMN_2052208	0.159	0.0248	2.54978	-4.37624	0.663	GADD45A
ILMN_1807243	7.7e-07	1.76e-09	15.3499	12.3007	0.662	PRPF18
ILMN_1873278	0.0437	0.00371	3.55848	-2.49938	0.659
ILMN_1759983	0.00142	4.34e-05	6.12133	2.05605	0.658	DR1
ILMN_1761801	0.000136	2.41e-06	8.13914	5.03948	0.657	TPM3P9
ILMN_1671149	0.258	0.0546	2.12093	-5.12202	0.657	MEG3
ILMN_2376502	0.000968	2.72e-05	6.42339	2.53798	0.656	RHOBTB1
ILMN_2098437	0.00139	4.21e-05	6.13946	2.08533	0.656	ST13P4
ILMN_2143261	1.63e-05	1.58e-07	10.43	7.82949	0.655	CXorf40B
ILMN_2170595	1.18e-05	1.01e-07	10.847	8.2802	0.654	RRM2B
ILMN_1736054	0.00168	5.37e-05	5.98537	1.83494	0.654	SUB1
ILMN_1711156	9.5e-06	7.49e-08	11.136	8.58342	0.653
ILMN_2056551	0.000349	7.77e-06	7.27744	3.83202	0.653	RBMX2
ILMN_3298410	0.000371	8.44e-06	7.21905	3.74671	0.653
ILMN_2221564	0.171	0.0277	2.49064	-4.48206	0.653	LYAR
ILMN_1698019	0.425	0.138	1.58563	-5.95373	0.653	LGMN
ILMN_1807201	0.00113	3.26e-05	6.30455	2.3499	0.652	FAM104A
ILMN_2074477	0.42	0.135	1.59827	-5.93579	0.652	GPR4
ILMN_1682727	4.59e-05	6.02e-07	9.25049	6.4636	0.651	JAZF1
ILMN_1765401	0.000765	2.05e-05	6.61109	2.831	0.651	RRN3
ILMN_1701837	8.95e-07	2.27e-09	15.0245	12.0536	0.65	KLHL2
ILMN_2348788	0.68	0.375	0.919448	-6.74397	0.65	CD44
ILMN_2338963	0.234	0.0461	2.21395	-4.965	0.649
ILMN_2128741	7.68e-05	1.16e-06	8.71267	5.79219	0.648	RDH11
ILMN_2215061	0.000324	7.03e-06	7.3486	3.93539	0.648	ORC6
ILMN_1760779	0.0609	0.00591	3.31065	-2.96701	0.648	ENSA
ILMN_3241462	0.000106	1.75e-06	8.38653	5.36895	0.647
ILMN_1759872	0.000595	1.51e-05	6.817	3.14681	0.647
ILMN_1690321	1.68e-06	6.81e-09	13.691	10.978	0.646	BCLAF1
ILMN_1721729	8.39e-06	6.2e-08	11.3216	8.7743	0.646	MED1
ILMN_2218780	0.00039	8.99e-06	7.17443	3.68121	0.646	PDP1
ILMN_1730007	0.189	0.0325	2.40535	-4.63319	0.646	MPZL2
ILMN_1668039	0.695	0.396	0.878145	-6.78141	0.646	GYPC
ILMN_1803647	0.000123	2.1e-06	8.24444	5.18062	0.645	FAM162A
ILMN_1701991	0.000666	1.73e-05	6.72393	3.0048	0.645	SYNJ1
ILMN_2399769	0.0624	0.00613	3.29117	-3.00371	0.645	WLS
ILMN_1800078	0.553	0.237	1.24105	-6.4035	0.645	LMO2
ILMN_1663493	9.38e-08	6.86e-11	20.0966	15.3454	0.644
ILMN_1664718	1.81e-05	1.82e-07	10.301	7.68674	0.643	CYP51A1
ILMN_2091375	0.000629	1.62e-05	6.76891	3.07358	0.643	KRCC1
ILMN_1764090	0.0176	0.00106	4.23742	-1.22694	0.643	AK4
ILMN_2117171	0.0671	0.00679	3.23697	-3.10577	0.643	LMO4
ILMN_1764729	0.438	0.146	1.54901	-6.00518	0.643	JAG2
ILMN_2180677	2.11e-05	2.23e-07	10.1146	7.47776	0.642	ARMCX1
ILMN_3243366	4.07e-05	5.19e-07	9.37633	6.61611	0.642	KIAA1211L
ILMN_2051373	0.0601	0.0058	3.32071	-2.94804	0.642	NEK2
ILMN_3251587	0.451	0.154	1.51653	-6.05014	0.641	RNA28S5
ILMN_3248551	0.47	0.168	1.46452	-6.12076	0.641	C2CD4B
ILMN_3245630	0.7	0.403	0.864737	-6.79323	0.641	ECSCR
ILMN_2123431	2.41e-05	2.62e-07	9.97158	7.31515	0.64	RPS6KC1
ILMN_1803742	0.00011	1.84e-06	8.34686	5.31661	0.64	CAPZA1
ILMN_1755862	0.136	0.0192	2.68553	-4.13056	0.64	PFAS
ILMN_3234513	1.1e-05	9.14e-08	10.9437	8.38243	0.639
ILMN_1803988	0.00135	4.06e-05	6.16397	2.12487	0.639	MCL1
ILMN_2336280	0.0057	0.000252	5.0478	0.240449	0.639	QKI
ILMN_1760556	0.0537	0.00496	3.40389	-2.79115	0.639	RSRP1
ILMN_1702683	0.00127	3.75e-05	6.2137	2.20478	0.638	SLC33A1
ILMN_1775330	0.498	0.19	1.38518	-6.22509	0.638	C15orf52
ILMN_1807611	0.000593	1.5e-05	6.81988	3.15118	0.637	PPIG
ILMN_1816342	0.046	0.00401	3.51653	-2.57855	0.637
ILMN_1758209	0.274	0.0608	2.06077	-5.22189	0.637	UACA
ILMN_3251605	0.000956	2.68e-05	6.43389	2.5545	0.636	KLHL28
ILMN_1771835	0.000364	8.22e-06	7.23763	3.77391	0.635	NUP54
ILMN_1686750	0.00397	0.000158	5.32258	0.720113	0.635	MGEA5
ILMN_2059452	0.0122	0.000656	4.50156	-0.74085	0.635	SLC12A2
ILMN_3248966	0.00646	0.000292	4.96313	0.090683	0.634	MMADHC
ILMN_2044027	2.86e-05	3.25e-07	9.77879	7.09271	0.633
ILMN_3299478	0.000406	9.46e-06	7.13856	3.62837	0.633
ILMN_1655734	0.00357	0.000138	5.40434	0.86091	0.633	RPF1
ILMN_2376263	0.0331	0.00252	3.76492	-2.11016	0.633	SMARCA1
ILMN_2109197	0.553	0.237	1.24186	-6.40254	0.633	EPB41L3
ILMN_2150019	0.00153	4.73e-05	6.06546	1.96551	0.631	SUCLA2
ILMN_3280735	0.00701	0.000326	4.89944	-0.022573	0.631
ILMN_2390821	0.000348	7.74e-06	7.27986	3.83555	0.63
ILMN_1790778	0.121	0.016	2.78431	-3.9497	0.629	PNMA2
ILMN_1658071	0.27	0.0593	2.07467	-5.19894	0.629	ATP1B1
ILMN_1716342	7.97e-07	1.85e-09	15.2831	12.2504	0.628	VPS50
ILMN_1792456	0.000629	1.62e-05	6.76858	3.07307	0.628	CFAP36
ILMN_1679025	0.000371	8.42e-06	7.22101	3.74958	0.627
ILMN_1789991	0.537	0.223	1.28327	-6.35278	0.627	43163
ILMN_3208014	0.00355	0.000137	5.40948	0.869733	0.626
ILMN_2108339	0.000389	8.92e-06	7.18037	3.68995	0.625	THUMPD1
ILMN_2110751	0.0129	0.000706	4.46043	-0.816094	0.625	CHRNA5
ILMN_3290380	0.0638	0.00631	3.27584	-3.03259	0.625
ILMN_1806320	0.241	0.0484	2.18689	-5.01098	0.625	PPFIBP1
ILMN_1668417	0.0038	0.00015	5.35576	0.777355	0.624	WIPF1
ILMN_3245116	0.00754	0.000357	4.84709	-0.116014	0.624	GOLIM4
ILMN_3279414	0.0106	0.000549	4.60109	-0.559514	0.624
ILMN_3187357	5.71e-05	7.95e-07	9.01914	6.17873	0.623
ILMN_2373515	0.0728	0.00763	3.17537	-3.22161	0.623	HSP90AA1
ILMN_2063168	0.591	0.275	1.14254	-6.51662	0.623	MALL
ILMN_1772814	2.19e-06	9.77e-09	13.2771	10.6218	0.622	NLK
ILMN_1662686	4.43e-06	2.52e-08	12.2428	9.68039	0.622	USPL1
ILMN_3189585	0.00047	1.13e-05	7.01413	3.44369	0.622
ILMN_2334242	0.0074	0.000348	4.8616	-0.09008	0.622	CREB1
ILMN_3306215	0.0377	0.00303	3.66601	-2.29652	0.622
ILMN_1772487	0.083	0.00922	3.07556	-3.4088	0.621	SUGP2
ILMN_3280496	0.000103	1.68e-06	8.41827	5.41069	0.62
ILMN_1693905	0.00293	0.000108	5.55308	1.11471	0.62	HAT1
ILMN_1673746	0.00402	0.000161	5.313	0.703568	0.62	TIMM23
ILMN_1683494	0.166	0.0264	2.5157	-4.43731	0.62	TMEM154
ILMN_1711311	0.458	0.159	1.49742	-6.07629	0.62	PODXL
ILMN_3243351	0.000196	3.76e-06	7.80414	4.58132	0.619	LOC646214
ILMN_1795856	0.00181	5.91e-05	5.92454	1.73517	0.619
ILMN_3242603	0.108	0.0136	2.86949	-3.79255	0.619
ILMN_2058141	0.397	0.121	1.66481	-5.8398	0.619	HMGN2
ILMN_1666078	0.457	0.158	1.50096	-6.07147	0.619	HLA-H
ILMN_1813019	0.00675	0.000309	4.9296	0.031122	0.618	DNAJB4
ILMN_1807304	0.0517	0.0047	3.43231	-2.73753	0.618	MBNL1
ILMN_3235642	1.13e-05	9.56e-08	10.9009	8.33724	0.617
ILMN_2119421	0.0142	0.000803	4.38852	-0.948059	0.617
ILMN_2345142	0.456	0.158	1.50199	-6.07006	0.616	SULF2
ILMN_1775822	0.668	0.362	0.947052	-6.71812	0.616	PDGFB
ILMN_1726693	3.77e-05	4.72e-07	9.45631	6.71217	0.615	GTF2H1
ILMN_1704094	0.000748	2e-05	6.62831	2.85763	0.615	PSMA6
ILMN_1719792	0.00146	4.46e-05	6.10265	2.02583	0.615	PHLDB2
ILMN_1674706	0.0496	0.00443	3.46337	-2.6789	0.615	MTHFD2
ILMN_3199755	1.09e-05	8.98e-08	10.9608	8.40043	0.614
ILMN_1778238	0.00324	0.000122	5.47788	0.986773	0.614	UTP6
ILMN_2053538	7.67e-05	1.15e-06	8.71529	5.79553	0.613	RHBDL2
ILMN_1757781	0.000488	1.19e-05	6.98185	3.39543	0.613	SAP30L
ILMN_1656868	0.127	0.0172	2.74391	-4.02387	0.613	NPIPB3
ILMN_1669881	0.501	0.193	1.37599	-6.2369	0.612	TSPAN13
ILMN_3199609	0.0504	0.00454	3.45048	-2.70323	0.611
ILMN_3246315	5.73e-06	3.59e-08	11.8735	9.32527	0.61
ILMN_1689004	0.452	0.155	1.51484	-6.05247	0.61	TNFRSF12A
ILMN_1723536	3.26e-05	3.87e-07	9.62732	6.91531	0.609	USP33
ILMN_3204890	0.0249	0.0017	3.97614	-1.71361	0.609
ILMN_1789751	0.128	0.0174	2.73852	-4.03373	0.609	MFSD1
ILMN_1727023	0.00151	4.67e-05	6.07443	1.98008	0.608	AMMECR1L
ILMN_2176768	0.0126	0.000682	4.4795	-0.781197	0.608	SEPHS1
ILMN_2352097	0.452	0.155	1.51465	-6.05273	0.607	ADGRG1
ILMN_1764577	0.615	0.299	1.08316	-6.58115	0.607	MFNG
ILMN_3263918	6.85e-06	4.7e-08	11.5979	9.0532	0.606
ILMN_1693771	1.01e-05	8.14e-08	11.0561	8.50032	0.606	ASPH
ILMN_2396002	0.000805	2.19e-05	6.56727	2.76303	0.606	MRPL10
ILMN_1785266	0.00027	5.62e-06	7.50995	4.16725	0.605	OFD1
ILMN_1752837	0.00168	5.39e-05	5.98281	1.83076	0.605	ARL8B
ILMN_2288483	0.085	0.00956	3.05629	-3.44485	0.605	CEP19
ILMN_3238785	0.199	0.0351	2.36281	-4.70786	0.605	SNHG9
ILMN_1708160	0.0012	3.53e-05	6.25283	2.26743	0.604	KPNA2
ILMN_3221790	0.0021	7.09e-05	5.81101	1.54759	0.604
ILMN_1766405	0.0683	0.00698	3.22257	-3.13287	0.604	GOLM1
ILMN_2043109	0.000151	2.72e-06	8.046	4.9135	0.603	TOP1P2
ILMN_1672661	0.000315	6.77e-06	7.37509	3.97368	0.603	SP110
ILMN_1652003	0.000555	1.39e-05	6.87515	3.23494	0.603	GNG10
ILMN_1792712	0.00874	0.000429	4.74184	-0.304902	0.603	C4orf46
ILMN_3249560	1e-05	8.08e-08	11.0626	8.50706	0.602
ILMN_1684563	0.0469	0.00412	3.50237	-2.60528	0.602	SPIN4
ILMN_1685275	0.3	0.0713	1.97107	-5.36814	0.602	MCAM
ILMN_1770515	0.0375	0.003	3.67185	-2.2855	0.601	UBE2V2
ILMN_3304049	0.0238	0.0016	4.00913	-1.65188	0.6
ILMN_3242883	0.0758	0.00812	3.14297	-3.28245	0.6
ILMN_3241051	0.00423	0.000172	5.27179	0.632204	0.599
ILMN_2072296	0.357	0.0985	1.78537	-5.65968	0.599	CKS2
ILMN_1766925	0.436	0.145	1.55642	-5.99485	0.599	CDH13
ILMN_2397231	0.00905	0.000448	4.71678	-0.350075	0.598	USP16
ILMN_1655987	0.486	0.181	1.41754	-6.18304	0.598	STAB1
ILMN_1655827	1.99e-05	2.07e-07	10.1817	7.55336	0.597	COPS2
ILMN_3242315	0.326	0.0827	1.88641	-5.50303	0.597	SNORD3D
ILMN_1739645	0.407	0.126	1.63745	-5.87957	0.597	ANLN
ILMN_1724994	0.631	0.317	1.0429	-6.62328	0.597	COL4A2
ILMN_2048822	2.86e-05	3.25e-07	9.78089	7.09516	0.596	NUDCD2
ILMN_2194009	0.00521	0.000224	5.11803	0.363984	0.596	ABCC4
ILMN_1791576	0.0745	0.0079	3.15717	-3.25579	0.596	CHSY1
ILMN_2190414	8.26e-05	1.26e-06	8.64349	5.70345	0.594	ZNF83
ILMN_3213692	0.000128	2.23e-06	8.19756	5.11795	0.594
ILMN_1809750	0.000202	3.93e-06	7.77113	4.53541	0.594	TDRD1
ILMN_3229570	0.00689	0.000318	4.91264	0.000939	0.594
ILMN_1651828	0.0309	0.00229	3.81517	-2.01562	0.594	CCT3
ILMN_2371053	0.428	0.139	1.57889	-5.96326	0.594	EFNA1
ILMN_2213558	3.82e-05	4.83e-07	9.43633	6.68824	0.593	TMED10P1
ILMN_1682273	0.357	0.0984	1.7861	-5.65856	0.593	SHISA3
ILMN_1741847	0.47	0.168	1.46498	-6.12014	0.593	MMP10
ILMN_1723020	0.00917	0.000457	4.70502	-0.371301	0.591	MAP3K1
ILMN_2374865	0.471	0.169	1.4607	-6.12588	0.591	ATF3
ILMN_1700276	0.00511	0.000218	5.13412	0.392195	0.59	JKAMP
ILMN_2380418	0.00465	0.000194	5.20278	0.512212	0.589	BICD2
ILMN_3224758	0.0162	0.000948	4.29671	-1.11726	0.589
ILMN_2045419	5.03e-05	6.77e-07	9.15266	6.34386	0.588	BNIP3L
ILMN_2113074	0.000217	4.31e-06	7.70223	4.43914	0.588	UFM1
ILMN_2161357	0.0335	0.00256	3.75547	-2.12796	0.588	PNISR
ILMN_1683576	0.0483	0.00429	3.48124	-2.64516	0.588	MAGED2
ILMN_2222074	9.9e-05	1.6e-06	8.45592	5.46005	0.587	PTPN12
ILMN_1773200	0.012	0.000641	4.51435	-0.7175	0.587	CCP110
ILMN_2134056	0.116	0.0149	2.81977	-3.8844	0.587	SOX7
ILMN_1659285	0.148	0.0221	2.61296	-4.26235	0.587	PSMG1
ILMN_1773561	6.82e-05	9.86e-07	8.84304	5.95791	0.586	RAP2C
ILMN_1673409	0.0238	0.0016	4.0101	-1.65007	0.586	MIR503HG
ILMN_1706502	0.0277	0.00197	3.89796	-1.86012	0.586	EIF2AK2
ILMN_1724407	0.435	0.144	1.55954	-5.99047	0.586	TACC3
ILMN_1696186	0.000559	1.4e-05	6.86942	3.22628	0.585
ILMN_1700834	0.00329	0.000125	5.4663	0.966996	0.585	SLK
ILMN_3226244	0.117	0.0152	2.80945	-3.90342	0.585
ILMN_3251341	0.391	0.117	1.6824	-5.814	0.584	TUBA1C
ILMN_2233493	4.54e-05	5.92e-07	9.26399	6.48005	0.583	GPBP1
ILMN_1671516	0.00415	0.000168	5.2861	0.657017	0.583	CIR1
ILMN_1738554	0.000188	3.58e-06	7.83936	4.63014	0.582
ILMN_2226324	0.0906	0.0104	3.00941	-3.53244	0.582	MPC1
ILMN_1671123	0.14	0.0201	2.66108	-4.17507	0.582
ILMN_1733535	0.555	0.239	1.23701	-6.40829	0.582	ZNF366
ILMN_1694432	0.669	0.362	0.945573	-6.71952	0.582	CRIP2
ILMN_1715693	0.513	0.203	1.34275	-6.27914	0.581
ILMN_1685012	1.28e-06	4.73e-09	14.1208	11.3363	0.58	EAF1
ILMN_3234831	0.0063	0.000283	4.97965	0.119981	0.58
ILMN_1660787	0.00697	0.000323	4.90392	-0.014576	0.58	SUCLA2
ILMN_1670821	0.297	0.0698	1.98326	-5.34847	0.58
ILMN_1681890	0.00521	0.000223	5.11839	0.364615	0.579	DYNLT3
ILMN_1753607	0.0618	0.00604	3.29919	-2.9886	0.578	PNO1
ILMN_1765701	0.637	0.323	1.02931	-6.6372	0.578
ILMN_1660832	0.00159	4.97e-05	6.03494	1.91586	0.577
ILMN_1727740	0.0101	0.000517	4.63588	-0.496372	0.577	SYNCRIP
ILMN_2336982	0.0657	0.00661	3.25118	-3.07903	0.577	NPTN
ILMN_1779147	0.162	0.0256	2.53371	-4.40507	0.577	ENC1
ILMN_3243593	0.348	0.0935	1.81578	-5.61306	0.577	RNA18S5
ILMN_2366654	0.442	0.149	1.53875	-6.01947	0.577	NR5A2
ILMN_1700625	2.96e-05	3.42e-07	9.73419	7.04072	0.576	ATP5S
ILMN_2046856	2.17e-06	9.52e-09	13.3066	10.6476	0.575	RPS15
ILMN_3274666	0.000163	3.01e-06	7.97105	4.81134	0.575
ILMN_1786359	0.000241	4.9e-06	7.60903	4.30795	0.575
ILMN_2133784	0.00684	0.000315	4.91781	0.010151	0.575	PATE2
ILMN_1788468	0.09	0.0104	3.01365	-3.52453	0.575	ARGLU1
ILMN_3301451	0.000159	2.91e-06	7.99584	4.8452	0.574
ILMN_1785158	0.0132	0.000728	4.44294	-0.848152	0.574	HERPUD2
ILMN_3240520	0.41	0.128	1.62911	-5.89162	0.574	ADGRL4
ILMN_2267488	0.00489	0.000205	5.16825	0.451936	0.573	ITGA6
ILMN_2355559	0.287	0.0656	2.0178	-5.29236	0.573	PSAP
ILMN_1733374	0.0206	0.00132	4.11492	-1.45449	0.572
ILMN_2384591	0.0298	0.00218	3.84323	-1.96288	0.572	HN1
ILMN_2081465	0.0416	0.00347	3.59355	-2.43318	0.572	APLP2
ILMN_1785170	0.442	0.148	1.54109	-6.01621	0.572	ARMCX2
ILMN_1768176	0.0267	0.00188	3.92323	-1.81271	0.571	PBDC1
ILMN_1769633	0.0388	0.00314	3.64661	-2.33309	0.571	CTSO
ILMN_2343332	3.8e-05	4.79e-07	9.4445	6.69803	0.57	AK6
ILMN_2123402	0.00118	3.46e-05	6.26615	2.2887	0.57	CNPY2
ILMN_1761922	0.00543	0.000237	5.08427	0.304689	0.57
ILMN_3282503	0.0168	0.000993	4.27117	-1.16448	0.57
ILMN_1715748	0.0711	0.0074	3.19143	-3.19143	0.57	FLNC
ILMN_1704529	0.000171	3.2e-06	7.92328	4.74587	0.569	PPIA
ILMN_1678671	0.202	0.0361	2.34793	-4.73387	0.569	KLHL24
ILMN_1653466	0.501	0.193	1.37574	-6.23722	0.569	HES4
ILMN_3308961	0.727	0.441	0.79536	-6.85182	0.569
ILMN_1802519	0.0181	0.0011	4.21364	-1.27103	0.568	VPS36
ILMN_1658695	0.0823	0.0091	3.08248	-3.39585	0.567	NUF2
ILMN_1807492	6.5e-06	4.37e-08	11.6717	9.12668	0.566
ILMN_1718815	5.43e-05	7.51e-07	9.06644	6.23746	0.566	SLTM
ILMN_1761120	0.0389	0.00315	3.64531	-2.33554	0.566	TM2D3
ILMN_1687858	0.0419	0.00349	3.58992	-2.44004	0.566	CALM2
ILMN_1772658	2.42e-07	3.12e-10	17.7299	13.9467	0.565	ICE1
ILMN_2294751	4.32e-05	5.59e-07	9.31259	6.53908	0.565	ASCC3
ILMN_1695370	0.000285	6e-06	7.46248	4.09939	0.565
ILMN_1885728	0.000455	1.09e-05	7.0428	3.48644	0.565
ILMN_3224934	0.132	0.0184	2.7104	-4.08517	0.565	PNISR
ILMN_1670322	3.39e-05	4.13e-07	9.57092	6.84865	0.563	FCHO2
ILMN_1696028	0.000172	3.25e-06	7.91276	4.73141	0.563	ETNK1
ILMN_2222991	0.00177	5.72e-05	5.94545	1.76953	0.563	ETF1
ILMN_2203463	0.0158	0.00092	4.31322	-1.08678	0.563	SPATS2
ILMN_3239548	6.03e-05	8.54e-07	8.96071	6.10585	0.562
ILMN_1800276	0.0324	0.00245	3.78047	-2.08089	0.562	RCN1
ILMN_2225718	0.0815	0.00897	3.09027	-3.38126	0.562	CENPE
ILMN_2113490	0.622	0.307	1.06513	-6.60019	0.562	NTN4
ILMN_3235104	6.48e-05	9.33e-07	8.88795	6.01455	0.561	CEP295
ILMN_1777895	0.000863	2.39e-05	6.50945	2.67293	0.561	LRRC37B
ILMN_2393243	0.00246	8.76e-05	5.68066	1.32998	0.561	GTPBP8
ILMN_2382906	0.000171	3.23e-06	7.91742	4.73781	0.56	PLCG1
ILMN_1795715	0.00603	0.00027	5.00865	0.17132	0.56	DPYD
ILMN_1787628	0.307	0.0742	1.94834	-5.40468	0.56	NOP56
ILMN_1781290	2.5e-05	2.76e-07	9.92482	7.26154	0.559	RHOA
ILMN_2347917	0.000295	6.26e-06	7.43141	4.05481	0.559	EED
ILMN_1829845	0.0957	0.0113	2.96803	-3.60959	0.559
ILMN_2317581	0.629	0.315	1.04699	-6.61906	0.558
ILMN_1665945	0.00413	0.000167	5.29104	0.66557	0.557	ACBD3
ILMN_1711139	1.54e-05	1.46e-07	10.5001	7.90638	0.556	VPS37A
ILMN_1911721	0.594	0.278	1.13535	-6.52459	0.556	ZNF366
ILMN_1722218	0.128	0.0174	2.73767	-4.03528	0.555	MBOAT7
ILMN_2363426	8.19e-07	1.99e-09	15.1914	12.181	0.554	MAX
ILMN_2149053	0.000741	1.97e-05	6.63789	2.87243	0.554	RIF1
ILMN_1760575	0.00731	0.000343	4.87017	-0.074784	0.554	PTP4A1
ILMN_1761762	0.284	0.0646	2.02625	-5.27856	0.554
ILMN_1782488	0.000216	4.28e-06	7.70812	4.4474	0.553	RNASEH2B
ILMN_1769757	0.000504	1.23e-05	6.95416	3.35393	0.553	DNAAF2
ILMN_3224860	0.000524	1.29e-05	6.92496	3.31007	0.553
ILMN_2148785	0.072	0.00752	3.18302	-3.20722	0.553	GBP1
ILMN_1733443	0.489	0.183	1.41019	-6.19265	0.553	SULT1B1
ILMN_1658221	9.67e-05	1.55e-06	8.48097	5.49278	0.552	POLH
ILMN_2196335	0.000356	7.99e-06	7.25773	3.80327	0.552	ASUN
ILMN_3288717	0.333	0.0859	1.86485	-5.53688	0.552
ILMN_2126832	3.49e-06	1.8e-08	12.5981	10.0124	0.551	SEC24A
ILMN_1814113	1.54e-05	1.45e-07	10.5084	7.91537	0.551	ZFR
ILMN_3249658	0.00279	0.000102	5.58724	1.17258	0.551	LOC100134868
ILMN_1691578	0.0337	0.00258	3.75156	-2.1353	0.551	GTF3C6
ILMN_1722809	0.535	0.221	1.28765	-6.34745	0.551	NRCAM
ILMN_1724490	0.000324	7.03e-06	7.34898	3.93593	0.55	PSPC1
ILMN_2382354	0.000471	1.14e-05	7.01085	3.4388	0.55	SENP7
ILMN_3276016	0.00142	4.34e-05	6.12111	2.05571	0.55
ILMN_1879326	0.257	0.0544	2.12226	-5.1198	0.55
ILMN_1732278	0.000344	7.58e-06	7.29529	3.85801	0.549
ILMN_2208802	0.0462	0.00403	3.51424	-2.58288	0.549	NPIPA1
ILMN_2409298	0.328	0.0834	1.88184	-5.51024	0.549	NUSAP1
ILMN_1806758	0.00106	3.04e-05	6.34966	2.42152	0.548	C9orf85
ILMN_1813246	0.00231	8.07e-05	5.73136	1.41489	0.547	LOC728554
ILMN_3245678	0.359	0.0993	1.78052	-5.66707	0.547	RNU1-1
ILMN_1761247	0.575	0.259	1.18206	-6.47214	0.547	PIR
ILMN_1657619	1.33e-05	1.2e-07	10.6849	8.10688	0.546	DNAJB14
ILMN_1781360	0.000674	1.76e-05	6.71433	2.99008	0.546	MPHOSPH6
ILMN_1679700	0.0147	0.000839	4.36465	-0.991985	0.546
ILMN_2363591	0.0154	0.00089	4.33163	-1.05282	0.546	SDCBP
ILMN_3299407	0.0173	0.00103	4.24904	-1.20542	0.546
ILMN_2210199	0.293	0.0681	1.99651	-5.327	0.546	NLGN4Y
ILMN_1768510	0.387	0.115	1.69514	-5.79521	0.546	MAN2B2
ILMN_1739263	7.52e-06	5.48e-08	11.4443	8.89898	0.545
ILMN_3284366	0.0003	6.41e-06	7.41446	4.03044	0.545
ILMN_3239225	0.000679	1.77e-05	6.70772	2.97994	0.545	RNY3
ILMN_2194561	0.00935	0.000468	4.69206	-0.394693	0.545	PLEKHG1
ILMN_2169983	3.39e-06	1.75e-08	12.6329	10.0444	0.544	ATAD1
ILMN_2172202	0.00283	0.000104	5.57654	1.15446	0.544	NUDT15
ILMN_1710758	0.0208	0.00134	4.10795	-1.46746	0.544	RNF20
ILMN_1810977	0.00734	0.000344	4.86735	-0.079811	0.543	CDV3
ILMN_1710428	0.0251	0.00172	3.97188	-1.72158	0.543	CDK1
ILMN_1715809	0.0618	0.00604	3.29949	-2.98803	0.543	OGFRL1
ILMN_1677305	0.596	0.279	1.1308	-6.52961	0.542	PVR
ILMN_1662865	0.000144	2.58e-06	8.08825	4.97077	0.541	CPPED1
ILMN_1769734	0.00385	0.000152	5.34524	0.759228	0.541	NT5C3A
ILMN_3236765	0.0321	0.00243	3.78539	-2.07164	0.541	UPK3BL
ILMN_3304111	0.187	0.0321	2.41187	-4.62171	0.541
ILMN_3307654	0.0143	0.000808	4.38532	-0.953958	0.54	MIPOL1
ILMN_1656129	6.38e-05	9.12e-07	8.90619	6.0375	0.539	SLC39A10
ILMN_2369104	0.0121	0.000652	4.50499	-0.734591	0.539	TRAPPC6B
ILMN_1797861	0.341	0.0903	1.8358	-5.58211	0.539	IL6ST
ILMN_2089875	0.589	0.273	1.14733	-6.51129	0.538	TNFSF4
ILMN_1778617	3.64e-05	4.54e-07	9.48959	6.75195	0.537	AK6
ILMN_1660817	0.000191	3.65e-06	7.82553	4.611	0.537	DDB2
ILMN_1713706	0.000197	3.78e-06	7.79962	4.57503	0.537	ZNF786
ILMN_1666376	0.000364	8.23e-06	7.2369	3.77284	0.537	TRIM56
ILMN_1671452	0.00125	3.71e-05	6.22091	2.21635	0.537	MRPL44
ILMN_2183856	3.39e-05	4.11e-07	9.57582	6.85446	0.536	TSPAN6
ILMN_2178855	0.000201	3.89e-06	7.77952	4.54709	0.535	GPAM
ILMN_1666670	0.0019	6.27e-05	5.88746	1.6741	0.535	RBX1
ILMN_2228732	0.0026	9.37e-05	5.63927	1.26039	0.535	CCNG2
ILMN_1778202	0.000348	7.72e-06	7.28163	3.83813	0.534	TCAF2
ILMN_2249288	0.00134	4.03e-05	6.16841	2.13202	0.534	TIPRL
ILMN_1732923	0.207	0.0376	2.32531	-4.77327	0.534	SIPA1L2
ILMN_1796738	0.000323	6.99e-06	7.35305	3.94182	0.533	SPAST
ILMN_1808837	0.0118	0.00063	4.5246	-0.698793	0.533
ILMN_1808301	0.0298	0.00218	3.84209	-1.96502	0.533	MRPL45
ILMN_3244395	7.36e-05	1.1e-06	8.7577	5.84965	0.532
ILMN_3305397	0.000996	2.81e-05	6.40194	2.50417	0.532
ILMN_1698419	0.106	0.013	2.8925	-3.74992	0.532	NCOR2
ILMN_1693136	0.000196	3.77e-06	7.80227	4.57873	0.531	VTI1B
ILMN_1780298	0.0113	0.000592	4.55879	-0.636453	0.531	EEF2KMT
ILMN_2395204	0.00128	3.8e-05	6.20529	2.19129	0.529	SLTM
ILMN_1652215	0.00135	4.09e-05	6.15864	2.11628	0.529
ILMN_1697548	0.457	0.159	1.49794	-6.07558	0.529	ADGRL2
ILMN_2412380	0.00012	2.05e-06	8.26294	5.20528	0.528	TSC22D1
ILMN_1746716	0.000839	2.31e-05	6.53063	2.70599	0.528
ILMN_1692705	4.99e-06	3.02e-08	12.0522	9.49842	0.527	RECQL
ILMN_1667201	0.00365	0.000142	5.38723	0.831527	0.527	POC1B
ILMN_1738866	0.00912	0.000454	4.70936	-0.363464	0.527	DEXI
ILMN_1671837	0.102	0.0124	2.91907	-3.70063	0.527
ILMN_1774982	0.587	0.27	1.1539	-6.50396	0.527	CDC42EP5
ILMN_1810387	1.02e-06	3.11e-09	14.6325	11.7482	0.525	PLAA
ILMN_1797793	0.00991	0.000503	4.65088	-0.469197	0.525	BLVRB
ILMN_1669832	0.0131	0.000718	4.45114	-0.833118	0.525	TCF12
ILMN_1770244	0.05	0.00449	3.45645	-2.69196	0.525	CBX1
ILMN_1758719	0.335	0.0873	1.85507	-5.55216	0.525	NEDD9
ILMN_2174612	0.000846	2.34e-05	6.52347	2.69483	0.524	CNOT8
ILMN_1728048	0.0019	6.28e-05	5.88658	1.67266	0.524
ILMN_2229649	0.486	0.181	1.41846	-6.18184	0.524	KCTD12
ILMN_1654445	0.00413	0.000167	5.29106	0.665595	0.523
ILMN_2206645	0.000391	9.02e-06	7.17219	3.67792	0.522	ECD
ILMN_1804248	0.00711	0.000331	4.89009	-0.039234	0.522	FDPS
ILMN_2356284	0.021	0.00135	4.10164	-1.47921	0.522	PFDN5
ILMN_1752746	0.05	0.00449	3.4561	-2.69263	0.521
ILMN_1745620	0.0679	0.00693	3.22626	-3.12592	0.521	KRCC1
ILMN_1696843	0.107	0.0134	2.87919	-3.77457	0.52
ILMN_2205350	0.000962	2.7e-05	6.42851	2.54603	0.519	NDUFAF4
ILMN_2054233	0.00203	6.78e-05	5.83886	1.59378	0.519	SENP6
ILMN_2119486	0.00741	0.00035	4.85829	-0.096008	0.519	DMTF1
ILMN_1724017	0.00842	0.000408	4.77061	-0.253153	0.519
ILMN_2169439	0.654	0.344	0.984104	-6.68238	0.519	ITGAV
ILMN_3251415	0.000308	6.63e-06	7.39057	3.99603	0.518	RBM43
ILMN_2222101	0.0023	8e-05	5.73677	1.42395	0.518	N4BP2
ILMN_2049642	0.124	0.0167	2.75989	-3.99456	0.518	RPA1
ILMN_1789095	0.257	0.0541	2.12519	-5.11489	0.518	BMPR2
ILMN_2297069	0.0025	8.92e-05	5.6693	1.3109	0.517	TCAF1
ILMN_3290385	0.00261	9.4e-05	5.63728	1.25703	0.517
ILMN_2390526	0.0151	0.000865	4.34774	-1.02313	0.517	RARB
ILMN_1653134	0.0772	0.00834	3.12864	-3.30932	0.517	CNEP1R1
ILMN_1800261	0.163	0.0258	2.52803	-4.41525	0.517	TUBA1B
ILMN_1898682	7.57e-05	1.13e-06	8.7308	5.81535	0.516	PHIP
ILMN_2394193	0.000208	4.1e-06	7.73906	4.49067	0.516	VCPKMT
ILMN_2405031	0.0272	0.00192	3.91162	-1.83449	0.516	TRIM24
ILMN_1675359	0.000392	9.06e-06	7.1695	3.67396	0.515	NKAP
ILMN_2168952	0.00103	2.91e-05	6.37799	2.46636	0.515	DENR
ILMN_2358277	0.00151	4.66e-05	6.07551	1.98183	0.515	RSRC2
ILMN_1684585	0.0187	0.00115	4.1926	-1.31006	0.515	ACSL1
ILMN_2399523	0.507	0.198	1.35924	-6.25828	0.515	JAG2
ILMN_1741564	7.42e-06	5.32e-08	11.4748	8.92969	0.514	DCTN4
ILMN_3241136	0.173	0.0283	2.47838	-4.50389	0.514	RNASEK
ILMN_1778401	0.577	0.261	1.17822	-6.47652	0.514	HLA-B
ILMN_1672947	9.67e-05	1.55e-06	8.47957	5.49096	0.513
ILMN_1714765	0.0419	0.00349	3.59007	-2.43976	0.513
ILMN_2398159	0.584	0.267	1.16105	-6.49594	0.513	DKK3
ILMN_2077905	0.627	0.313	1.0503	-6.61564	0.513	PTGFRN
ILMN_3284584	0.038	0.00306	3.66022	-2.30743	0.512
ILMN_1669617	0.528	0.215	1.30504	-6.32613	0.511	GRB10
ILMN_1671839	0.0679	0.00693	3.22664	-3.12522	0.51	TAF1C
ILMN_3246766	0.213	0.0394	2.3001	-4.81701	0.51	NPIPB5
ILMN_2061419	0.000202	3.94e-06	7.7694	4.53301	0.509
ILMN_1691927	0.00127	3.78e-05	6.20898	2.19722	0.509	BTBD1
ILMN_2317580	0.631	0.317	1.04243	-6.62376	0.509
ILMN_2413158	0.744	0.467	0.750649	-6.88723	0.509	PODXL
ILMN_3201365	0.000794	2.14e-05	6.58057	2.78368	0.508
ILMN_1795344	0.137	0.0195	2.67954	-4.14148	0.508	GOLIM4
ILMN_1743367	0.703	0.408	0.857086	-6.7999	0.508	FZD4
ILMN_1694399	0.00354	0.000136	5.41281	0.875437	0.507
ILMN_2414436	0.0151	0.000863	4.34853	-1.02167	0.507
ILMN_2337974	0.314	0.0771	1.9264	-5.43973	0.507	PKIA
ILMN_2202948	0.492	0.185	1.40431	-6.20032	0.507	BUB1
ILMN_1776121	0.233	0.0458	2.21801	-4.95808	0.506	KIAA1211L
ILMN_2122374	3.64e-05	4.54e-07	9.49058	6.75313	0.505	FAM49B
ILMN_2065299	5.03e-05	6.76e-07	9.15406	6.34558	0.505	EDEM3
ILMN_1808713	0.752	0.478	0.730835	-6.90233	0.505	HSD17B2
ILMN_1657436	9.53e-06	7.58e-08	11.1253	8.57225	0.504	FGFR1OP2
ILMN_3237779	0.00017	3.18e-06	7.93005	4.75516	0.504	TMEM184C
ILMN_3249244	0.00296	0.00011	5.54387	1.09909	0.504	TMEM106A
ILMN_1768719	0.00662	0.000301	4.94467	0.057917	0.504	RDH11
ILMN_1798256	0.276	0.0613	2.05565	-5.23032	0.504	UPP1
ILMN_1793384	0.338	0.0887	1.84635	-5.56573	0.504	JAK1
ILMN_1666733	0.747	0.471	0.744143	-6.89223	0.504	CXCL8
ILMN_2406335	0.000294	6.21e-06	7.43682	4.06258	0.503	ANKRD17
ILMN_1775423	0.000725	1.92e-05	6.65492	2.89872	0.503	C10orf88
ILMN_2082810	0.00265	9.62e-05	5.62273	1.2325	0.503	BRD7
ILMN_1695946	0.405	0.125	1.64477	-5.86898	0.503	TRNP1
ILMN_3263974	0.492	0.185	1.40407	-6.20064	0.503
ILMN_1784299	0.0044	0.00018	5.24452	0.584861	0.502	C19orf43
ILMN_1717793	0.519	0.208	1.32808	-6.29753	0.502	C19orf33
ILMN_1819783	0.00556	0.000244	5.06794	0.275937	0.501	FNIP2
ILMN_3295946	0.008	0.000383	4.8068	-0.188177	0.5
ILMN_1670379	0.607	0.291	1.10256	-6.56038	0.5	ANTXR1
ILMN_1706521	0.0158	0.000922	4.31225	-1.08858	0.499	CSNK1G2
ILMN_2399896	0.019	0.00118	4.17822	-1.33675	0.499
ILMN_1695276	0.134	0.0189	2.69646	-4.11063	0.499	MAPRE2
ILMN_1676449	0.418	0.133	1.60822	-5.9216	0.499	SLIT2
ILMN_1739045	0.0016	5.03e-05	6.0268	1.9026	0.498
ILMN_1761474	0.00105	2.98e-05	6.36331	2.44314	0.497
ILMN_1725594	0.00849	0.000412	4.76452	-0.264091	0.497	FAM188A
ILMN_2352303	0.402	0.123	1.65203	-5.85844	0.497	RASSF2
ILMN_3236344	0.651	0.34	0.992135	-6.67448	0.497
ILMN_1706015	0.703	0.408	0.856031	-6.80082	0.497	FAM43A
ILMN_3197732	9.65e-05	1.55e-06	8.48384	5.49654	0.496
ILMN_1709094	0.136	0.0193	2.68438	-4.13265	0.496	LIFR
ILMN_1737728	0.488	0.182	1.41312	-6.18882	0.496	CDCA3
ILMN_2361186	1.38e-06	5.3e-09	13.9867	11.2258	0.495	PHF20L1
ILMN_1739170	0.799	0.552	0.610878	-6.9857	0.495	TM4SF18
ILMN_1758049	0.173	0.0282	2.4805	-4.50012	0.494	NFIA
ILMN_1807300	9.82e-05	1.58e-06	8.46491	5.47181	0.493	PKD2
ILMN_1664006	0.000477	1.15e-05	7.00144	3.42474	0.493	AGL
ILMN_2116556	0.00213	7.22e-05	5.79953	1.52852	0.493	LSM5
ILMN_1756152	0.0365	0.00289	3.69129	-2.24886	0.493	MFSD11
ILMN_3213568	0.329	0.0838	1.87869	-5.51519	0.492
ILMN_3252941	0.00186	6.09e-05	5.90647	1.70544	0.491
ILMN_1847822	0.0134	0.000737	4.4368	-0.859401	0.491	KIAA0368
ILMN_1751028	0.0706	0.00733	3.19646	-3.18196	0.491	SERPINH1
ILMN_1716026	0.0972	0.0116	2.95541	-3.63308	0.491	ARMCX6
ILMN_2050911	0.000542	1.34e-05	6.89567	3.26593	0.49	SLC22A4
ILMN_3240003	0.00294	0.000108	5.55145	1.11194	0.49
ILMN_2307450	0.0112	0.000589	4.56231	-0.630033	0.49	ZNF302
ILMN_1672174	0.212	0.0389	2.30699	-4.80507	0.49	ECE1
ILMN_1796423	0.604	0.288	1.1098	-6.55255	0.49	CLIC3
ILMN_1718069	0.00547	0.000239	5.07839	0.294331	0.489	MIS12
ILMN_1782417	0.0263	0.00185	3.93243	-1.79547	0.489
ILMN_1745110	0.0403	0.00332	3.61742	-2.38814	0.489	LAPTM4A
ILMN_2198408	0.055	0.00512	3.38663	-2.82372	0.489	MFF
ILMN_1731070	0.254	0.0531	2.13594	-5.09688	0.489	ORC6
ILMN_1701424	0.479	0.175	1.43733	-6.15699	0.489	LAMC2
ILMN_1758784	1.68e-05	1.64e-07	10.3937	7.7895	0.488	ATP2C1
ILMN_2324561	0.000991	2.79e-05	6.40596	2.51051	0.488	SLC7A6
ILMN_1758906	0.00542	0.000236	5.0866	0.308774	0.488	GNA13
ILMN_1807969	0.334	0.0863	1.86192	-5.54146	0.488	SNCAIP
ILMN_2128428	0.527	0.215	1.30728	-6.32336	0.488	DAB2
ILMN_1757440	0.765	0.498	0.698746	-6.92598	0.488
ILMN_1757026	0.000235	4.72e-06	7.63618	4.34629	0.487	MANEA
ILMN_2273224	0.00233	8.13e-05	5.72645	1.40669	0.487	SLC4A5
ILMN_2196588	0.0041	0.000165	5.2974	0.676582	0.487	C18orf32
ILMN_3195372	0.00582	0.000258	5.03521	0.218241	0.487
ILMN_1713058	0.141	0.0204	2.65514	-4.18587	0.487	PSTPIP2
ILMN_1766955	0.277	0.0619	2.05087	-5.23819	0.487	VCAM1
ILMN_1773389	0.537	0.223	1.28334	-6.3527	0.487	PLTP
ILMN_1672124	0.716	0.426	0.823624	-6.82848	0.487	FAM198B
ILMN_1815578	0.000428	1.01e-05	7.09557	3.56479	0.486	ZNF223
ILMN_3198499	0.0107	0.000555	4.59594	-0.568871	0.486
ILMN_1653412	0.000385	8.8e-06	7.18936	3.70317	0.485	RAX2
ILMN_1736077	0.0164	0.000968	4.285	-1.1389	0.485	LIAS
ILMN_2355831	0.363	0.101	1.76961	-5.68366	0.485	FHL2
ILMN_2169966	0.798	0.551	0.612712	-6.98454	0.485	TM4SF18
ILMN_3260345	8.52e-05	1.31e-06	8.61329	5.66453	0.484	AGFG1
ILMN_2263718	0.00342	0.000131	5.437	0.916889	0.484	SPAG9
ILMN_1777106	0.000951	2.66e-05	6.4383	2.56143	0.483	LRRC57
ILMN_3248218	0.194	0.0339	2.38159	-4.67495	0.483	SNORD104
ILMN_1726030	0.328	0.0834	1.88135	-5.511	0.482	GPX7
ILMN_1651699	3.34e-05	4.01e-07	9.5958	6.8781	0.481	EPS8
ILMN_2342841	4.93e-05	6.56e-07	9.17821	6.37523	0.481	AFTPH
ILMN_1657790	5.39e-05	7.42e-07	9.07659	6.25002	0.481	SRSF11
ILMN_1800575	0.00159	4.99e-05	6.03226	1.91149	0.481
ILMN_1738335	0.628	0.314	1.04879	-6.6172	0.481	TNFSF18
ILMN_2167011	0.000553	1.38e-05	6.8778	3.23895	0.48	ECHDC1
ILMN_2176955	0.00312	0.000117	5.50498	1.03297	0.48	CUL5
ILMN_1655702	0.0894	0.0102	3.01964	-3.51335	0.48	ABHD5
ILMN_1729051	0.204	0.0368	2.33746	-4.75213	0.48	MSH6
ILMN_1712347	0.264	0.0568	2.0988	-5.15891	0.48
ILMN_1678143	0.476	0.172	1.44742	-6.14359	0.48	ARHGDIB
ILMN_1733324	0.011	0.00057	4.58054	-0.59686	0.479	ITGB3
ILMN_2234229	0.0237	0.00159	4.01415	-1.64249	0.479	PRMT6
ILMN_1722066	0.00345	0.000132	5.43126	0.907074	0.478	ARMC1
ILMN_3283015	0.046	0.004	3.51795	-2.57588	0.478
ILMN_1761996	0.0585	0.00558	3.34094	-2.9099	0.478	SRSF5
ILMN_1669982	0.471	0.168	1.46228	-6.12376	0.478	CCDC85A
ILMN_1684836	0.485	0.18	1.4203	-6.17943	0.478	AKAP12
ILMN_1731194	0.0114	0.000599	4.55243	-0.648036	0.477	STRAP
ILMN_3226012	0.085	0.00956	3.05633	-3.44478	0.477
ILMN_2392080	9.71e-06	7.76e-08	11.1022	8.54825	0.476	DCAF6
ILMN_1659553	0.00469	0.000195	5.19801	0.503884	0.476	ANAPC1
ILMN_2407464	0.0101	0.000514	4.63902	-0.49067	0.476	FASTK
ILMN_2147105	0.109	0.0136	2.86876	-3.79388	0.476
ILMN_1656463	6.39e-06	4.22e-08	11.7082	9.1628	0.475	HIKESHI
ILMN_2163306	0.00402	0.000161	5.31154	0.701042	0.475	FAM120A
ILMN_1712530	0.000123	2.11e-06	8.24017	5.17491	0.474	AKAP1
ILMN_1794187	0.000133	2.35e-06	8.1597	5.06714	0.474	FBXL3
ILMN_1673941	0.00979	0.000496	4.65913	-0.45425	0.474	RBM24
ILMN_3272603	0.221	0.0421	2.2642	-4.87896	0.474	FAM60A
ILMN_1702835	0.291	0.0673	2.00335	-5.31589	0.474	SH3BGRL
ILMN_1670807	0.432	0.142	1.566	-5.98142	0.474	FAM84B
ILMN_1778876	3.86e-07	6.2e-10	16.7486	13.3003	0.473	FAM179B
ILMN_2330267	0.226	0.0435	2.24551	-4.91106	0.473	ABCE1
ILMN_1714433	0.67	0.364	0.942923	-6.72203	0.473	MARCKSL1
ILMN_2247664	0.00014	2.49e-06	8.11389	5.00543	0.472	SON
ILMN_1707434	0.00171	5.51e-05	5.96875	1.80774	0.472
ILMN_3249240	0.0458	0.00398	3.52013	-2.57175	0.472	C4orf46
ILMN_2220320	0.103	0.0126	2.9112	-3.71524	0.472	RPL7L1
ILMN_2386444	0.534	0.22	1.29007	-6.34449	0.472	ANGPTL4
ILMN_1700378	0.0141	0.000787	4.40003	-0.926911	0.471	ZWILCH
ILMN_1658407	0.0604	0.00584	3.31693	-2.95516	0.471	SLC43A3
ILMN_2265995	0.0308	0.00228	3.81746	-2.01131	0.47	NBPF3
ILMN_3275936	0.185	0.0314	2.42267	-4.60265	0.47
ILMN_1691143	7.35e-05	1.09e-06	8.76175	5.8548	0.469	RAB18
ILMN_2128795	0.0852	0.0096	3.05442	-3.44836	0.469	LRIG1
ILMN_1699265	0.245	0.05	2.16899	-5.04127	0.469	TNFRSF10B
ILMN_2401701	1.14e-05	9.64e-08	10.893	8.32892	0.468	PCGF6
ILMN_3242016	8.61e-05	1.33e-06	8.60043	5.64793	0.468	POTEE
ILMN_3249172	0.0348	0.00269	3.72966	-2.17656	0.468	LINC00092
ILMN_2197365	0.529	0.216	1.30237	-6.32941	0.468	RGS2
ILMN_1815107	0.00816	0.000392	4.79239	-0.214022	0.467	MATR3
ILMN_1723971	0.523	0.212	1.3155	-6.31319	0.467
ILMN_3224340	0.000135	2.4e-06	8.14228	5.04369	0.466
ILMN_2376258	0.000231	4.64e-06	7.6492	4.36463	0.466	SMARCA1
ILMN_1701681	0.03	0.0022	3.83716	-1.97429	0.466	SEC11C
ILMN_1794534	0.562	0.245	1.21893	-6.42955	0.466	CCDC81
ILMN_1738656	0.00226	7.84e-05	5.74897	1.44432	0.465	GLOD4
ILMN_1769931	0.01	0.000511	4.64233	-0.484678	0.465	SFPQ
ILMN_3234116	3.92e-06	2.16e-08	12.4044	9.83256	0.464
ILMN_1656486	6.01e-05	8.49e-07	8.96553	6.11188	0.464	DNAJC10
ILMN_1697585	7.35e-05	1.09e-06	8.76229	5.85549	0.464	ACTR6
ILMN_1687896	0.000146	2.62e-06	8.07506	4.95291	0.464	PIK3C3
ILMN_1805344	0.00529	0.000228	5.10666	0.344033	0.464	DDX5
ILMN_1760490	0.0303	0.00224	3.8285	-1.99056	0.464	ACVR1
ILMN_1755643	0.45	0.153	1.51971	-6.04577	0.464	MGAT4A
ILMN_2115125	0.476	0.173	1.44545	-6.14622	0.464	CTGF
ILMN_1915783	0.000596	1.51e-05	6.81624	3.14565	0.463
ILMN_1761594	0.00606	0.000271	5.00528	0.165356	0.463	FAM35A
ILMN_1811301	0.117	0.0153	2.80723	-3.9075	0.463	INPP5E
ILMN_2206746	0.755	0.481	0.726467	-6.9056	0.463	BGN
ILMN_1737599	3.27e-05	3.89e-07	9.62212	6.90918	0.462	TRIM5
ILMN_1730572	0.000771	2.07e-05	6.6045	2.82079	0.462	HNRNPDL
ILMN_2094106	0.0299	0.0022	3.83889	-1.97104	0.462	HSD17B12
ILMN_2161577	0.136	0.0193	2.6838	-4.13371	0.462	CXCL6
ILMN_2184373	0.811	0.572	0.58006	-7.00486	0.462	CXCL8
ILMN_1783852	2.44e-06	1.14e-08	13.1074	10.4725	0.461	CD164
ILMN_3238452	0.000363	8.16e-06	7.2429	3.78161	0.461
ILMN_2342240	0.0173	0.00103	4.25033	-1.20303	0.461	MGAT2
ILMN_3243244	0.0319	0.0024	3.79129	-2.06053	0.461	SNORD80
ILMN_1784523	0.0615	0.006	3.30275	-2.98189	0.461	ATP6V1G1
ILMN_1656670	0.143	0.0208	2.64308	-4.20778	0.461	HLA-G
ILMN_1717877	0.18	0.0301	2.44541	-4.56243	0.461	IVNS1ABP
ILMN_1681983	0.413	0.13	1.62132	-5.90282	0.461	RSPO3
ILMN_2076250	1.22e-05	1.05e-07	10.8118	8.24267	0.46	GPBP1L1
ILMN_2362545	0.0976	0.0116	2.95236	-3.63875	0.46	ZWINT
ILMN_3178302	0.453	0.156	1.51078	-6.05803	0.46	FNDC3B
ILMN_1744949	0.494	0.187	1.39766	-6.20895	0.46	RHOBTB3
ILMN_1667081	0.837	0.619	0.510512	-7.04464	0.46	CCND2
ILMN_2115218	0.00979	0.000496	4.65929	-0.453967	0.459	ANKRD10
ILMN_1676348	0.426	0.138	1.5838	-5.95633	0.459	CXorf36
ILMN_1666007	1.78e-06	7.38e-09	13.5979	10.8989	0.458	TRAPPC6B
ILMN_3251436	0.000108	1.8e-06	8.3637	5.33885	0.458	DENND4C
ILMN_2219437	0.000268	5.55e-06	7.51861	4.1796	0.458	PRRG4
ILMN_1768050	0.00981	0.000497	4.65809	-0.456137	0.458	SCOC
ILMN_1750075	0.022	0.00144	4.06602	-1.54562	0.458	DMTF1
ILMN_1670752	0.103	0.0126	2.91113	-3.71536	0.458	KIAA0907
ILMN_3287068	0.191	0.0329	2.39723	-4.64748	0.457
ILMN_1757644	0.242	0.0489	2.18148	-5.02015	0.457	UBE2H
ILMN_1652185	0.344	0.0917	1.82667	-5.59625	0.457	IL4R
ILMN_2097858	0.00081	2.21e-05	6.56116	2.75353	0.456	CIPC
ILMN_2275502	0.0228	0.00151	4.04158	-1.59124	0.456	RAPH1
ILMN_3278506	0.399	0.122	1.6602	-5.84653	0.456
ILMN_1674297	0.000553	1.38e-05	6.87805	3.23932	0.455	HCFC2
ILMN_1724686	0.656	0.346	0.97986	-6.68654	0.455	CLDN1
ILMN_2183885	6.39e-06	4.24e-08	11.7027	9.15737	0.454	MPLKIP
ILMN_2097185	6.95e-06	4.83e-08	11.571	9.0264	0.454	PUS3
ILMN_3276019	0.000159	2.9e-06	7.99937	4.85002	0.454
ILMN_3292008	0.00059	1.49e-05	6.82541	3.15959	0.454
ILMN_2141941	0.00268	9.75e-05	5.61501	1.21949	0.454	TOR1AIP1
ILMN_2151488	0.105	0.0129	2.89668	-3.74217	0.454	RMI1
ILMN_1788384	0.153	0.0232	2.5848	-4.31321	0.454	TMEM245
ILMN_1779234	0.332	0.0853	1.86835	-5.5314	0.454	CXCL6
ILMN_1656057	0.781	0.521	0.659984	-6.95325	0.454	PLAU
ILMN_2327994	0.00493	0.000208	5.15972	0.437011	0.453	AZIN1
ILMN_1790909	0.0101	0.000517	4.63559	-0.496889	0.453	NFE2L2
ILMN_1676523	0.0108	0.000558	4.59255	-0.575023	0.453	CCDC91
ILMN_2288784	0.188	0.0323	2.4072	-4.62994	0.453	CCDC34
ILMN_1713752	0.000297	6.32e-06	7.42518	4.04586	0.452	SERINC3
ILMN_1758105	0.00426	0.000174	5.26664	0.623269	0.452	ZNF791
ILMN_3281563	0.0245	0.00166	3.99025	-1.68719	0.452
ILMN_2408645	0.115	0.0148	2.82633	-3.87229	0.452
ILMN_1701855	0.24	0.0482	2.18909	-5.00725	0.452	PPP1CC
ILMN_1758895	0.403	0.124	1.64883	-5.86308	0.452	CTSK
ILMN_1792679	0.476	0.173	1.44575	-6.14582	0.452	ITGA5
ILMN_2402558	3.35e-05	4.04e-07	9.5912	6.87266	0.451	ZHX1
ILMN_2154455	0.000341	7.48e-06	7.30458	3.87152	0.451	ZNF330
ILMN_1784554	0.000433	1.02e-05	7.08486	3.54892	0.451
ILMN_1662557	0.0018	5.88e-05	5.92828	1.74132	0.451	MAP7D3
ILMN_1696469	0.0039	0.000155	5.33518	0.741881	0.451
ILMN_3289650	0.0152	0.000871	4.34381	-1.03036	0.451
ILMN_1786242	0.184	0.0313	2.42513	-4.59831	0.451
ILMN_3224126	0.266	0.0575	2.09126	-5.17144	0.451
ILMN_3215954	0.169	0.0271	2.50224	-4.46136	0.45
ILMN_1785646	0.253	0.0529	2.13815	-5.09318	0.45	PMP22
ILMN_1723139	0.00863	0.000422	4.75071	-0.288932	0.449	GPD2
ILMN_1687301	0.52	0.209	1.32412	-6.30247	0.449	VCAN
ILMN_1775448	0.581	0.265	1.16657	-6.48972	0.449	PFN2
ILMN_2121437	0.283	0.0642	2.03013	-5.27222	0.448	NCL
ILMN_3273854	0.0723	0.00757	3.17983	-3.21323	0.447	HNRNPA2B1
ILMN_1668283	0.644	0.332	1.0098	-6.65691	0.447	HYAL2
ILMN_3262936	0.000111	1.87e-06	8.33604	5.30231	0.446	LCLAT1
ILMN_1695872	0.000571	1.43e-05	6.85309	3.20156	0.446
ILMN_2135175	0.00697	0.000323	4.90373	-0.014924	0.446	SNORD36A
ILMN_1715532	0.183	0.0308	2.43306	-4.58429	0.446	AKAP12
ILMN_1752968	0.398	0.121	1.66391	-5.84111	0.446	LAMB2
ILMN_2194577	0.598	0.282	1.1249	-6.53608	0.446	PLVAP
ILMN_1690999	3.79e-07	5.85e-10	16.8283	13.3544	0.445	MED23
ILMN_1665164	0.000295	6.25e-06	7.43316	4.05733	0.445	CTR9
ILMN_1658283	0.000656	1.7e-05	6.73535	3.02228	0.445	RPL17
ILMN_1785852	0.451	0.154	1.51634	-6.05041	0.445	NABP1
ILMN_1675117	0.0716	0.00748	3.1864	-3.20088	0.444	HSD17B11
ILMN_1693397	0.447	0.152	1.5259	-6.03724	0.444	PSG4
ILMN_2374340	0.494	0.186	1.39781	-6.20876	0.444	PLAUR
ILMN_1735877	0.739	0.46	0.762505	-6.87802	0.444
ILMN_1748481	3.64e-05	4.53e-07	9.49109	6.75374	0.443	TMEM199
ILMN_1689371	0.0175	0.00105	4.23899	-1.22404	0.443	GIMAP2
ILMN_2168449	0.12	0.0157	2.79291	-3.93388	0.443	DHX15
ILMN_2341815	0.47	0.168	1.46505	-6.12005	0.443	TFG
ILMN_3269484	0.000267	5.52e-06	7.52276	4.18552	0.442
ILMN_1688098	0.22	0.0416	2.26983	-4.86927	0.442	TBC1D4
ILMN_1696066	0.000123	2.1e-06	8.24334	5.17915	0.441
ILMN_2116661	0.00139	4.23e-05	6.13725	2.08177	0.441	PRPSAP2
ILMN_2101651	0.00165	5.25e-05	5.99905	1.85731	0.441	MBTD1
ILMN_1745813	0.0176	0.00105	4.23795	-1.22595	0.441	KIF1BP
ILMN_1728180	0.0476	0.0042	3.4915	-2.62581	0.441	LUC7L3
ILMN_2163796	0.0771	0.00832	3.12985	-3.30706	0.441	RABGGTB
ILMN_1698706	0.0823	0.00912	3.08143	-3.39781	0.44	NID2
ILMN_2053679	0.0826	0.00915	3.07937	-3.40167	0.44	ACADM
ILMN_1766551	0.147	0.0217	2.62045	-4.2488	0.44	CPA3
ILMN_2328280	0.198	0.0348	2.36684	-4.7008	0.44	ACTL6A
ILMN_2199768	0.488	0.182	1.41248	-6.18967	0.44	SLITRK4
ILMN_1705682	0.492	0.185	1.40303	-6.20198	0.44	P3H3
ILMN_1781514	0.715	0.424	0.825698	-6.82674	0.44
ILMN_1790951	0.000306	6.54e-06	7.40063	4.01053	0.439	KXD1
ILMN_3256742	0.000916	2.55e-05	6.46614	2.60514	0.439
ILMN_1658483	0.052	0.00476	3.42579	-2.74982	0.439	IL1A
ILMN_1746013	0.699	0.403	0.865881	-6.79223	0.439	SPOCK1
ILMN_2222651	0.000407	9.49e-06	7.13658	3.62545	0.438	NAA35
ILMN_1751258	0.00134	4.03e-05	6.168	2.13135	0.438	NDUFA4
ILMN_1759003	0.0108	0.000558	4.59239	-0.575324	0.438	SNX12
ILMN_1784627	0.0124	0.000674	4.48644	-0.768504	0.438	CDC42BPA
ILMN_2096985	0.0183	0.00112	4.20721	-1.28294	0.438	ALDH6A1
ILMN_3301372	0.224	0.043	2.25193	-4.90005	0.438
ILMN_1653824	0.334	0.0865	1.86078	-5.54324	0.438	LAMC2
ILMN_3288032	0.716	0.426	0.823628	-6.82848	0.438
ILMN_1766000	0.000799	2.16e-05	6.57406	2.77357	0.437	PM20D2
ILMN_3187425	0.00165	5.24e-05	6.00071	1.86002	0.437
ILMN_1680738	0.562	0.246	1.21691	-6.43191	0.437	NREP
ILMN_1760778	0.568	0.252	1.20237	-6.4488	0.437	ENG
ILMN_1741156	1.53e-05	1.43e-07	10.521	7.92921	0.436	ARMCX5
ILMN_1720088	6.14e-05	8.71e-07	8.94374	6.08461	0.436	SREK1
ILMN_1815951	9.09e-05	1.43e-06	8.54397	5.57481	0.436	PCYOX1L
ILMN_1675421	0.0467	0.0041	3.50532	-2.59971	0.436
ILMN_2384241	0.29	0.0671	2.00512	-5.31302	0.436	TGFBR2
ILMN_1661998	6.01e-05	8.48e-07	8.96581	6.11222	0.435	METTL6
ILMN_2387696	0.000352	7.84e-06	7.27093	3.82253	0.435	CCR6
ILMN_1726729	0.00904	0.000447	4.71762	-0.348558	0.435	C2orf76
ILMN_1712687	0.0717	0.00749	3.1855	-3.20258	0.435	PAK2
ILMN_1768117	0.117	0.0152	2.80925	-3.90379	0.435	RBM25
ILMN_1672024	0.00354	0.000136	5.41389	0.877288	0.434
ILMN_1756104	0.0129	0.000705	4.46125	-0.814592	0.434	LARP7
ILMN_2413898	0.349	0.0939	1.81308	-5.61722	0.434	MCM10
ILMN_2413650	0.351	0.0949	1.80679	-5.6269	0.434	STIL
ILMN_2181883	0.00016	2.93e-06	7.9911	4.83873	0.433	GSKIP
ILMN_2285141	0.00685	0.000316	4.91678	0.008316	0.433	USP48
ILMN_1731714	0.0449	0.00387	3.53549	-2.54276	0.433	CREB5
ILMN_3215715	0.0771	0.00832	3.12994	-3.3069	0.433
ILMN_1688698	0.0953	0.0112	2.97052	-3.60494	0.433	ZEB2
ILMN_2177090	0.284	0.0646	2.02624	-5.27858	0.433	NBPF11
ILMN_1709936	2.43e-05	2.65e-07	9.95861	7.3003	0.432	LYRM7
ILMN_1712204	5.39e-05	7.4e-07	9.07804	6.25182	0.432
ILMN_1776487	0.000209	4.13e-06	7.73447	4.48426	0.432	TADA1
ILMN_1727165	0.00064	1.65e-05	6.75559	3.05324	0.432
ILMN_1900734	0.00689	0.000318	4.91304	0.001654	0.432	ITCH-IT1
ILMN_2070896	0.398	0.121	1.6633	-5.84201	0.432	BMPR2
ILMN_1740319	0.437	0.145	1.55303	-5.99958	0.432	IFI27L2
ILMN_1672102	0.487	0.181	1.41615	-6.18486	0.432	PTPRB
ILMN_1780898	0.761	0.49	0.71119	-6.91693	0.432	PRKCH
ILMN_3239895	0.000344	7.57e-06	7.29561	3.85849	0.431
ILMN_2257665	0.0258	0.00179	3.94937	-1.76374	0.431	PARL
ILMN_1663616	0.0299	0.00219	3.83989	-1.96915	0.431	DNAJC7
ILMN_1749915	0.0605	0.00586	3.31522	-2.95839	0.431	RSRP1
ILMN_1657435	0.238	0.0473	2.19999	-4.98876	0.431	MT1M
ILMN_1761833	0.403	0.124	1.64871	-5.86326	0.431	SLC40A1
ILMN_3287996	0.00807	0.000387	4.80045	-0.199567	0.43
ILMN_3236481	0.0536	0.00495	3.40463	-2.78975	0.43
ILMN_1760954	0.0568	0.00536	3.3621	-2.86999	0.43	DENR
ILMN_2150402	0.000163	2.99e-06	7.97498	4.81671	0.429	TMEM64
ILMN_1667813	0.00163	5.15e-05	6.01214	1.87868	0.429
ILMN_1780842	0.00647	0.000292	4.96195	0.088589	0.429	RANBP6
ILMN_1804137	0.00785	0.000375	4.81838	-0.167424	0.429	ATP11C
ILMN_1815745	0.374	0.107	1.7358	-5.73467	0.429	SOX4
ILMN_2389844	1.27e-05	1.12e-07	10.7537	8.18073	0.428	SP3
ILMN_1784577	8.44e-05	1.29e-06	8.62422	5.67863	0.428	ZNF12
ILMN_1741204	0.0205	0.00131	4.11981	-1.44537	0.428	KLHDC2
ILMN_3273047	0.0323	0.00244	3.78244	-2.07719	0.428
ILMN_3240721	0.034	0.00261	3.74602	-2.14574	0.428
ILMN_1655077	0.0772	0.00833	3.12916	-3.30836	0.428	PRDM1
ILMN_1651557	0.261	0.0557	2.1094	-5.14127	0.428	KDELC2
ILMN_1807423	0.707	0.414	0.844268	-6.81097	0.428	IGF2BP3
ILMN_2400297	8.74e-06	6.63e-08	11.2564	8.70758	0.427	MAPK9
ILMN_2124155	0.00033	7.22e-06	7.32927	3.90737	0.427	ATP11B
ILMN_3233589	9.53e-06	7.55e-08	11.1282	8.5753	0.426
ILMN_2148290	0.00103	2.92e-05	6.37726	2.4652	0.426	PDCD7
ILMN_1651656	0.161	0.0252	2.54049	-4.39291	0.426	PSG7
ILMN_1761058	0.198	0.0349	2.36617	-4.70198	0.426	ACAD11
ILMN_2062001	0.000111	1.85e-06	8.34225	5.31052	0.425	HOOK3
ILMN_1760620	0.00249	8.87e-05	5.67259	1.31643	0.425	TMEM33
ILMN_1684440	0.0037	0.000144	5.37692	0.813799	0.425	PXN
ILMN_1722532	5.07e-05	6.86e-07	9.14125	6.32983	0.424	KDM3A
ILMN_1694596	0.244	0.0497	2.17206	-5.03609	0.424	FAR2
ILMN_1674458	0.000766	2.05e-05	6.60989	2.82914	0.423	KLHL7
ILMN_1721204	0.0579	0.00551	3.34769	-2.89717	0.423	CSF2RA
ILMN_1698225	0.122	0.0162	2.77612	-3.96474	0.423	MYO5A
ILMN_2200636	0.0311	0.00232	3.80883	-2.02755	0.422	KANSL1
ILMN_2186216	0.454	0.156	1.50789	-6.06199	0.422	GOLIM4
ILMN_1697377	0.472	0.17	1.45599	-6.13218	0.422
ILMN_1740749	0.0044	0.000181	5.24402	0.583996	0.421	RPL7A
ILMN_2378048	0.00983	0.000498	4.65638	-0.459231	0.421	HNRNPK
ILMN_1779965	0.0188	0.00115	4.18807	-1.31846	0.421	AK1
ILMN_1757995	0.138	0.0197	2.67275	-4.15383	0.421	PARP2
ILMN_2230566	0.236	0.0466	2.20786	-4.97537	0.421	RAB40B
ILMN_1719695	0.563	0.247	1.21358	-6.43579	0.421	NFKBIZ
ILMN_2394132	0.000539	1.34e-05	6.89927	3.27135	0.42	NDUFAF7
ILMN_1730575	0.238	0.0472	2.20058	-4.98775	0.42	GCLC
ILMN_1761540	0.586	0.269	1.15583	-6.50181	0.42	SEMA3F
ILMN_1739083	0.00293	0.000108	5.55325	1.11499	0.419	SIRT1
ILMN_2392286	0.0112	0.000589	4.56227	-0.630114	0.419	IP6K1
ILMN_3293694	0.0364	0.00287	3.69568	-2.24058	0.419
ILMN_1691053	0.0833	0.00928	3.07218	-3.41513	0.419
ILMN_1658579	0.113	0.0145	2.83527	-3.8558	0.419
ILMN_2041788	0.354	0.0967	1.79578	-5.64377	0.419	PLS3
[truncated: 45,321 more rows]

## Sheet: GSE118259-Merge_GPL10558.expro
Samples	GSM3323831	GSM3323832	GSM3323833	GSM3323834	GSM3323835	GSM3323836	GSM3323837	GSM3323838	GSM3323839	GSM3323840	GSM3323841	GSM3323842	GSM3323843
PATE1	90.6554	90.3482	88.7406	91.1103	89.4856	91.8792	91.1399	86.2988	89.2114	88.8065	96.2781	89.514	93.5324
PLCXD3	85.5694	89.2371	83.9375	86.7934	86.6492	85.0971	91.1514	82.7782	96.6599	95.5529	94.9012	87.9244	88.7233
NDUFB2	2833.89	2595.13	2077.6	1971.11	2283.87	2400.33	2622.59	3058.23	2986.14	2737.62	3743.74	2604.16	2478.28
FIGLA	83.9741	86.0443	86.6665	81.3557	84.4821	84.097	85.7318	83.895	88.112	81.2357	94.4469	87.7464	79.3945
LOC643677	85.6592	84.3187	85.6257	85.5762	83.9153	84.2572	88.7297	86.0721	84.4005	85.3217	84.1769	88.0932	84.2864
LOC220729	90.7375	92.002	89.9821	89.9876	89.8434	91.5687	92.5288	92.5604	93.4568	88.2079	94.9383	94.1311	93.6282
ZIK1	93.6214	96.0568	101.481	91.7717	97.786	92.6279	97.6999	92.5875	106.9	101.56	96.3967	88.0416	128.139
USH1C	85.5682	87.2509	85.1344	85.6152	88.0882	87.0779	87.4686	84.0782	86.7074	88.1625	84.9301	85.9691	87.7116
CASP6	154.031	158.2	163.073	155.91	152.934	150.566	150.463	133.978	135.991	144.959	127.406	158.8	132.402
DSTN	1916.69	1824.75	1918.46	1936.98	2532.09	2062.55	1817.55	2408.85	470.884	660.194	511.156	690.514	1214.13
C4orf22	84.5969	94.333	85.9226	86.6815	90.4724	89.9346	92.4548	86.593	91.5453	91.5803	89.6009	90.6193	91.7062
RGS17	142.318	136.236	137.102	98.5955	95.0614	102.457	98.7946	101.742	100.086	95.9308	151.975	89.0453	252.214
SF3B4	858.211	839.856	1094.27	856.145	857.815	879.513	1177.85	851.669	1191.52	1007.55	1000.63	780.073	1881.63
LOC651316	103.915	107.748	105.913	121.927	106.721	101.321	101.063	100.612	108.548	109.499	108.135	120.117	115.977
C2orf14	91.8444	89.3105	84.1637	90.0161	89.5568	89.7167	87.8457	84.8264	89.6745	88.4261	83.4099	89.5811	83.8084
LOC390834	88.7105	97.5731	92.4253	92.9433	88.4109	89.8337	95.5429	88.0565	87.9142	88.1233	88.9569	91.3522	88.6758
NUP98	101.942	107.901	115.006	107.638	100.538	100.825	118.064	95.8404	127.189	100.108	112.284	111.881	127.356
FLJ46906	165.524	151.583	145.635	103.698	133.948	109.493	103.636	140.636	157.667	172.949	108.787	124.973	100.106
WDR67	113.9	115.807	160.394	124.328	134.836	136.158	134.667	122.763	160.681	130.161	130.1	133.247	193.085
OAS3	128.272	132.461	112.067	160.22	104.337	95.968	149.258	122.201	112.526	108.398	102.9	111.699	153.144
LOC100130354	92.4599	89.1107	94.0622	89.6633	92.4513	92.8102	95.7172	98.3544	91.1618	89.301	95.8236	87.5322	94.3386
EPB41L1	90.5024	90.9849	91.6992	93.2539	95.4795	93.5869	92.0625	92.2569	90.6064	92.3004	102.151	97.7418	95.0254
B4GALT5	1127.17	1307.97	1151.42	2033.26	912.397	1370.01	1495.27	976.832	1268.41	1121.46	2251.06	1938.71	432.236
PIGW	133.198	121.145	162.518	132.561	138.573	140.862	154.984	125.107	162.01	120.152	112.895	123.077	158.344
SCYL1	490.402	461.211	468.321	379.566	425.774	378.452	402.56	411.756	437.71	403.337	342.553	435.882	400.783
FAS	97.14	101.465	104.232	107.953	98.2829	118.451	95.4465	92.8973	88.415	91.2373	87.8078	88.1782	99.744
SEMG1	87.4588	87.5181	86.9043	86.8622	88.8805	84.8849	85.413	86.6184	86.5476	86.1768	90.5268	90.646	86.9359
FOXJ3	352.934	364.071	385.852	552.954	326.979	334.574	371.892	346.125	431.587	446.599	543.471	400.247	419.445
PHKG2	131.693	120.874	135.607	123.748	132.649	132.033	129.028	132.261	153.431	148.387	107.608	125.87	150.871
KRT6A	88.8845	86.562	85.0734	86.3877	86.8247	88.1093	91.284	89.8432	86.8932	87.7843	87.4674	87.318	91.7695
MYOF	1735.11	1831.45	1588.02	1469.7	1735.11	1221.94	1133.83	750.891	1496.18	1964.93	913.85	1818.87	1480.97
MRPL34	471.016	514.112	492.289	465.192	453.427	509.902	466.161	494.992	560.425	611.934	654.955	635.699	539.2
LOC650496	87.2775	89.0317	88.0187	87.3232	88.6746	87.5877	84.2721	86.267	83.9893	85.15	87.4987	91.0867	87.5518
CCDC128	169.517	189.237	170.881	155.047	197.526	174.205	160.152	264.965	177.211	230.703	198.466	258.367	217.155
PHF19	153.248	136.392	270.462	164.701	198.864	193.803	239.159	144.858	346.482	204.682	133.03	157.094	397.023
PPP1R2P3	87.5518	87.6899	86.7625	95.7646	82.1651	89.8847	92.2112	89.1329	86.588	85.4569	92.8093	86.8525	93.1236
LOC100130736	84.378	90.2959	91.8529	86.6753	83.1319	87.3633	86.686	86.2788	84.6107	89.0873	87.6704	93.8119	83.5245
FAM159B	88.0034	85.5814	89.5029	89.1977	90.8225	89.2789	89.6495	88.8337	86.273	88.9047	82.8039	91.0246	83.961
ZNF431	100.624	102.235	104.494	104.449	101.727	100.683	98.6751	101.602	104.265	93.4424	91.8055	90.7489	106.37
LOC440748	89.4673	93.6558	93.0213	92.2914	94.8369	98.1136	94.0457	91.9263	89.9822	97.3812	95.0216	95.2848	89.365
UBL5	655.562	728.823	689.074	658.189	765.569	822.053	652.503	899.357	715.959	941.071	903.891	727.823	811.186
LOC652627	91.8273	95.289	101.472	95.9799	89.0264	91.5085	93.6838	104.945	92.7302	107.112	94.2909	89.7015	95.3142
GDPD4	90.4394	90.7601	95.9144	101.863	98.2527	93.3926	103.778	96.4163	89.3914	101.41	95.9957	101.5	96.2454
LOC100128028	88.9404	88.8913	88.7218	87.3522	82.7896	86.9075	87.0316	83.2811	89.4672	88.0172	91.5466	88.0741	87.8858
LOC644319	84.9059	89.5498	90.8992	88.4704	88.1543	89.1085	89.906	89.1209	89.2881	92.3119	88.0547	93.9873	89.6831
TXNRD1	1894.27	2055.56	1530.05	949.472	1612.51	1453.42	2208.46	1109.56	2947.61	1749.42	1317.5	1597.87	924.625
KIAA1210	88.1233	86.8543	89.9608	95.5988	90.6236	93.6077	87.9401	93.6758	91.4587	87.3522	86.0258	95.516	95.8209
C20orf91	90.9952	88.5558	89.9179	88.8225	91.4093	87.7552	86.0163	86.9652	91.0543	87.1628	87.8487	88.6461	87.195
LOC652883	84.9954	86.2498	92.8533	87.5102	88.9742	87.5798	87.7046	83.7154	92.8831	88.0214	87.7965	88.4717	85.8905
COBRA1	391.036	346.241	379.78	412.151	339.565	402.68	461.337	307.884	395.193	373.167	338.47	453.881	445.211
SUMO1P3	216.869	233.906	215.791	271.133	232.48	279.299	275.858	251.605	149.445	151.832	141.554	147.322	135.861
LOC100128023	88.1371	85.8516	88.7903	84.0542	86.5351	90.2296	87.7537	84.8652	85.8311	85.9753	90.4232	91.8211	87.6633
LOC645871	89.0453	88.3709	85.7861	86.0529	89.0867	85.1033	87.862	88.753	88.4813	86.0594	86.1543	86.9533	86.3007
ATR	89.1817	87.5376	89.1024	90.9886	87.2079	88.9333	89.6342	88.279	90.8749	92.7562	89.0496	90.6476	94.9866
MGC48628	83.7543	86.2195	87.5439	85.9077	99.2521	93.593	89.8603	87.0382	91.4738	88.5128	89.7843	94.3436	92.9585
C20orf201	86.5047	86.4405	86.9584	88.934	84.7885	84.6192	87.1403	89.5487	82.5136	86.5858	86.3408	85.0015	86.2268
LOC388882	88.2229	86.1994	83.9235	87.4435	84.5224	88.8634	89.1881	89.6469	90.885	87.4718	80.777	93.6054	90.0871
LOC651293	82.2175	84.6979	82.3191	86.989	84.3953	86.7141	82.894	84.379	85.7131	85.6516	90.5045	91.0835	84.6617
HIST2H2BE	112.122	108.928	109.753	144.72	113.076	127.469	105.405	142.419	111.442	127.645	153.382	121.27	166.345
LOC653303	86.5617	87.9623	89.7533	89.3703	89.9385	87.909	91.3461	88.7433	87.7905	89.6777	90.7938	87.0651	94.1596
LOC645634	87.987	94.2909	91.0673	87.8945	94.3375	89.6235	88.0493	83.977	81.7981	88.4294	92.4633	85.3738	85.1342
CUL2	435.746	420.52	535.136	451.068	481.257	489.89	538.709	387.043	721.101	509.273	491.115	548.978	596.149
MAPBPIP	734.493	666.807	494.799	862.361	670.866	775.512	714.084	927.433	728.571	1143.38	1155.42	1085.81	802.501
LOC648639	84.4433	86.3515	85.6336	85.0475	89.4326	85.2712	88.2715	90.7171	86.4539	88.9566	91.9195	87.3482	86.2483
KBTBD2	441.039	453.717	439.525	498.714	378.682	461.909	507.937	431.508	543.471	488.503	615.89	619.551	345.895
LOC728991	87.5381	83.868	85.0112	90.7973	91.8957	85.8939	89.3027	87.4367	85.6537	87.3442	89.7106	94.9472	86.5985
LOC388514	89.087	89.6466	89.9223	88.9979	91.2476	94.075	85.891	92.053	91.8461	85.4618	109.559	94.963	83.4195
ELOF1	204.17	196.419	243.825	205.17	210.558	219.341	227.163	254.355	282.463	235.567	256.821	217.486	299.278
LHPP	104.642	99.0099	102.864	106.1	106.491	115.453	104.518	113.754	103.438	137.102	133.524	112.824	146.203
NCSTN	1318.07	1397.17	790.841	868.383	1181.44	764.92	646.601	1466.22	922.939	1090.55	1346.11	1227.45	1102.51
SNORA59A	104.453	99.8159	120.589	103.636	102.142	109.88	108.465	103.067	108.091	99.7986	101.63	89.3066	101.838
LOC441759	85.0786	80.7904	88.8206	87.9065	84.6752	89.5289	88.2648	84.9077	86.4164	84.6853	93.5494	87.0477	80.8752
C10orf57	140.396	136.039	130.535	136.503	155.157	147.215	150.629	163.373	161.786	144.167	186.113	136.223	177.431
RBM39	271.719	286.403	282.41	235.263	282.912	307.136	238.332	285.864	309.87	289.914	266.076	290.944	324.848
ATG4C	123.65	128.459	153.998	157.792	130.53	158.564	160.397	156.932	197.693	163.863	145.521	161.161	193.71
LOC100133714	84.9931	86.1866	85.7189	87.3364	89.6096	89.2304	84.5133	86.3048	85.5247	89.6326	91.1732	88.845	86.9543
KIF15	124.339	145.556	323.967	199.457	182.652	220.646	241.339	121.541	190.419	126.595	98.3559	130.133	227.515
PCP4L1	84.2553	83.9304	91.0634	87.8143	86.2094	86.1125	91.5954	86.2549	88.2178	82.3103	86.8313	82.9927	85.1495
LOC728210	88.86	91.8862	89.877	89.1897	87.454	87.3211	87.6924	88.6791	84.2478	87.461	89.313	83.8867	90.4047
MED1	117.179	133.22	127.221	130.042	125.123	136.126	134.653	115.653	154.663	130.457	137.94	132.394	144.357
LOC100129268	86.8459	91.1293	90.1333	87.161	86.4344	90.3694	85.8973	89.4434	88.249	93.849	84.1476	87.5302	94.2816
ARMET	1403.66	1280.96	1865.66	1316.96	1708.85	1738.24	2273.89	1773.18	1847.62	1363.64	1655.26	1323.92	1612.45
PARP9	207.046	222.046	162.485	264.802	139.789	208.363	199.289	163.6	168.494	230.043	172.353	209.599	188.798
LOC649425	86.6381	80.8996	85.1185	85.9643	83.7529	81.9737	83.3805	85.6303	89.0428	85.5476	83.5559	84.6564	82.5934
LOC653175	93.7742	93.4679	94.2707	88.0066	90.3455	96.0582	95.0005	92.2001	91.7692	88.2412	94.4182	91.6022	93.2607
RNF128	92.8575	95.3762	91.2756	94.1326	86.0243	85.1487	90.8978	92.5701	95.9736	89.072	89.6382	90.9777	96.1587
SCAP	337.978	307.503	366.212	420.62	334.418	332.045	374.574	309.754	558.009	409.848	575.342	577.552	416.886
LOC643634	90.1838	92.2974	88.0402	89.3425	90.501	92.5119	93.719	89.9177	95.4766	93.7771	86.144	85.7902	90.3906
KRTAP6-3	87.3237	84.4494	86.455	87.042	85.306	88.551	92.2527	87.1291	87.5561	87.6863	84.5325	88.5155	87.6901
RNU5D	87.5021	90.3458	85.3949	92.5579	93.2517	90.1096	86.326	89.0739	90.3439	87.7762	87.8707	92.2938	85.2415
NUDT16P	85.0069	82.8112	89.6187	85.9163	93.1838	87.6815	88.5999	91.6205	92.7512	88.3052	84.1076	89.2311	95.7841
SFTPA1B	85.467	84.3592	82.1077	86.9629	84.7763	93.6663	83.0081	85.1576	86.6467	90.1945	82.3215	85.0508	83.7332
BMP1	93.8491	92.6932	89.4401	96.0311	94.8496	91.4453	91.1256	91.4185	94.5289	90.0182	93.6874	86.8493	94.8938
LOC646942	1407.22	1280.67	1578.46	1464.37	1226.56	1366.28	1463.78	1467.6	2124.93	2122.05	1631.98	1645.44	2056.46
UBE2C	231.402	206.052	588.853	313.728	298.542	469.919	476.105	268.282	261.35	183.353	127.317	162.464	541.63
LOC285804	87.5048	86.5061	88.0331	86.7206	88.0219	88.638	88.083	85.8565	87.8241	88.5336	84.5002	85.3275	87.8914
GPR81	96.2522	92.223	89.5091	88.7488	82.6991	86.9674	90.039	88.2891	90.9215	86.9007	89.5354	90.99	86.7458
LOC649990	87.0575	92.1345	85.6949	85.4213	87.5069	92.4572	97.3315	89.1999	86.2224	90.6275	89.1009	86.1196	90.8108
LOC653472	112.248	109.81	107.074	107.252	109.568	102.442	101.987	101.892	109.533	109.88	94.1748	91.9653	109.637
OR51G1	85.6325	86.0354	88.9095	84.7348	89.3623	90.7295	82.7256	90.045	89.2537	85.9465	85.9106	87.4679	85.1552
RAD51L1	86.6753	87.1767	98.6965	90.1927	89.1162	95.1325	99.0907	88.6478	87.5298	89.9009	86.9488	90.1254	99.2399
FDX1	98.7688	98.0455	105.237	105.681	92.8157	104.058	110.802	106.153	109.78	97.9452	94.0474	97.8924	102.085
LOC652233	94.5415	86.4337	86.8404	85.9367	86.9099	86.7908	83.5473	88.9615	95.3966	90.3831	85.6629	87.8851	87.7814
ADAMTS7	134.851	132.644	98.6973	112.847	137.68	112.199	104.756	115.969	109.855	114.481	118.311	120.434	99.1822
NKX6-3	88.6728	86.2631	89.9549	86.2687	84.6564	88.1148	86.0286	86.8711	86.535	88.7424	89.3328	84.5761	93.2248
OR8B2	80.9634	80.2141	82.4903	82.853	81.5431	81.409	89.5977	90.1233	91.8933	88.2174	83.0274	86.849	88.2022
PLA2G2F	91.995	85.2928	91.6691	89.6074	87.994	89.7897	91.5841	88.8694	89.2418	85.5674	91.4196	94.8765	85.9746
CDC45L	251.503	222.77	611.497	259.354	345.584	439.525	617.712	233.533	668.282	263.135	133.955	237.41	660.194
EIF4E1B	94.8024	93.1323	94.0846	93.2926	94.963	88.484	97.1861	93.1361	95.9668	91.1055	94.125	92.1191	95.8236
GRIN1	85.3238	92.0415	89.0758	89.4024	87.5593	86.9362	89.7292	89.2749	91.389	91.5316	85.4903	90.1416	85.7853
LCE3D	76.651	88.5131	86.0336	87.0553	86.4547	84.5585	87.4249	85.2487	85.8313	84.51	88.457	87.6494	87.3262
MEG8	91.7667	110.857	97.2176	96.8011	96.3693	117.985	103.107	97.9874	106.91	94.3341	97.9941	87.1672	114.468
DARC	88.1505	84.7968	83.2429	119.003	92.6853	93.4844	89.159	247.711	99.0359	94.1108	85.2096	105.928	84.5367
MIR1295	86.0577	92.0349	88.9883	87.0272	82.8558	89.4872	88.9605	87.3934	85.5919	84.1051	86.321	90.1538	86.7653
CRABP2	84.8765	94.4301	93.1373	93.672	96.5938	92.2434	95.2944	96.5832	105.648	91.2056	91.5544	105.17	94.9548
C20orf95	98.9374	99.001	86.8828	88.9691	90.0367	88.8845	90.4868	93.9095	94.8194	101.493	92.8751	93.8066	89.2591
NPDC1	540.583	530.207	410.565	738.898	519.627	551.824	426.51	645.736	431.33	601.208	483.914	749.157	182.34
FADS1	518.125	504.446	425.269	448.917	540.42	767.331	676.688	351.075	587.264	567.825	375.539	466.284	1143.38
FLJ44216	87.0295	91.6427	89.0644	89.2537	100.334	91.6037	89.3245	95.965	84.7095	91.0819	87.8001	91.9049	91.464
KIAA0895	87.3215	85.6261	89.2311	92.2241	88.7019	91.5618	87.9457	90.1372	88.7393	90.6784	97.0016	88.393	93.3159
MPHOSPH6	168.147	156.462	198.466	131.237	144.557	161.665	170.856	165.835	110.17	106.001	102.51	120.442	113.381
NEK1	161.767	149.925	176.484	153.881	148.983	154.181	146.82	166.307	125.691	118.305	115.151	107.913	128.11
LOC100133080	89.8395	97.031	86.7558	95.8015	98.053	94.1285	97.5254	95.2336	94.4242	95.9995	95.8481	92.8645	86.4257
ZNF329	174.501	176.421	134.922	183.67	166.164	158.726	154.238	185.336	163.97	213.769	218.287	218.655	223.196
PKN1	257.536	273.275	212.867	260.986	269.681	200.271	283.785	256.834	336.533	248.17	356.257	329.257	175.949
MBL1P1	97.6057	98.3113	94.8681	90.0779	101.009	93.8581	95.9295	103.6	92.8601	87.4831	93.6337	110.746	98.5096
LOC642008	88.7938	85.3829	85.4358	90.9146	88.917	88.9244	88.3082	92.3248	83.6063	91.9254	86.2264	82.8571	87.0537
LOC647363	99.3042	99.3443	101.63	94.2141	93.5781	101.69	96.8235	100.819	95.1207	106.106	96.7778	87.6254	104.028
LOC100132869	85.4092	81.8414	85.4073	84.7814	85.016	89.7591	82.9851	85.5356	88.1167	87.1546	85.3229	98.8303	86.9066
MIR338	87.9464	89.7053	88.801	87.3572	82.6269	86.8093	87.5796	88.0916	92.3558	85.2739	87.2458	89.1237	85.6446
MIR196B	85.5801	84.1564	85.1458	92.7327	89.078	88.1303	88.1171	86.4349	85.6061	86.7151	87.1771	84.2864	88.4544
C7orf40	262.971	259.702	506.336	167.245	232.207	346.061	194.249	275.373	279.471	198.129	230.522	191.364	213.239
LOC375323	87.6339	83.9235	86.831	85.4941	87.2462	88.675	82.4544	88.135	85.4988	85.7077	84.219	91.1818	89.2891
LOC100132716	92.374	92.5304	84.7604	93.4129	87.5701	88.2176	88.3845	85.8632	84.5196	92.275	90.0938	93.7545	93.4867
DKFZP781G0119	89.0551	87.2391	88.9537	86.3163	88.0658	87.5458	86.9674	86.6694	90.6402	88.5912	84.9432	83.7866	87.8405
PCYOX1L	137.786	137.38	124.868	139.394	142.999	149.578	127.858	141.72	102.563	98.3559	113.29	92.8314	102.342
ZNF333	97.593	101.521	99.7146	100.441	105.04	102.514	95.7287	104.249	95.1233	100.871	99.5452	92.49	103.418
C9orf116	115.828	111.182	105.873	104.311	109.414	111.724	107.052	122.51	136.554	133.836	139.187	92.3986	138.082
LOC100128888	91.4562	91.3948	96.3609	100.314	98.1925	105.869	105.686	102.165	95.2275	117.12	108.061	102.411	95.0011
A1CF	87.8355	85.5571	87.7004	87.4239	87.9381	85.5115	87.2344	86.7926	86.2401	89.6496	89.0842	87.5386	86.925
LOC100133090	87.5559	90.2882	88.418	82.4214	86.3056	87.0798	88.1106	87.0565	85.0165	96.2727	85.5831	89.6869	88.7782
C9orf142	407.29	386.19	494.384	254.569	404.177	455.355	451.654	444.467	549.17	428.927	387.113	389.818	524.939
FLT3	85.4604	88.2477	84.1545	85.9972	82.3951	82.5112	80.455	86.4365	84.9954	85.6413	81.6657	85.4286	84.3666
KCNH8	90.1083	88.0103	91.4196	92.3221	92.2328	91.9389	91.7709	91.0595	84.313	94.4751	97.4479	88.1482	93.877
TRA1P2	204.554	262.118	187.454	187.526	245.108	213.684	206.453	239.238	96.1169	101.198	102.642	95.5848	104.316
MAPKAPK3	293.455	275.719	320.842	268.308	271.573	253.927	356.635	309.805	463.38	336.411	244.773	343.494	972.191
C7orf25	230.056	218.373	202.386	200.995	211.104	211.865	248.119	218.373	235.063	277.55	259.057	247.755	256.364
REEP6	93.6958	94.8798	90.0389	90.3987	91.0532	93.6859	92.1597	105.584	93.0645	110.313	101.03	101.215	92.3096
LOC731631	88.928	85.7839	87.3378	89.6633	88.1426	89.3314	89.8945	86.6397	86.5645	86.443	89.2027	88.7371	89.1762
LOC100133138	85.7442	84.3853	89.6928	86.0865	82.9411	85.8385	84.7447	89.164	88.9007	85.8256	84.378	83.6081	87.1388
PLA2G4B	115.888	117.418	111.347	105.913	109.236	110.162	100.213	116.257	101.59	109.057	90.9003	100.596	100.534
LOC100131997	86.2998	87.0417	86.142	90.081	86.4419	90.8068	88.8019	87.3156	86.214	91.6576	86.6339	86.5267	93.8717
WDYHV1	202.728	190.03	192.217	279.262	263.957	277.428	304.667	166.471	279.553	340.312	256.02	359.654	306.424
AKNAD1	85.7095	89.6798	91.4467	88.9289	92.7123	90.7263	89.1449	94.9364	83.4836	87.9874	87.9406	90.7826	90.7989
ARF6	94.1482	88.5312	90.1106	97.5529	96.3721	92.8065	92.1746	89.9407	90.4998	98.9374	98.7208	88.9708	82.9537
TMPRSS3	87.8732	89.5105	88.9327	84.9507	88.0731	90.4982	90.2326	86.9307	89.161	91.2668	89.2279	88.4019	90.7387
TUBGCP5	135.976	115.977	144.254	111.86	119.787	122.741	129.608	129.394	146.568	133.988	120.654	120.589	144.66
SNORD66	83.977	86.1232	88.8674	88.0948	84.4265	86.1243	87.9074	85.9687	87.8634	87.4113	90.4527	90.0088	85.7321
LOC728965	93.7677	99.1494	95.9176	96.4403	98.4887	102.877	98.2363	94.3021	105.086	101.957	93.0726	92.5045	98.3401
DDAH1	462.573	569.522	651.073	747.109	772.977	653.558	694.104	446.477	350.156	288.335	441.454	398.779	196.04
DLG2	82.7008	86.8888	86.5558	85.9743	86.7977	85.6687	84.4855	84.3603	81.9662	89.5694	85.3496	84.2694	86.8017
LOC100129673	180.109	147.442	186.438	107.112	206.666	199.761	121.49	213.538	220.073	201.231	122.903	208.501	228.008
HILS1	83.8662	84.9131	89.8876	86.9571	83.0237	86.724	84.9541	88.2222	89.5913	92.0109	91.3644	83.9777	90.4164
KCNJ1	85.2175	85.199	86.5635	87.2641	88.4648	89.2168	87.5384	83.7792	88.7419	87.7223	91.322	86.7501	86.1005
LOC647060	90.0062	92.6235	98.8835	96.0314	92.3701	90.4969	87.1187	98.8492	86.1276	87.5583	96.1698	88.3212	89.1052
MUC5B	88.3426	89.1287	84.9981	84.6018	87.6227	85.0679	88.2983	83.633	90.4877	92.5264	89.0004	82.5215	86.8906
HIST1H2BD	120.448	130.627	123.937	141.268	131.501	125.878	128.647	165.656	128.69	142.186	175.932	138.875	171.124
IRGM	91.8906	90.0735	85.458	85.0418	86.3976	84.2303	84.8264	87.7032	89.7305	86.4944	85.5586	87.2938	88.5421
SLC16A3	1440.5	1499.99	1418.99	989.467	1597.58	1034.89	1556.28	2177.41	1352.14	1407.46	1354.38	1557.99	3754.14
LOC100129411	89.6493	85.3368	91.3673	85.9696	87.1869	87.3743	85.6072	91.3337	91.6272	87.8563	87.3014	91.7015	89.9548
PCDHA12	89.2961	81.8504	86.0598	85.432	86.6504	86.9819	87.1143	87.7667	86.3497	88.1234	88.4767	90.954	83.5674
FAM19A2	89.7024	85.9702	88.0077	86.6323	86.4695	83.4824	87.2565	86.8648	83.9023	84.2035	85.5425	85.1336	83.0136
IQGAP2	90.4293	89.1993	95.4963	96.2962	94.6211	93.2138	91.1537	181.57	98.6594	94.498	120.618	111.829	90.8543
NOX1	87.6413	86.2761	86.5347	87.0003	86.1509	84.0136	87.22	87.1155	86.7155	86.2931	85.7699	88.576	83.9132
LOC100134245	91.2662	94.2262	89.724	89.6658	93.5383	84.6841	88.142	90.2382	95.0497	89.0183	91.8293	90.8565	88.8983
LOC641823	85.9806	91.7167	88.8573	90.8556	91.6033	87.7616	88.0351	91.403	94.2226	83.8891	90.5702	90.9537	86.2106
WASL	532.21	562.355	456.687	711.051	494.451	456.857	466.853	437.812	567.672	797.139	908.005	748.079	357.197
OR2A5	89.3323	92.4039	82.1588	92.1835	87.9135	89.4437	90.1272	91.9665	93.9257	89.8078	99.9844	90.0565	86.471
ACSM5	86.9095	84.4635	86.4694	89.656	89.3472	87.4866	88.6346	86.1768	94.3031	88.9637	88.1928	84.2667	88.3705
UPRT	197.213	190.215	234.551	215.012	231.819	211.371	255.104	203.21	250.37	296.998	285.807	244.581	266.54
LOC644856	91.8977	85.7217	85.0631	91.71	88.8076	89.9847	87.1798	86.6478	83.0593	85.3911	82.5924	94.7465	88.7714
MAGEC3	84.7498	85.6667	81.637	81.256	84.2604	83.0601	83.8882	88.3	87.521	86.7733	84.9253	84.1781	85.0953
C2orf65	84.2562	87.4226	86.3384	84.0806	85.6903	91.2674	87.4896	93.2512	85.3746	88.8104	88.5238	86.7319	92.5233
ABCB6	170.072	191.93	265.724	179.653	233.181	269.056	277.331	175.001	200.195	171.949	156.289	160.984	171.865
C5orf35	192.83	201.252	205.67	189.699	189.592	210.274	204.196	186.579	293.824	293.874	265.68	168.334	262.971
CLCN7	1125.18	1011.26	632.077	957.538	805.486	673.418	647.867	988.943	861.703	721.101	1323.92	960.34	627.888
XIAP	108.853	117.359	115.801	110.46	111.843	114.787	111.969	99.3202	94.6193	108.825	95.0814	102.994	100.761
TFRC	1628.75	1543.59	3612.76	892.539	1689.28	1416.62	2506.68	1732.89	2460.86	947.284	1539.39	793.469	1580.37
GPR156	94.4551	87.2622	88.1847	94.1979	92.8729	90.5554	104.137	94.9353	94.7783	87.6954	97.2337	108.218	98.4765
LOC100133270	88.9207	87.6267	90.9749	89.5134	92.3096	89.533	89.0421	85.1156	84.1494	90.0845	87.3241	89.394	86.5328
SPRR3	89.0739	87.1356	85.4143	84.9795	83.8826	80.4296	87.5905	84.1568	85.3643	85.9952	84.7923	82.9936	87.9676
TAC1	88.1714	87.9705	92.5055	88.2268	89.971	84.1269	89.8958	84.9135	92.4461	88.2534	89.1064	87.8838	86.4327
LOC652200	88.0348	86.6886	86.8874	88.1227	85.3511	88.4504	86.0635	86.3582	87.7927	84.6097	80.4839	85.1521	84.8912
NT5DC2	697.888	809.725	597.952	340.174	1006.47	754.102	857.044	1089.34	727.158	766.596	774.751	856.621	913.335
SPAG4	95.1795	102.013	96.4735	103.503	99.1438	100.198	100.049	109.125	89.4464	111.442	122.928	99.5366	90.5816
PTPRV	87.913	84.657	85.5345	82.2096	85.9142	84.8057	85.6687	85.6401	85.6093	85.3359	85.3626	88.1268	85.8345
LOC348174	84.6519	84.6318	86.6958	89.4318	86.8442	86.2464	91.3082	92.262	86.8095	84.097	82.8746	84.9153	90.2925
LOC100133178	92.0867	90.7968	90.0209	96.5767	95.0179	93.0273	92.1698	89.6139	96.2727	95.9765	89.1943	87.6401	96.9928
RNF19A	184.837	182.116	137.012	161.635	157.667	177.163	137.522	169.009	138.581	161.433	298.108	221.935	127.055
LOC730130	92.6846	91.1843	87.6504	86.322	91.3811	90.3571	87.4561	86.7646	84.5875	89.0879	96.8011	89.2192	88.6905
CHRNA7	91.6412	88.1867	94.4292	91.0002	84.5008	91.4882	84.6445	89.694	87.7448	93.4189	92.2353	93.5973	91.9885
LOC649571	92.3489	91.6607	91.5689	93.8345	95.0978	95.2768	101.712	89.719	92.5777	90.9874	94.3247	97.5409	92.2517
TNRC9	89.1613	84.1966	84.1108	88.8017	89.4603	91.2286	85.5502	81.9906	84.1295	83.1142	84.2232	87.4826	88.3565
MOSPD2	143.515	148.4	157.325	140.883	148.76	162.461	131.54	215.401	142.477	147.362	156.666	150.901	144.816
SGPP2	89.7779	93.54	90.5187	87.9813	88.5694	90.771	88.0529	94.6861	91.0673	90.633	93.7468	94.0566	88.0238
GUSBL2	164.885	155.542	163.722	148.756	149.308	159.446	147.972	165.193	182.539	167.165	137.7	145.3	165.835
LOC401358	88.9952	83.6249	94.0719	95.9441	89.0763	93.5709	89.7675	89.2014	89.877	82.1588	91.9945	99.3715	89.5212
LASS1	84.6783	91.2934	82.4747	88.33	91.1347	93.1269	87.7616	92.1914	91.0761	89.4618	114.232	86.7341	85.1479
FLJ36848	106.231	107.433	100.042	110.012	102.157	114.887	112.278	100.228	117.308	119.376	95.5222	113	136.142
LOC642380	92.8636	88.8489	88.1041	84.9843	84.2421	86.2005	85.0512	87.6114	89.8026	84.4452	85.0165	93.1655	90.4217
GAGE12E	93.2468	90.1891	90.9195	96.0463	100.464	99.9576	87.5445	85.1346	90.4238	92.0399	88.037	93.2029	97.5682
SFRP2	88.174	87.1572	84.2811	85.6237	85.0627	89.4816	84.992	86.7833	87.9611	82.0739	86.9927	89.7626	85.8888
LOC100134384	86.0988	83.1329	83.4557	85.2924	91.7589	88.4275	84.7377	90.5196	86.7151	87.3633	88.7398	83.7137	85.1444
BMPR1A	88.858	86.8865	85.8224	88.1871	91.4216	90.449	84.5995	89.8899	88.6076	88.9908	89.802	97.8304	160.046
BLVRB	134.325	140.794	121.295	130.665	131.856	149.209	155.265	211.729	104.48	104.492	95.9716	89.7133	109.857
LOC121296	89.4182	85.107	90.0031	87.1726	88.5693	90.3146	88.452	87.7634	87.3079	88.3441	86.1351	91.3344	84.019
C2orf86	87.9971	87.7359	85.94	92.3995	88.737	88.9521	89.4959	92.8226	92.6075	90.4029	89.0207	88.5239	100.809
SLC39A11	110.944	110.618	96.0264	126.372	124.317	105.963	102.911	153.258	115.513	132.453	162.659	139.22	172.08
C17orf59	130.546	124.579	116.632	154.261	127.732	135.165	133.535	138.432	134.395	158.66	145.019	172.542	133.524
ZNF208	84.8447	86.1452	85.6628	85.4264	85.0509	84.6443	86.0183	84.3208	87.9497	85.7928	83.851	90.3436	88.8974
MEN1	94.4883	99.3807	100.351	98.804	96.1924	96.4817	100.214	96.997	105.944	98.6861	92.914	91.3777	102.445
LOC643668	185.315	174.702	190.553	197.552	208.501	220.947	253.717	160.524	106.939	104.39	98.0853	96.0299	103.025
LOC643376	90.1481	92.4572	93.6943	88.3712	88	87.747	95.2574	89.6299	97.7151	92.8518	90.0514	92.5628	91.5185
UBL7	129.235	137.775	132.966	146.351	125.221	143.994	139.241	135.026	147.243	181.336	192.03	169.545	198.231
DLL3	101.517	100.653	111.068	93.3839	100.716	101.535	88.684	107.557	123.464	123.616	104.292	87.4514	88.0243
ESPNL	92.268	89.6439	93.2285	91.6267	85.4998	89.3887	87.4491	90.4475	91.1585	88.8035	93.58	89.4703	98.7007
LOC648354	82.4987	89.8069	85.7391	83.9561	83.8606	83.1439	86.2059	85.5187	85.2562	80.7017	86.84	85.4255	88.0504
LPAR3	93.1254	92.6623	93.8891	97.1388	95.51	90.9005	93.2113	107.664	90.9272	96.1834	85.947	119.184	101.285
NKPD1	87.2708	89.9613	83.5097	87.9143	86.5335	88.9592	88.4819	86.3319	86.4911	87.1647	88.4046	95.5747	86.0735
ASB5	86.0506	84.2922	87.5721	84.0628	87.0356	88.7847	87.1364	88.2034	85.3055	86.5406	84.981	91.7295	90.4529
DIO3OS	82.6656	89.9052	83.2986	87.1317	87.254	86.3553	86.5281	84.807	85.8967	92.6959	88.1303	84.3877	86.8204
LOC100132464	86.4083	88.4028	88.5292	85.1984	83.0022	86.4687	84.4475	89.3443	89.4058	87.7937	84.9275	95.032	87.2232
C10orf92	85.7194	83.8155	85.0311	87.3696	87.7004	87.055	89.1808	82.2235	86.7615	85.6547	85.2064	82.216	84.1054
GRIA1	86.0713	85.4776	89.7786	86.4959	91.5584	90.0008	87.6233	88.1382	87.1914	91.095	87.421	101.999	94.3428
LOC388654	4141.65	3265.3	4393.1	4377.7	4249.43	5752.02	4981.34	3167.49	1401.74	2778.73	736.435	1393.01	2789.37
LOC642733	88.4559	89.3336	87.0098	83.0709	81.7133	88.1362	87.2084	88.6719	86.4386	83.153	88.4302	86.6988	84.0943
DACH2	83.9406	81.549	88.6561	89.0045	86.0821	89.5301	83.1981	84.4973	88.7767	88.9656	86.064	90.0147	88.1429
VIL1	85.1603	84.4692	85.2246	84.3026	85.3388	84.1925	82.8212	84.556	84.9924	80.7384	86.0606	77.5592	84.1115
MZF1	133.912	120.298	121.003	103.955	127.312	114.951	104.402	124.86	117.752	123.961	111.864	113.888	113.999
SFTA1P	100.469	97.5556	94.0397	88.3643	95.8808	89.8183	92.7953	100.825	94.6501	89.5177	85.0118	89.2612	84.5951
BTC	87.7779	85.4051	82.126	92.7833	88.6411	88.2331	90.4125	86.4309	84.7779	86.8198	86.2478	88.5223	91.3527
FLJ40330	87.3122	89.3547	90.4876	90.7857	92.3195	89.1581	88.8951	88.1706	88.0844	88.7195	87.9067	89.6671	85.3331
TFDP3	87.1685	84.1609	83.5821	83.9089	82.1041	83.499	82.7904	87.3543	78.5005	81.9293	85.792	88.7052	83.6175
RNF13	194.628	187.465	165.999	223.817	205.353	204.305	192.898	233.082	183.145	205.309	200.452	240.746	203.29
ZBTB8A	176.088	170.431	165.212	206.477	156.912	181.239	168.046	176.32	102.226	116.407	106.169	105.907	99.6235
MAFG	157.363	144.206	130.153	146.988	140.61	148.575	139.766	177.431	162.238	146.716	197	168.18	135.888
ING5	95.3917	97.345	97.1759	88.8555	93.4268	95.6525	94.4646	93.5725	97.944	96.5079	94.856	92.406	96.0882
LOC401703	88.7178	87.8923	88.3499	90.9419	88.1047	89.3148	88.3452	90.7536	91.5018	87.1011	91.5536	84.929	85.4314
HOXC8	84.5868	84.8518	81.7881	81.326	82.5859	84.4755	88.2232	88.8206	82.7485	90.3674	86.9536	82.559	85.9251
LOC652755	91.9028	97.7733	98.7224	99.3259	100.905	105.508	99.445	92.2721	90.5476	92.6515	100.961	89.4741	91.2218
RB1	146.158	142.918	172.635	201.231	150.885	161.829	178.959	202.831	175.443	174.341	197.975	193.91	164.841
MRPL11	302.523	285.545	351.631	324.051	324.095	383.133	423.904	251.503	372.068	422.073	290.827	296.771	452.322
RNF183	88.7314	86.9272	91.1358	91.7262	92.1171	87.9398	86.0477	88.8865	84.1108	87.9824	88.8621	86.3722	87.9705
ATHL1	233.279	207.469	151.126	132.133	194.476	183.034	119.191	179.042	121.211	132.194	128.158	191.725	96.8024
MSRA	227.045	232.11	194.164	296.386	221.785	266.366	270.851	254.741	286.689	415.68	439.958	359.287	268.063
LOC646496	96.9304	93.8208	92.179	95.4005	93.9028	94.9528	96.0652	92.9183	90.6234	91.6917	95.3762	99.6123	91.1928
MIR548F3	86.9503	87.8245	84.0376	86.5088	92.9666	87.6966	86.6566	85.9148	89.2973	83.7039	84.3592	88.3327	81.5008
ACSM2A	85.6282	84.1707	85.7396	85.7595	90.3081	89.877	85.8027	90.2995	87.0124	92.9687	88.6491	93.0405	85.9187
MGC34800	89.6886	91.6615	90.4877	90.9921	87.1038	88.3809	87.2917	83.427	87.1618	84.7248	81.5661	93.5494	87.7097
HSPA8	4357.05	4467	5762.43	3146.14	5431.4	4142.39	5250.12	4567.16	6003.15	3783.42	4721.51	4067.35	6184.94
SLC10A6	88.0027	87.925	85.3229	90.4791	85.6674	81.6487	86.1713	85.6755	79.481	87.4691	85.7353	88.6694	82.2336
LOC100130187	93.3623	89.7741	90.3442	90.8404	88.83	91.598	89.4179	89.2085	90.4311	91.4423	91.6412	91.4839	93.6822
LOC643240	89.7505	90.6057	94.2909	90.9827	89.1571	89.4041	92.9189	87.7753	93.2271	86.3456	90.7183	86.26	90.1289
LOC652392	89.4826	86.6141	90.8942	90.9402	87.0572	89.0071	88.392	87.288	91.799	92.6299	88.6381	94.7416	94.6808
IRX2	90.1351	89.0867	92.049	86.2107	91.8312	89.2318	86.4079	93.0723	88.1744	93.8026	165.193	88.7861	82.9779
LOC652128	91.6607	93.0593	89.4816	84.1987	87.3633	85.423	87.3842	86.9032	88.0903	92.1038	86.566	88.7005	86.1289
CNBD1	86.9522	85.6641	91.523	89.7754	83.4708	83.4697	84.1709	85.4202	84.6706	86.3152	87.2223	86.2782	87.569
RBPMS2	98.7304	93.0911	107.853	147.248	107.206	109.372	159.123	96.7071	116.461	134.768	148.502	106.895	99.8477
C16orf42	252.694	233.867	259.719	208.825	197.918	219.518	257.659	233.393	197.03	190.669	180.196	232.05	211.274
LOC387930	8242.05	7500.15	6916.01	8636.52	8385.47	8970.51	7960.19	8858.02	8338.6	8180.74	8266.6	8102.13	8357.98
LOC100132004	85.8017	90.6249	86.4205	81.1934	86.7176	88.2509	89.31	87.2425	86.9599	87.7965	89.9562	88.1112	89.2395
LOC391033	87.1423	92.8885	92.6019	94.3867	92.9146	91.0812	95.3248	91.3659	96.5713	90.7543	90.7231	87.5117	85.7741
LOC646400	86.5036	86.3882	85.6035	83.5478	85.5187	85.1048	88.6595	88.4715	84.6621	82.8629	87.1111	88.495	85.932
MAP4K2	806.19	967.913	887.251	937.636	767.665	835.035	650.211	718.905	1015.64	891.153	1028.59	1006.83	526.588
RPS16	7294.61	6073.15	6773.89	7212.26	6172.23	7232.99	7294.61	7232.99	6482.51	7375.31	7232.99	6979.26	6979.26
MBD2	86.8157	87.793	89.5489	89.8643	87.6696	88.9721	88.8378	91.3428	87.8524	91.7531	91.9848	90.5951	90.1175
RAPGEF6	184.105	172.729	201.231	235.567	175.95	169.846	168.914	177.13	230.555	181.788	227.203	223.461	210.375
TMEM154	329.342	300.145	409.666	170.971	281.984	274.606	284.867	278.466	251.476	156.914	98.0243	114.494	191.152
HADHB	555.478	587.512	502.049	735.383	567.023	601.466	596.645	492.391	497.402	592.058	665.746	637.03	482.352
LETM1	128.126	117.221	168.97	111.926	130.125	112.196	143.869	107.779	170.218	125.009	136.488	144.66	144.451
GIT2	138.273	161.305	132.996	154.181	136.237	153.492	146.333	121.402	134.306	125.88	122.7	146.318	142.762
LOC100129103	87.3683	89.5981	87.8514	91.0199	90.5858	87.2555	87.4005	86.3984	90.6877	100.683	92.431	93.1671	86.0203
GNB3	93.2885	98.1303	95.988	88.8848	98.0975	91.4314	83.8202	93.0109	88.2314	88.0052	89.8151	85.5631	93.0075
LOC100131199	90.3378	88.8431	90.9879	87.594	90.5492	89.1822	89.3616	84.4703	93.2929	88.9173	89.3957	93.8152	91.6383
ARHGAP25	88.4754	93.0486	92.3381	91.0537	91.2738	92.5422	90.8013	92.7759	89.9587	90.574	87.1634	90.2842	91.3485
PDXDC1	606.661	617.512	509.273	665.746	686.389	459.349	618.59	639.799	692.969	769.665	819.776	695.086	690.25
C9orf45	90.939	90.317	90.1998	94.8008	96.4872	97.7243	95.4651	90.2477	117.227	107.486	110.593	92.1391	86.1642
LOC644128	146.96	150.75	133.948	123.133	172.659	136.002	136.187	149.127	142.441	166.635	154.238	143.668	118.187
RBM	87.0322	91.2771	89.97	86.3357	89.8958	84.5206	85.5987	85.5162	87.2173	88.6133	88.9605	86.795	87.0109
TNPO1	281.088	302.465	346.592	333.31	247.563	285.046	322.636	242.977	408.718	327.065	368.504	312.829	244.972
FHAD1	84.7173	84.8482	86.2407	87.0978	86.9298	86.0725	82.5712	86.0392	87.5114	91.5721	86.5058	86.42	91.0586
OR51F2	86.6616	84.5813	85.226	83.5201	84.9987	86.5706	81.8316	85.7018	85.5501	85.1536	85.515	84.6335	86.4653
SIVA1	872.327	754.119	1148.37	990.491	892.814	1204.34	1317.04	716.948	1499.3	1337.14	1035.06	1067.76	1644.43
TRIML2	83.8641	85.963	87.5602	83.809	81.8572	84.6405	93.7212	88.5371	89.526	91.5462	99.138	89.02	92.5505
FLJ36116	90.015	87.5254	92.172	92.0888	96.2314	97.111	100.386	89.536	88.9432	97.7405	96.6365	91.8409	89.5098
PFTK1	125.123	129.531	164.098	130.643	184.814	130.944	168.872	139.098	216.681	196.175	152.704	149.94	243.883
GRB2	315.392	303.199	298.824	361.159	286.735	301.588	319.44	330.509	356.306	352.724	386.507	347.655	340.975
LOC402509	101.674	93.9409	94.0552	87.3414	98.8217	97.0338	99.4168	100.276	88.9781	93.4675	99.6463	98.799	92.7362
NDUFA13	665.35	709.574	475.356	587.934	721.101	636.325	489.555	755.633	639.799	961.521	969.199	863.143	782.625
GABRA4	86.3314	82.7875	84.6566	86.4788	88.3452	89.7837	90.0622	85.2956	86.9975	88.8123	90.8905	87.04	87.8226
AMMECR1	116.867	117.82	133.091	125.307	120.076	120.589	143.477	106.501	155.561	148.559	110.069	149.031	175.443
FBL	587.035	562.913	872.718	614.598	564.906	794.599	1030.78	453.11	1072.91	888.984	524.776	593.749	1154.11
LINGO3	84.4158	91.2127	90.1747	85.1059	89.9011	89.3777	89.652	82.6345	85.2898	87.4123	99.9769	91.7446	87.3676
C15orf56	81.7123	85.5414	79.308	87.5406	83.0697	85.3764	86.2094	86.432	82.1912	84.4345	86.5855	84.8491	82.4593
LOC100130679	96.384	96.4431	91.2976	96.9981	95.4491	95.9172	94.9499	95.5419	89.939	95.2574	96.9148	89.7081	91.5105
COL25A1	87.0073	91.5897	85.2415	90.6011	94.2242	87.7126	85.8185	99.0517	85.326	88.6413	91.1249	88.8899	88.9447
ZNF772	89.9147	90.013	89.4761	101.624	95.484	97.0549	99.6365	100.627	84.8992	89.8876	87.354	88.5191	89.1036
LCE3C	88.0389	88.3412	82.6433	86.6043	83.914	88.228	82.146	88.9019	85.1957	86.2723	84.2149	87.1124	88.3017
SMPD4	102.072	99.8909	101.594	105.479	103.667	103.633	105.565	97.124	102.922	95.768	93.1988	89.5289	108.469
C1orf200	84.3919	88.8616	90.4329	91.5557	89.3649	91.8232	87.1974	86.0118	88.4549	89.9726	89.4097	104.333	90.6583
POU1F1	91.8963	85.1375	87.017	82.4934	83.315	82.0331	87.2444	84.6266	83.824	86.3314	87.4047	82.8911	88.5192
SNORA46	88.4257	91.8683	93.7599	90.037	87.9077	86.2439	92.4305	88.0649	87.4239	85.2898	88.7906	86.0545	81.8937
C20orf196	96.2942	104.242	95.0894	103.398	97.5698	100.201	103.076	95.9201	97.6816	112.269	103.737	99.2422	112.631
DYX1C1	92.0116	88.8983	92.1813	85.2909	92.8211	88.0302	89.4058	90.2949	89.5417	88.1407	86.8708	89.8843	85.0831
DNM1P35	92.303	91.6754	91.3964	91.6988	95.9809	87.9821	91.0728	91.5772	86.5252	90.1558	84.9497	89.7806	88.2133
XAGE1D	90.0896	87.172	89.4633	98.7708	96.5897	87.1542	82.845	89.9794	87.9001	88.2689	93.149	87.0534	85.6097
ZBTB7C	91.1721	82.732	86.9291	88.2159	87.0521	83.6249	86.3466	88.876	82.7858	80.7975	85.0586	87.5948	82.6608
C11orf85	84.6931	85.111	85.4669	91.517	83.1084	85.1029	87.4422	86.0791	85.6591	85.2942	86.4296	83.5598	86.0055
BGLAP	101.141	99.489	98.1621	100.943	96.939	100.469	104.211	92.9153	96.6904	106.011	115.255	95.9405	95.4191
LOC649886	91.8375	90.6435	86.5572	89.0511	86.7752	93.2578	94.9951	90.4667	98.6396	88.9217	93.1781	88.4367	96.1822
MRPL32	747.335	684.408	996.275	700.883	701.375	931.808	781.338	716.631	657.805	751.194	509.791	648.455	705.884
CCDC56	445.409	437.315	609.306	479.975	524.241	522.752	622.7	504.403	657.182	663.34	702.031	517.694	752.195
LOC441228	81.9388	89.0139	82.8361	89.478	87.6848	81.864	82.7567	85.7391	89.1126	79.2772	85.6106	84.8335	87.9515
LOC645342	86.0482	87.7689	84.9949	91.1829	86.1816	84.9524	85.2651	83.9893	87.442	88.0877	80.2008	90.8445	85.354
LOC283849	94.4336	92.4219	93.9917	89.7664	96.7901	98.0055	94.5371	96.9867	92.4177	99.4124	94.1776	91.6878	105.845
LOC283392	84.8631	86.7964	87.5938	89.392	85.5305	83.4905	85.3363	82.4737	94.4798	82.7266	87.197	90.9983	95.0041
IRF5	90.0772	90.8663	90.9735	92.6787	90.6455	88.6757	88.9496	111.997	87.4328	90.057	93.8806	97.5766	91.9436
LOC644524	89.7726	87.01	86.7792	89.611	88.1514	88.9539	93.3881	90.2839	86.2837	86.3755	86.889	91.3339	88.877
LOC644571	85.2956	88.8504	90.8538	89.6176	88.3947	94.7705	96.3067	91.297	101.835	92.097	89.9038	88.6436	88.8254
OR4K17	88.6335	89.968	89.1243	88.8854	86.0946	88.5678	91.5263	87.3754	86.8664	85.2024	89.3131	91.1662	88.0954
KRT18P26	88.1231	84.9003	85.0191	87.6894	88.5129	85.5721	86.7046	85.2135	91.2398	90.567	88.2475	88.6588	86.3983
EIF3CL	186.31	193.846	233.036	194.873	233.646	224.755	228.531	168.942	208.049	265.621	238.555	341.132	352.635
NDUFS5	2964.2	2705.91	2403.13	2633.2	2839.54	3460.75	3038.21	3443.82	2809.47	3596.23	3385.4	3262.24	3340.7
FLJ32310	86.0829	85.111	88.0543	87.981	86.8169	85.1987	87.9578	89.8655	86.0631	86.8748	84.7702	92.1104	84.0376
PODN	90.8213	90.7442	81.702	95.5481	87.7107	88.911	88.3923	86.2761	89.5279	89.5431	96.8815	90.4008	91.2258
TRIM32	175.664	174.952	158.536	170.098	203.458	151.88	192.758	209.806	212.53	217.061	235.465	208.469	233.928
LOC388161	93.6342	92.5563	92.2188	88.9433	89.249	90.3727	90.71	85.2844	87.2605	88.3894	89.5055	91.8247	87.0505
CSTF3	291.92	293.952	405.954	219.863	285.483	342.626	361.877	328.963	378.034	289.452	302.032	214.714	407.627
LOC647307	368.723	321.369	207.164	94.8959	312.601	379.501	202.693	419.346	112.353	111.448	109.892	134.531	130.604
LOC727781	86.4356	85.9809	92.9462	87.9778	87.6599	85.937	89.2518	85.3928	87.509	84.572	92.5233	87.1032	85.6984
PRR23A	85.9197	90.4831	87.0855	84.6575	89.4932	86.2399	82.3032	87.0078	86.1659	88.2999	85.6288	84.4205	82.1155
HBB	91.1344	90.507	92.0002	88.2798	88.1696	90.0575	94.9144	90.7917	86.2017	87.6914	89.8735	99.4842	87.1574
AP2A2	135.536	157.836	130.604	163.073	162.589	142.856	154.454	204.064	166.52	170.047	220.868	214.085	127.273
FLJ90036	92.4253	89.595	87.749	93.0162	85.8611	93.6054	94.1269	93.8705	83.2003	85.2753	88.3141	87.4808	89.7061
NCRNA00081	98.2879	97.8558	102.8	103.482	101.279	105.463	95.0212	104.224	88.5199	90.3354	85.1915	92.5709	92.0481
PTH1R	85.7514	84.215	86.0626	88.1385	87.6038	86.9125	90.6321	87.2766	87.0855	83.5581	89.1948	86.7713	86.6479
FLVCR2	291.313	275.189	197.944	251.043	264.282	237.017	237.139	343.584	311.716	373.552	286.745	457.003	283.582
MIR196A2	88.2293	88.7058	85.6404	85.3232	87.8569	90.1517	87.8063	88.4439	87.377	89.9801	82.4555	86.2532	79.6304
FLJ42418	90.7153	87.2581	86.1569	85.9166	91.4016	92.7596	84.3495	85.0305	83.6673	85.3268	89.4149	88.3552	88.3191
LOC642387	87.6185	84.1792	89.9328	88.682	91.9618	88.597	88.2894	91.3535	91.7384	87.003	93.1484	85.3875	86.8133
LOC641959	89.4549	90.6765	88.9955	89.1768	82.5511	95.7374	85.0757	98.1621	96.1344	88.551	97.4335	87.8133	94.3231
CCDC35	95.6508	91.9866	92.2673	92.7709	95.8679	91.8012	88.3756	91.7731	93.0101	91.95	94.4393	91.7926	95.3334
RGPD3	85.8469	85.9941	81.4158	90.1796	85.7315	81.1741	86.8612	86.5785	89.5203	91.1854	89.8876	87.5971	87.074
PEX26	97.9793	100.255	97.9142	103.237	99.8391	103.491	102.876	94.4848	102.168	102.04	93.8195	114.847	101.806
LOC652667	90.0622	92.2735	90.2347	89.9139	92.4847	94.2759	88.5879	92.5546	90.5871	90.8666	96.3096	90.5785	88.5392
C19orf31	4122.08	3563.93	3244.68	3439.75	3961.53	3563.93	3487.93	3562.58	3364.23	3074.07	3311.2	3262.1	3125.06
OR2W3	98.6	94.9701	95.8592	98.1522	95.7484	90.9289	94.8583	94.9661	95.7028	95.5602	92.7348	94.4852	102.96
LOC399881	86.4624	87.9842	88.9619	88.6824	88.8577	87.2566	88.7501	85.9839	88.2591	86.4332	93.3312	88.2219	88.7653
C1orf126	86.1125	88.6099	84.7112	85.5926	85.6687	82.8544	84.3489	83.994	85.8015	87.819	88.3207	83.2811	88.9939
MAGED2	142.773	146.304	109.806	126.847	121.466	122.383	116.753	110.658	106.833	129.189	117.408	128.24	118.659
SNHG4	108.906	104.004	131.2	129.497	107.415	152.417	129.487	100.326	160	133.631	109.574	135.574	146.334
MIR549	85.3065	86.7547	85.1902	85.3398	88.2112	89.1191	91.5605	83.7419	85.623	88.4769	82.2476	85.22	85.6496
CCT8	2766.67	2567.03	4256.99	2375.83	2356.23	2716.61	3482.16	1962.96	3402.43	2478.28	2088.59	2571.25	3133.12
TPP1	1434.24	1575.64	585.676	1102.51	1216.02	945.401	966.509	2007.27	733.232	1008.39	2771.23	1350.65	468.365
LOC494141	97.3217	101.162	90.7957	96.1703	100.433	94.7433	98.9128	101.594	88.741	91.111	90.6845	87.4223	97.6525
EIF2AK1	728.457	737.192	677.697	682.119	671.896	605.463	703.2	564.312	738.403	770.273	734.843	821.804	981.586
LOC606724	91.7603	92.2084	99.2522	88.5476	92.0064	91.7472	94.6651	128.616	104.22	103.269	114.062	107.591	123.374
HTR6	84.3142	86.3481	87.306	90.5263	85.1943	85.4684	87.3622	84.91	84.9711	87.1444	85.8649	95.6581	87.9626
HNRNPA0	614.789	773.414	833.951	945.401	870.491	883.071	1035.85	788.269	1106.68	1133.83	1282.88	1118.25	1027.86
MIR624	90.5885	84.4094	87.2781	84.7561	84.9397	84.6342	88.0885	89.4284	89.43	86.8388	89.0033	86.0541	82.4276
AMN1	97.7214	100.515	102.712	103.382	100.496	105.738	97.289	99.566	95.2487	85.8919	90.1787	89.2533	89.9484
ZHX3	116.601	117.632	113.648	126.845	109.337	130.783	118.543	122.829	143.428	132.202	132.297	136.202	227.045
C6orf204	124.909	124.654	128.436	142.229	128.892	127.811	123.556	126.128	122.013	129.522	120.555	111.835	126.397
PKD2	235.748	243.7	223.552	282.764	250.793	256.681	184.592	260.929	177.001	228.703	168.195	214.256	196.854
LOC728953	109.145	106.91	105.392	102.125	106.011	105.323	101.751	103.01	94.0638	95.0534	95.1043	95.8786	96.7863
LOC100134041	93.6455	88.4332	88.3217	87.5843	84.3537	89.7664	87.8071	88.6962	97.5854	105.538	94.4111	100.421	86.2634
NUP210	85.4848	85.8593	84.6799	92.6758	85.4643	90.0362	89.6735	96.1851	84.7561	90.2733	93.6943	87.4363	89.2561
INGX	82.0954	93.2085	86.7891	85.5452	86.6162	80.5904	84.9233	86.3017	87.0825	85.1237	90.4383	88.3504	84.9507
DOK5	88.4382	91.2228	110.618	107.601	97.032	123.803	149.38	85.5668	114.444	139.811	89.8097	106.724	94.6647
XRCC2	304.172	327.181	351.766	286.125	369.067	357.54	265.917	332.743	167.113	161.094	175.057	189.675	179.41
EEF2K	236.978	280.477	339.395	535.838	251.689	323.243	334.774	261.569	376.399	437.493	383.247	496.006	257.097
RNF219	326.245	325.606	449.63	345.115	310.951	342.329	439.755	310.077	374.087	369.665	458.457	379.01	450.723
GPR109A	86.174	83.9332	85.2294	83.7303	81.3226	85.7893	85.3164	85.8045	89.2625	89.0991	85.0368	89.3026	82.982
LOC343184	6450.66	6009.52	5965.34	6347.3	6482.51	6022.78	6524.52	5658.95	6438.36	6278.56	5556.23	6944.99	5266.56
ASIP	81.7528	82.7555	80.9271	82.6947	85.069	81.9404	81.7123	90.0558	83.2944	83.1515	84.584	85.3654	82.7418
LOC646706	85.67	78.7097	86.2977	89.4167	87.6619	87.2474	88.3226	84.7002	88.0556	85.6066	88.1175	86.2845	87.4195
MIR1262	86.8516	83.6667	82.8067	89.1137	87.5012	93.0253	87.6867	86.5753	92.1153	85.172	83.1197	88.0419	83.9187
MTDH	611.059	560.182	1009.54	612.857	682.21	682.21	930.194	592.991	314.334	231.819	225.375	277.446	298.228
PCNA	100.283	103.689	117.247	106.297	98.8165	111.582	118.585	97.0641	118.465	110.789	99.5916	88.291	171.37
SFRS17A	315.418	379.298	346.22	243.221	368.252	359.265	207.207	329.558	283.804	191.692	241.815	294.651	333.475
EMR2	87.5341	94.6467	87.6616	95.3142	89.0879	92.7793	92.5782	109.308	103.583	94.7366	106.968	103.793	95.3031
LOC339483	104.377	105.893	104.427	104.534	99.6386	136.488	92.25	99.2801	86.553	90.701	91.9189	87.9827	94.4659
CXorf59	91.7598	90.5688	92.5861	91.5897	86.3533	93.0586	85.9057	88.935	95.0034	90.4256	92.4529	83.3332	90.6539
LOC649355	96.9122	93.753	87.1556	92.6634	92.4678	94.8743	97.7243	91.5861	99.622	99.0979	98.353	96.2908	92.8401
LOC650860	85.0737	90.5844	89.517	89.1332	85.5931	90.4658	85.9526	86.3154	86.7472	86.2045	94.7553	83.7485	91.6412
PRPSAP2	270.995	299.541	296.668	281.248	283.745	313.95	316.668	235.756	225.32	239.798	200.955	228.498	242.867
LOC100133056	91.4959	86.4324	92.5483	91.2756	87.0001	89.09	89.4761	87.503	90.9885	88.3556	97.7446	87.6892	89.3704
POLR2E	111.165	113.955	147.818	143.09	131.246	134.431	126.338	115.784	144.432	157.347	150.566	159.276	128.701
LOC651128	88.5757	83.9297	85.2089	87.6509	88.4355	79.7729	88.3502	90.7502	90.7415	89.8784	85.6124	91.1967	86.6564
C7orf20	93.8606	96.4259	93.6042	94.2501	95.9003	94.4751	96.5797	94.719	90.8397	95.0773	94.7824	90.2903	94.0631
IRF4	94.4469	95.5062	96.6873	98.6441	98.535	94.6971	91.1125	94.3258	91.9269	100.973	94.3366	92.0007	95.7778
OR9G4	86.6158	81.7168	82.2141	81.9518	86.3048	82.7514	84.9729	84.0501	85.1655	81.9661	79.9779	81.539	81.7443
CD33	89.9905	88.2556	82.312	88.5806	85.192	82.7288	81.6929	146.467	106.495	90.032	118.662	87.4106	108.263
ERCC-00144	83.5658	87.2895	84.4755	83.6883	82.8486	92.0372	86.6857	86.7792	82.6733	85.843	89.4452	82.5261	82.4067
LOC644353	99.0859	108.611	95.7609	93.4689	97.1436	99.0705	92.8202	95.9601	95.3194	92.1029	95.4931	95.3469	88.8682
TLK1	139.384	140.859	150.212	173.64	156.733	157.474	149.254	150.856	109.671	115.54	127.072	123.394	117.865
PON1	84.4701	87.4055	88.1839	86.3812	89.1757	87.3722	87.6531	85.7327	90.346	85.12	85.6781	85.7598	84.3429
NXNL2	87.735	89.3971	86.2876	86.5319	86.8176	89.402	84.2123	88.6813	89.1067	86.6468	89.5123	82.4762	96.6636
RPS4X	2348.62	2013.91	2846.7	3061.53	2327.18	2624.34	2403.77	2285.95	2825.93	3615.99	4894.23	2861.13	4069.63
LOC646090	86.5335	83.901	84.1046	91.0239	87.3156	86.3747	82.6304	93.7219	83.2597	87.0313	88.6573	85.5402	83.34
SLC39A14	256.302	272.009	347.291	257.864	285.094	241.603	352.724	259.303	423.251	245.032	588.667	235.465	308.472
LOC649951	82.8189	91.6602	89.773	89.5376	86.5976	85.5774	88.7196	89.0258	85.9336	85.681	85.9768	91.1354	86.0797
GJC1	2332.63	2531.86	2417.06	2028.82	2376.9	2174.78	1654.21	2447.42	1290.94	1236.73	1248.83	1224.02	1219.42
LOC652562	89.684	87.0825	86.5593	90.0232	84.9512	84.6585	87.8042	84.5373	84.1054	83.3859	84.8756	86.1467	87.3645
LOC284964	87.0377	87.9312	88.3939	90.1591	90.5427	93.2891	85.2675	94.6275	87.9582	91.2536	77.9733	82.676	92.7512
GALP	80.4296	82.7135	84.6879	87.7529	82.1349	85.875	85.9226	82.3191	82.628	84.9721	84.719	79.972	86.7786
LOC650454	85.1943	87.0015	90.2982	86.3763	86.8865	83.6179	91.5775	89.9272	91.2302	85.2788	84.7095	87.862	84.0976
CCNO	93.8387	97.6893	90.6154	95.2389	94.0734	88.935	94.3341	98.0304	103.312	118.669	86.3213	96.2942	86.4471
PLA2R1	101.842	102.597	91.1843	104.296	99.423	104.603	91.5505	96.6197	90.0402	104.57	107.301	137.579	87.6315
ASCC2	456.687	424.389	430.322	305.273	420.386	287.959	357.781	413.823	456.361	376.316	468.828	380.284	512.753
SNORA66	94.236	95.9295	96.4138	82.5986	88.0979	90.8081	89.0036	89.4733	91.5689	90.4164	90.1814	84.1137	85.3276
LOC441294	89.7711	89.8634	87.5093	89.9444	92.9485	90.1998	94.8124	90.4241	88.2218	90.3816	92.8784	88.4958	90.1761
ZNF443	97.7261	99.2664	98.3548	112.216	98.5091	103.552	106.877	98.3712	106.135	105.583	105.114	114.317	102.321
LMAN1	221.186	231.518	213.176	211.865	202.595	209.918	238.939	181.524	246.048	224.986	211.865	219.482	220.617
LOC100132217	85.5182	84.5948	84.1751	87.2533	85.6223	84.6154	87.142	84.4724	85.059	86.0051	85.3322	84.7564	85.99
NELF	272.06	269.452	194.411	158.565	212.853	214.216	178.477	197.831	157.898	174.984	203.357	198.446	130.486
ZNF609	151.854	164.264	161.411	153.801	170.818	150.282	159.881	157.331	183.725	222.016	174.952	220.831	144.531
UBE4A	266.878	257.097	286.689	262.45	279.705	255.331	239.663	248.224	126.959	125.123	118.761	117.758	130.236
C3orf54	382.375	338.113	153.639	394.187	273.329	421.481	313.496	164.072	225.765	347.852	146.592	653.558	114.715
OR2A2	90.7555	88.5918	90.1308	92.8981	92.7436	86.5156	86.0258	88.567	89.8038	88.5238	100.515	90.4217	89.0143
LOC651713	87.4271	88.0928	87.5459	84.8344	90.3467	91.4593	88.9016	86.79	87.5021	89.2791	87.2581	89.222	89.0013
C3orf46	94.7355	91.1398	93.2972	92.2735	89.7616	91.3848	95.2671	86.5337	91.1426	93.8008	91.7057	98.5369	93.9379
MCM3APAS	105.372	104.75	109.168	105.252	104.216	116.978	103.173	89.9314	96.1958	87.9153	96.154	82.3508	93.4874
LOC728615	88.3003	89.7828	91.4596	86.0823	88.3257	87.2575	89.5424	85.2873	86.3576	84.9157	86.8111	86.393	86.0078
BICD2	236.473	226.407	243.704	200.095	274.918	225.79	235.028	318.468	162.823	180.051	172.423	171.064	193.83
KRTAP10-9	87.3623	87.5633	88.9838	84.8068	81.5753	88.9349	85.4699	84.5824	86.9214	86.3062	88.6007	86.9078	84.0431
LOC645489	129.147	137.204	114.8	131.437	138.636	131.135	118.771	137.509	109.254	127.779	144.167	121.719	117.7
LOC100130496	90.0528	91.8017	83.078	89.153	81.9635	84.7018	87.9145	88.2546	90.1668	87.6413	87.476	87.3799	90.8936
GPATC4	91.15	95.1379	87.9062	89.5048	87.9799	86.6259	89.2014	85.4822	87.2737	85.5385	85.4183	92.308	89.8055
TPPP	87.9005	87.8544	87.087	92.0081	89.7348	84.7988	90.7045	87.2433	94.8652	88.5757	82.4544	87.0628	90.0833
TRIP12	498.266	547.695	660.194	476.27	535.478	456.361	514.766	572.935	204.857	168.457	188.92	180.823	201.065
LOC100134230	90.1639	89.5024	90.8442	89.6623	89.6373	92.5199	88.8295	94.5088	92.0894	94.3178	87.4331	85.5265	88.4537
SLC24A6	311.945	276.97	307.503	277.877	303.913	266.306	305.235	308.198	418.596	398.086	282.698	425.466	176.605
C10orf105	98.6501	94.3154	89.9009	96.7979	93.4267	92.4371	87.6191	93.5673	93.9835	94.312	92.8747	86.3822	91.4833
LOC642452	86.0306	89.9142	89.8733	91.2134	87.8771	93.7	87.9637	91.9565	95.9608	87.0888	90.576	87.9979	89.5083
MSTP9	88.006	82.3644	86.0862	82.1474	81.6941	83.7985	85.1054	80.629	84.3112	86.2507	83.335	84.6541	84.6062
FAM128A	140.636	131.171	114.529	152.861	144.758	135.351	138.109	124.746	127.9	174.566	167.165	173.044	131.802
LOC728534	87.7862	90.7882	84.6909	89.2308	90.3158	93.6899	83.2592	88.1908	94.5821	97.5833	89.4464	88.336	92.2993
LOC642420	89.0967	94.0295	108.502	89.1723	88.7845	93.0989	92.9349	98.8676	94.225	94.6954	92.0146	85.5267	91.363
STXBP1	96.1384	96.8533	99.5891	99.9214	108.155	98.3544	103.864	105.032	110.222	109.944	114.334	99.5629	104.617
LOC730432	738.898	809.928	760.725	960.742	872.718	656.677	774.33	1017.53	820.431	908.005	771.554	867.013	722.323
ATP11C	143.136	158.898	151.28	183.555	152.475	144.191	173.452	129.708	119.847	111.6	136.392	107.631	103.318
MIR340	87.978	85.9569	89.949	85.0928	86.2904	91.8157	82.402	83.7345	85.8927	89.6307	86.0664	84.921	90.077
SS18	192.737	216.175	215.681	158.389	216.671	168.153	182.032	210.96	108.659	102.934	107.168	102.759	137.672
LOC647819	86.7627	87.6051	85.9609	82.7394	88.4166	85.484	88.602	88.0694	91.9971	87.7927	89.6439	86.6025	87.7762
CRIP1	117.929	101.177	125.027	168.824	151.673	161.355	131.856	403.931	117.57	129.893	100.709	112.196	371.131
SLC22A15	84.9861	80.455	80.9612	86.5122	88.4275	86.3364	82.6841	94.6405	86.322	83.873	85.7346	84.4773	87.7428
TSPY3	91.4633	96.2597	93.3676	92.9375	90.2335	88.6251	93.1788	97.5867	92.6211	86.0564	89.0425	83.8684	94.0133
LOC100133598	89.0118	89.4086	95.9502	93.2185	89.4223	87.2958	96.8142	91.2037	92.79	88.3537	92.4319	85.2982	96.6496
FYCO1	274.856	279.034	226.08	284.667	254.741	234.522	224.409	183.388	321.065	363.104	283.904	360.87	319.155
RPL23	1578.73	1661.96	1930.29	2446.51	1621.26	2265.8	1853.24	2162.95	375.539	454.468	416.999	260.013	337.792
PRKAA1	280.268	302.203	287.662	312.608	293.108	287.716	309.077	335.681	287.851	300.297	282.207	279.598	267.054
PPP2R5A	214.179	184.269	264.679	492.499	190.103	264.997	289.705	173.768	370.225	365.465	263.027	475.049	270.601
LASS5	388.484	347.565	236.856	220.139	340.262	218.33	299.646	363.839	244.196	330.025	350.533	374.343	336.36
LOC100129297	150.943	134.456	119.432	132.893	146.274	126.272	131.042	137.469	170.115	164.426	159.554	169.37	155.935
LOC647935	91.4086	93.2517	91.805	92.4268	92.2652	89.072	94.2515	90.5986	100.144	98.7883	86.8932	99.4339	89.2666
C3orf1	98.7924	108.228	107.728	105.498	100.615	101.354	104.609	112.583	113.102	114.904	122.812	106.51	123.786
ORM1	89.9309	87.733	83.5204	81.8501	87.6239	89.3365	87.8741	84.9082	94.5081	82.6487	85.73	85.0109	86.9264
MUC13	85.223	85.7421	89.9853	87.9603	89.9646	88.7738	91.6982	89.1934	85.7941	91.605	80.837	92.6877	95.156
NBPF5	86.579	90.6366	87.7032	89.6466	92.8396	86.7108	87.403	87.913	86.1923	87.2491	90.2903	84.9618	89.0729
ADORA2B	121.688	117.879	367.073	106.646	148.28	117.793	237.556	130.524	248.469	160.963	192.304	119.637	232.925
AQP12A	87.8891	84.6119	84.0234	85.8941	88.8299	86.7388	84.2894	90.9874	86.5645	88.1382	89.7749	85.6075	91.3503
LOC729535	146.612	140.278	151.542	145.666	164.959	161.089	183.187	149.98	184.069	192.183	149.599	167.139	135.523
SNORD57	101.672	101.426	146.67	98.6944	108.664	108.906	101.183	98.0387	90.0813	88.8547	85.7428	97.067	95.6649
ATRN	112.456	111.759	111.282	117.95	119.071	108.181	113.224	126.355	109.696	130.617	168.311	121.423	127.722
CTPS2	109.84	110.511	101.039	108.85	114.154	111.422	115.261	102.115	105.539	110.922	119.39	111.028	109.904
LOC728673	89.3268	90.5531	98.0682	93.0425	90.7025	99.544	97.1469	90.0743	90.0879	96.5979	92.1269	83.4792	94.6851
LOC100132562	91.5755	86.7746	87.4603	86.5203	90.6319	84.928	92.3226	89.5187	92.1252	81.2682	89.5676	83.8961	90.5916
PPIG	246.883	228.765	261.355	229.863	240.106	280.681	208.932	218.654	159.905	164.539	154.986	161.451	198.156
LOC100134261	106.415	100.135	104.954	102.911	96.5638	95.3844	105.619	96.7328	104.547	89.4079	91.995	87.5452	98.6237
LOC645468	87.907	87.6637	92.0154	84.3748	86.3604	85.3825	85.9296	84.0887	89.1821	83.8998	86.2451	87.9265	85.4259
LOC649878	88.8655	91.0867	91.3445	84.7825	86.842	87.8888	88.3827	85.9997	87.2401	89.276	87.0208	83.0929	86.0504
LOC653971	86.4327	86.8693	87.6797	85.6464	84.9473	81.0622	87.1067	86.4775	87.3224	90.9991	90.8812	90.9969	85.1383
RELN	109.911	111.049	131.471	84.9638	127.734	86.9119	87.3596	299.788	85.161	87.2971	2468.51	90.9522	86.7639
FBXL17	103	98.1998	98.5834	115.658	100.788	103.971	95.6529	99.246	111.496	115.801	116.912	109.187	113.721
CACNA1F	82.1554	87.6589	86.0006	75.7545	77.0332	82.5295	85.3802	82.7636	86.091	81.6258	86.12	86.8872	85.0653
AGR2	95.1113	88.7634	88.7309	92.5136	89.6684	89.1723	86.5875	87.5013	88.5179	90.743	88.8679	85.8612	89.4961
ZBED2	83.8872	84.3227	81.5069	85.3302	79.3464	85.416	83.5725	83.4483	82.559	83.6912	84.5824	83.0519	87.5069
C9orf82	139.16	131.108	124.614	151.52	124.146	124.4	136.392	107.312	106.564	109.192	100.261	103.289	100.15
LOC644001	93.9644	96.3912	91.3503	93.7307	91.2994	96.1986	94.8912	92.3002	95.2255	95.579	93.4931	86.9695	95.5659
ZNF74	114.328	106.18	111.34	105.958	114.222	107.611	109.685	100.434	117.324	117.139	120.186	117.381	112.408
CNOT4	109.853	110.099	111.983	111.282	108.141	109.057	107.688	108.478	117.426	107.796	109.04	136.392	113.813
LOC100133895	80.3785	82.4306	86.3349	86.4415	86.0345	87.4677	85.8395	89.478	87.801	88.3806	87.4831	87.7461	90.7402
LOC100133019	115.458	112.684	105.584	101.101	109.922	100.881	94.9691	107.716	89.6117	89.0398	92.7966	84.0496	104.377
LOC100134201	94.251	92.485	91.6816	92.7064	87.8851	85.7806	92.3516	92.3631	87.7332	95.2214	90.2928	90.0204	93.7043
LOC644538	89.5076	82.3932	92.4747	92.5734	89.7122	90.2603	94.5608	85.4322	88.2946	91.0285	85.7206	85.5142	111.954
LOC731779	117.391	111.547	116.848	121.688	111.547	120.966	128.354	123.977	127.308	139.377	142.634	139.794	125.515
LOC731157	85.3774	87.0255	94.4352	89.3714	89.8463	86.2829	92.0568	86.3084	88.6076	88.1249	89.3256	86.5284	85.408
ARMCX6	381.132	355.143	295.478	274.135	385.007	365.011	255.77	516.154	252.404	389.076	407.647	307.727	314.455
LOC100129502	258.658	234.01	218.287	185.398	242.8	244.196	163.808	285.291	120.471	117.529	123.298	124.242	113.669
LOC645330	97.6046	93.6455	88.4499	90.6795	97.2695	88.9611	88.2936	93.3239	96.3731	89.4925	90.2596	90.488	92.2701
LIMD2	83.744	88.4113	92.152	88.2202	90.5949	88.7989	85.3994	88.696	85.1447	89.6716	88.9901	84.3774	95.6622
ZFAND3	237.975	240.458	196.329	274.817	187.606	171.124	216.156	231.518	263.842	268.957	310.183	304.953	232.171
CCT6A	456.499	475.798	693.016	509.072	485.645	569.191	707.071	390.274	280.555	261.013	218.373	232.453	246.105
C12orf49	196.393	193.352	212.307	253.404	225.797	216.532	215.476	177.851	225.851	264.339	254.569	384.614	193.731
EEF1AL7	5633.31	4712.48	4340.45	3996.07	4373.52	4120.26	4664.01	3435.48	806.584	1101.72	1144.28	1700.76	1208.74
LOC727826	234.01	212.563	177.999	233.671	235.234	233.793	213.928	208.089	138.156	160.928	151.363	152.57	130.259
LOC100125556	96.8111	103.34	101.469	100.949	97.8054	98.6612	101.639	99.7565	103.45	103.011	91.4724	99.2377	111.575
LOC728694	90.4905	89.9523	89.2901	90.6582	84.439	88.3397	91.1859	89.6677	86.8069	91.9444	91.1132	94.3858	88.258
SNORD12B	90.548	96.5074	92.9132	91.658	97.4698	90.4499	96.6713	94.074	89.7756	90.818	88.158	93.407	90.9598
MIR576	86.1227	86.4164	94.225	93.2226	85.0954	92.257	85.2753	84.3596	89.8715	90.5221	87.1313	89.8618	87.4249
MAZ	135.888	128.532	119.609	143.532	122.749	129.102	134.699	151.229	122.078	127.919	145.763	124.624	113.955
RPS19	8046.86	8338.6	7835.15	6717.55	8180.74	7760.91	7412.57	8125.09	7357.31	7357.31	6717.55	8069.24	7479.08
SNX7	185.601	182.947	165.316	199.193	175.37	186.521	175.177	164.149	108.319	118.09	104.683	115.146	136.067
LOC129870	88.5168	87.9829	87.2361	91.8186	90.0425	86.537	88.6623	84.4452	86.9206	85.5671	85.2078	108.02	88.8239
SNORD92	86.392	85.4991	93.3186	88.593	88.1752	90.348	83.5031	92.091	84.0328	86.9989	89.5458	95.3471	85.9817
SNRNP200	111.806	110.669	104.158	110.337	101.644	100.307	99.0994	98.2592	108.027	110.236	114.17	115.615	115.985
LOC100131713	2403.65	2222.28	1976.94	2716.93	2170.32	2299.29	1737.91	1754.5	2224.12	2702.01	2273.14	2528.36	2361.35
DRD4	89.5681	88.1706	92.5656	87.0673	89.7917	87.5613	87.4663	83.3317	79.5857	89.0219	95.2951	98.2182	94.1698
LOC648822	98.9794	95.9023	114.022	110.118	114.105	120.846	130.04	102.287	93.6149	92.0815	96.3276	102.222	105.497
NLRC4	86.1764	85.8857	86.7306	87.8035	87.4422	88.1292	87.0117	109.479	89.2877	93.651	99.8137	91.16	91.7993
SLC44A5	86.7592	85.248	85.8898	87.5899	90.6558	87.6514	87.2998	84.7774	87.0808	81.9968	89.8196	89.6172	86.1929
LOC100130522	87.4462	88.8148	90.0581	91.7244	89.391	87.4701	91.5821	85.3721	90.4747	93.7732	90.8771	90.3221	92.7989
TANK	106.558	104.149	98.3211	93.2665	102.902	93.3876	93.6323	107.167	88.2261	90.2659	86.1404	84.9425	88.7122
LOC100188947	83.9235	85.3716	84.1072	86.8767	89.0115	87.3952	83.1535	86.3172	87.0433	90.1272	87.8516	83.1153	86.6101
GAB1	97.4479	90.7483	97.3843	134.595	96.6253	97.4565	97.3204	94.3715	95.0078	107.853	101.436	102.045	88.4619
RPS6KB1	286.353	372.376	348.867	344.176	304.623	296.026	315.107	362.786	368.362	332.253	353.617	334.509	350.456
FLJ38377	85.3174	81.1018	91.0449	86.13	85.4066	85.9195	89.6586	84.5893	88.5298	88.85	90.9237	89.4079	84.4966
PRG3	82.3508	82.1366	79.8804	86.8877	83.2292	79.8491	81.1741	82.3932	83.9918	83.2195	81.0926	87.4479	82.6921
ARHGAP24	208.9	211.471	191.125	172.535	166.401	158.314	199.576	190.921	209.095	206.481	124.652	182.37	121.035
LOC647169	89.3322	89.219	87.7503	93.0081	87.9322	90.2017	90.5289	84.0125	88.6118	91.2742	86.9536	88.9232	90.0341
FLJ37453	91.7082	88.2744	95.8284	94.9806	92.6062	94.6275	92.4807	93.648	98.8898	95.2797	101.007	106.483	91.9269
FLJ27243	88.7586	90.3651	87.7236	86.0302	86.9495	88.1775	89.8144	84.7988	84.858	84.0554	81.6355	91.1512	84.0005
LOC390738	89.5988	78.1428	85.7321	85.6113	82.7734	87.3594	87.9862	89.1057	85.0999	91.9876	85.3554	82.1976	86.3726
ADRB2	208.54	209.335	158.726	123.251	213.563	151.854	202.522	344.717	252.895	244.004	261.888	138.726	132.006
LOC653188	84.7453	86.5118	86.9307	86.1593	86.3926	82.5231	87.7599	83.4117	87.3461	91.0095	85.7843	86.2495	85.3731
LOC645202	86.8631	86.2101	83.8314	84.996	85.0069	89.885	81.1983	84.8359	88.3797	87.7232	81.2061	85.7432	86.2931
SCLY	126.258	125.465	122.976	131.802	124.797	109.579	128.345	106.212	138.003	123.909	135.021	137.417	123.987
STON1	86.7302	89.1426	81.834	90.6913	92.1563	95.1975	85.7151	99.4145	86.3959	99.101	87.5173	103.9	107.351
KLHDC4	167.67	183.53	193.212	134.886	159.812	160.035	210.247	126.247	212.373	188.948	163.541	129.559	165.468
LOC652195	95.3344	100.72	100.184	99.5891	98.8329	101.654	104.6	100.445	107.491	117.381	121.455	111.619	104.052
DEFA1B	87.7931	89.199	89.0617	84.8619	85.8038	85.1763	88.5601	87.3511	84.9971	87.5389	87.4952	87.5496	88.1138
LOC286456	84.6222	87.8089	86.9091	86.8444	87.1574	84.7528	84.8816	88.0799	85.4582	88.7553	88.79	90.8494	87.0389
C9orf100	92.7779	89.3634	94.0843	91.4284	89.5075	93.591	91.8744	91.8806	91.8199	89.9887	88.308	89.0696	104.344
LOC644577	83.6938	92.9491	87.9394	86.3533	88.0971	86.0594	89.5279	89.5891	84.9448	87.6199	88.1823	92.1998	91.2378
LRRN3	87.1281	90.5255	86.0931	88.3101	100.21	87.7281	87.4686	88.7427	91.6222	89.8733	92.3788	100.904	145.511
LOC647696	86.3886	87.545	92.2532	84.1526	84.6785	84.233	84.1562	85.1095	85.3627	84.6179	82.728	89.7124	84.0017
ACCN1	88.1084	84.8726	86.1368	81.3185	87.3435	87.2676	91.0378	85.5302	91.7569	87.4417	87.7864	87.584	90.6686
LOC442057	93.9019	89.306	93.1904	92.8093	93.1236	96.5291	92.329	98.0055	97.1746	92.7715	97.7214	95.4053	97.3153
LOC653418	83.325	90.0656	88.6954	83.8418	89.8348	84.7353	86.9514	85.6777	89.6473	87.9952	87.7887	88.4477	85.3866
DMAP1	257.034	256.163	236.101	225.974	238.554	264.438	237.543	200.356	286.974	336.683	235.197	290.154	282.397
TTC34	89.6486	83.2823	89.1197	83.9026	89.2807	85.8416	85.4795	87.0606	84.2261	83.4503	84.7018	85.3786	86.8163
LOC643146	83.5464	85.5874	83.5936	83.8099	79.9582	85.2994	89.1925	87.0001	83.0868	89.3537	87.1333	86.1148	83.1219
PER4	84.3739	85.1171	85.5006	86.3156	85.6452	85.2487	88.1612	87.106	95.1481	85.2046	85.4297	92.5928	84.9798
PIGK	338.113	339.326	350.866	377.814	350.156	327.947	471.846	284.76	365.011	393.082	383.735	386.871	549.17
LOC100133401	91.8433	82.6921	91.8293	92.587	92.8134	90.3132	89.9276	92.8043	94.8765	94.7313	95.3858	93.8221	86.5439
LOC131055	86.8591	92.0172	89.9989	85.4002	86.1861	86.2039	90.8995	84.1517	85.587	89.1559	87.8287	94.9261	87.9142
LOC641367	100.924	105.237	108.107	112.234	100.439	109.52	106.926	102.288	104.701	94.551	91.9689	91.5622	95.3387
UBQLN3	160.963	166.52	124.542	112.474	141.443	122.608	121.379	118.288	184.157	134.667	109.396	162.252	139.705
CD8B	84.3117	85.9468	86.2118	83.9133	84.3967	83.5134	83.8543	86.5281	85.5461	87.674	85.4172	88.7718	84.8977
MSH5	86.5405	96.0334	99.8909	98.0703	93.2613	95.1392	92.7793	94.6605	98.8817	98.1642	91.3711	89.3977	109.761
DCAKD	409.515	410.456	376.222	278.964	432.483	333.804	283.739	310.445	372.485	327.876	472.906	485.524	449.094
OXCT1	134.13	144.652	202.296	163.023	190.145	168.334	209.515	141.006	193.875	186.976	161.174	153.511	234.627
CAMK1G	93.5936	93.1649	105.196	92.4507	92.407	90.6784	104.221	105.593	97.0995	102.684	98.1483	118.08	99.173
CAMK2G	191.943	202.195	167.993	193.992	187.859	193.465	191.19	174.438	190.77	213.097	206.67	197.487	216.154
FLJ39639	97.0273	93.3519	93.7818	95.8886	92.3683	96.669	93.5896	92.0422	94.651	100.224	98.6335	103.821	89.2901
RDH16	88.0261	85.1093	85.9802	80.8123	85.4703	86.1792	84.5737	86.1628	86.8936	83.3924	84.9901	89.271	85.2329
GRIN2C	90.0407	91.4954	86.021	85.7723	91.7233	89.1477	95.3061	93.6487	92.0361	89.6028	94.5209	91.851	89.4183
LOC647037	253.552	284.62	206.854	191.179	277.446	204.064	282.131	214.921	154.493	185.62	159.918	159.185	140.824
CAPS2	111.833	107.325	110.542	100.555	98.6991	102.958	105.569	108.319	100.595	97.4062	103.71	90.4067	100.901
LOC643100	85.1643	88.7761	85.2683	89.0421	84.5219	87.7631	84.6067	87.4708	83.4905	84.7761	85.1332	87.7738	89.4633
C16orf55	94.5438	99.2015	101.069	90.8063	103.165	94.963	94.9793	95.8592	107.982	93.318	92.5615	98.6132	87.5743
OR1I1	88.4737	86.2701	84.9287	83.9332	82.5892	85.0631	87.131	84.2753	86.3275	88.0367	81.075	83.4211	92.7912
METRNL	148.633	144.054	115.824	154.493	179.597	135.827	139.929	138.594	145.526	270.542	429.491	283.636	185.042
LMAN2L	266.952	259.543	258.306	179.424	302.101	225.013	272.395	230.967	287.284	219.421	303.417	227.279	278.922
NLGN1	233.07	243.177	242.903	95.3949	180.24	160.462	143.247	217.061	199.296	223.881	81.5931	92.7223	142.132
NOM1	90.4973	85.995	94.4813	89.1255	87.9206	90.029	88.801	85.7304	87.7303	89.3008	88.0085	85.9155	88.8263
E4F1	304.747	293.763	269.206	191.062	251.218	245.52	182.222	241.302	237.864	203.112	214.143	246.572	203.083
NTN5	90.2991	89.7028	91.3681	90.5451	89.5963	87.2294	89.1134	91.0475	86.933	88.7624	90.0322	90.6774	91.0013
LOC727825	133.657	133.191	131.701	163.373	147.071	136.34	148.307	135.695	146.406	170.331	176.956	171.235	148.325
CBLN1	87.0141	84.2993	87.5384	89.0187	95.8144	88.8752	89.318	84.6089	94.0262	95.0011	88.3297	112.977	92.2477
ZNF22	757.42	840.567	805.25	1076.57	771.512	1084.57	996.71	510.148	877.647	1035.38	784.485	1197.26	743.111
ACAD10	98.8617	107.812	97.3566	106.126	97.6681	100.442	93.6407	102.17	92.2802	93.2706	107.067	108.295	106.971
LOC554235	92.739	82.4125	87.0267	87.3053	82.9513	86.0454	85.3484	94.6954	86.729	90.0138	86.7011	92.8811	90.5464
PSPHL	85.9539	90.341	87.1367	86.8661	89.5252	87.1999	89.1698	89.9303	87.0015	89.6276	89.0089	91.5918	90.4394
OR2A20P	87.8432	97.8828	96.6019	93.9681	104.355	98.7971	99.4657	95.3391	96.2027	105.758	107.252	91.6266	109.56
C11orf35	94.6997	92.94	85.8111	100.685	96.8859	103.667	86.6251	100.707	91.2606	88.9258	93.7881	117.278	92.7561
FLJ40606	92.533	88.9151	90.0153	90.0582	87.9413	88.6033	84.3208	84.8307	94.7231	91.0847	86.2094	90.3385	91.0992
LOC731139	94.9842	92.6739	95.4592	93.589	93.2713	94.045	91.4331	95.6416	100.73	101.692	96.1353	90.4746	93.1704
GRIN3B	98.5184	98.1454	86.6875	94.9144	99.3064	87.4973	84.2492	95.2986	90.0421	88.6431	105.584	91.9702	84.949
OR5H1	84.9516	86.1552	81.673	88.8085	85.9136	88.5259	84.5942	85.7155	84.6643	85.9604	88.1274	91.8548	88.8145
BDP1	99.0815	100.841	90.4281	98.4639	96.2933	96.8533	99.2579	96.8409	98.728	90.6205	97.7065	92.397	93.3664
LOC100129028	2552.03	2481.9	2749.31	2917.71	2334.97	3086.97	2869.02	1944.19	347.852	599.409	324.93	627.888	386.42
LOC729394	85.2694	89.2968	82.8621	82.6459	83.9523	84.8324	85.4676	85.6731	91.4566	86.0125	91.424	96.566	85.2383
MIR199B	96.7741	95.261	99.2036	93.1896	97.993	91.0888	96.226	92.3375	92.2887	91.6475	104.979	94.2493	94.3025
PALM2	86.9321	84.4325	83.2566	85.3481	88.2676	84.9808	81.8414	82.7371	87.0998	88.5617	89.5025	87.9779	84.0592
C5orf13	660.848	615.371	470.033	356.719	849.802	535.991	534.384	231.742	440.828	705.884	198.84	518.693	212.259
SMYD3	273.612	352.635	244.739	311.38	299.923	287.798	238.352	232.239	231.856	291.902	227.717	200.556	295.097
LOC100128193	91.6256	88.3208	96.0643	91.0866	91.3601	90.8911	92.1582	93.9214	89.0042	89.4656	88.4751	88.6436	93.6843
IL17RD	87.8641	87.5484	90.6057	85.8927	91.5152	87.401	89.7798	89.3887	91.0416	93.4399	89.7982	93.523	90.5659
EML5	84.3594	82.712	88.6445	85.716	88.3811	84.4349	81.441	85.5713	88.6521	92.9972	84.0241	86.1951	84.1483
LOC642820	91.086	91.4263	93.0582	88.5484	87.503	88.219	84.0351	82.1801	85.8095	84.8107	88.7732	89.2622	90.5237
GPM6A	87.7223	89.229	87.7595	89.7211	82.2855	89.1802	89.579	86.9843	91.7298	97.4814	86.6038	88.5352	89.1847
PRAMEF16	88.2329	85.3071	83.8679	82.9168	86.091	85.5123	85.1434	80.2226	82.9601	87.88	91.016	89.5445	88.3297
RPS9	3325.27	3340.84	2875.53	4046.67	3390.12	3579.85	3604.35	2931.09	4244.13	4488.41	4534.8	4351.04	3888.49
CYFIP2	143.569	144.346	100.609	104.154	114.486	122.878	122.784	103.717	117.985	147.268	116.444	110.872	115.698
LOC100129060	90.1285	91.1885	86.0116	89.4965	90.0903	87.0987	88.1406	87.9005	86.1568	87.3758	88.4081	87.6418	87.7619
RAB40C	371.446	403.644	317.553	407.881	386.28	355.007	345.895	305.725	359.204	374.949	425.269	466.581	411.13
EGFL6	87.3975	86.9668	83.4391	85.0997	84.1564	84.0346	84.9985	87.16	85.5248	85.7889	84.8434	86.7194	86.7546
TGM2	530.207	485.186	980.897	406.4	338.918	437.493	441.56	537.052	856.621	433.91	358.402	436.985	259.417
NMI	198.884	198.063	172.375	337.87	204.225	223.841	231.881	180.929	165.565	159.765	154.204	167.903	154.48
OPN1SW	88.5344	84.9063	87.3414	86.5093	90.6976	80.5446	92.8405	85.9833	83.9487	86.2886	87.2561	86.0991	91.5841
SKP1	172.973	190.261	234.158	217.453	203.87	188.52	211.338	195.836	243.15	219.802	218.98	201.986	205.375
LOC644893	82.5274	83.8518	84.9599	86.4591	82.8351	89.5641	87.3707	91.2603	88.0083	92.2339	87.63	84.0793	91.0937
SMN2	95.3949	98.9583	107.415	92.5881	94.194	93.9159	104.882	101.588	105.508	94.0144	93.2603	97.4238	117.537
FBXL8	112.631	108.199	95.5529	120.743	105.907	110.02	104.93	110.992	111.725	124.293	131.135	118.381	122.418
APOOL	108.163	118.374	132.679	146.67	133.644	159.407	175.747	106.245	145.283	155.91	116.943	130.089	174.93
LOC729687	95.6679	89.2019	105.123	100.356	98.382	108.399	113.483	97.0918	87.1909	98.9993	91.6743	89.6397	98.7883
SCUBE2	93.1568	83.2986	90.1568	86.9286	89.9044	89.5121	89.0165	93.8662	91.5946	93.4724	94.0466	94.2369	90.507
AQP4	85.3253	84.391	81.8345	87.046	86.6568	84.041	80.6813	84.119	85.1132	81.0273	86.717	82.478	88.0051
BCL7A	100.844	99.2132	93.6414	96.7497	94.6654	96.8914	94.574	91.4498	100.079	99.1944	98.0072	91.3819	99.7146
LOC642785	85.911	94.0552	84.086	87.0332	82.1001	86.4584	86.3243	86.4496	88.592	88.1435	82.869	88.9687	92.9785
GPR119	87.1184	83.2968	84.9987	88.0006	88.4535	87.121	85.1962	85.2722	87.4532	83.5831	85.2106	84.2783	87.1025
TCF25	759.163	799.341	554.354	732.959	624.61	778.222	591.214	603.545	573.944	807.499	682.008	810.599	735.742
ABCB11	90.7187	91.6518	95.5382	87.4496	89.8423	91.2924	90.0553	87.0731	94.4971	88.3771	88.6635	100.996	89.0136
CTNNA2	89.0275	85.7379	87.288	86.3048	87.5618	85.3618	94.3164	84.6543	84.1442	84.6559	89.6776	94.5285	85.0659
UBE2E3	92.4969	100.294	95.8173	97.7568	94.1	98.9616	98.9817	94.4562	104.86	100.883	94.0269	97.0817	116.84
LOC392364	85.1852	87.7117	90.9658	86.656	93.3733	91.6657	92.7048	88.7839	90.4428	93.3361	87.7771	87.06	91.6497
DPM1	744.377	814.918	1209.78	699.234	821.161	1025.47	912.298	866.225	798.803	745.875	648.132	627.093	948.142
LOC729677	81.947	85.8481	82.3032	85.0128	83.8585	88.7017	92.0249	85.3643	85.9668	90.6759	84.6246	86.8813	86.6729
PATZ1	92.4973	93.1604	95.5464	96.1698	92.041	93.3285	92.3763	89.4641	94.7653	96.9122	96.5257	89.4982	97.3022
TMEM144	111.926	120.627	102.34	109.677	126.006	110.727	110.144	146.158	91.328	95.4248	96.4899	92.2427	90.4125
LOC654222	96.2863	87.4639	89.9086	91.777	87.3007	85.821	87.4917	92.6208	88.4648	86.7547	80.476	89.634	89.6855
PPARA	91.5124	88.382	87.9244	95.3824	90.2757	87.6204	89.5542	93.0233	91.3902	85.7695	89.4332	90.2928	90.2267
FCER2	86.0961	85.3056	85.7006	84.1506	96.4722	83.393	80.8784	83.0507	81.9703	98.6944	88.6713	85.6012	88.5537
LOC728787	213.523	192.111	192.88	203.101	188.293	175.707	196.446	143.64	201.988	203.151	191.536	234.864	244.796
FLJ16124	81.2482	84.4196	80.3483	86.9529	82.353	82.0967	83.7871	82.0058	81.409	82.7277	79.4201	86.8186	86.0051
C22orf28	424.81	507.497	605.24	430.06	461.909	514.112	514.904	329.585	707.11	571.425	529.522	542.924	561.025
SRXN1	392.306	421.217	537.381	285.807	335.935	388.211	472.156	422.414	653.813	431.976	295.097	446.982	472.326
CT47A1	86.9801	85.6481	86.2399	88.1687	87.4842	87.3628	84.8491	86.0254	88.6997	88.277	85.4991	91.2785	91.6885
LOC647537	85.7304	90.9502	84.8107	92.3313	84.4433	85.019	88.2809	93.9216	88.9947	89.916	86.795	95.7041	90.8961
OR10T2	84.1888	88.6994	88.7065	85.5319	87.525	84.5735	89.1385	86.6038	89.611	89.1449	88.8074	84.6037	83.5114
C14orf118	102.138	104.261	98.2448	102.511	100.227	97.3711	95.2121	97.0637	96.6746	94.6934	93.9678	89.3659	98.0814
LOC389111	95.319	94.3523	98.6169	99.3128	89.3193	93.0905	94.5558	92.9296	91.4839	93.1236	102.846	99.1907	94.7017
FBXO6	140.085	134.06	108.891	110.266	114.292	116.451	107.771	148.7	109.701	146.134	174.906	125.393	115.466
LOC643213	87.2341	91.5664	90.8997	87.0168	89.1623	89.6948	84.3928	91.3992	97.3857	100.588	96.8459	96.1766	85.2186
SPA17	167.283	174.381	257.695	200.436	221.815	266.116	255.439	233.569	290.219	322.381	199.296	232.27	662.385
PGBD2	92.1491	95.3932	97.223	97.2537	95.7565	99.1965	94.7374	92.8527	88.3947	89.2916	91.411	89.648	99.7704
CAP2	413.449	429.193	614.931	580.545	683.508	416.886	360.87	616.867	275.788	421.217	86.9574	221.51	503.666
LOC643272	92.8011	91.9774	88.3983	91.6674	92.66	95.3719	89.5357	97.9119	87.1923	87.037	91.8891	87.942	91.8277
COL8A1	3133.12	2982.44	2204.1	2364.58	3888.72	2458.94	4180.03	4011.68	2435.92	3275.17	3972.07	5287.31	681.386
PABPC1L2B	84.2331	81.3711	89.2729	85.2494	84.3102	87.8324	85.2388	85.1214	83.9673	86.0423	92.2068	76.7648	87.2778
PDCL2	88.4528	86.8628	86.8436	86.7241	86.5522	88.9635	87.2036	83.8309	84.1389	88.8135	85.6632	89.6517	87.5103
FLJ43980	82.0113	85.4274	83.6679	80.1299	84.7564	84.9486	84.6123	81.9445	86.3426	83.8482	85.1051	83.3969	83.1408
LOC645979	731.094	725.448	912.971	908.571	831.413	854.733	1279.83	1045.85	201.7	217.605	133.371	188.161	254.355
LOC100134791	87.8747	81.4324	89.5858	87.6233	89.0914	86.1978	90.6482	85.4381	89.8423	91.3155	91.7434	88.7746	91.3028
MIR216B	86.4172	83.7321	88.6227	93.659	88.8848	84.3397	87.063	88.2427	86.0721	86.4298	81.0038	84.8569	85.2294
HHLA1	91.9331	89.4109	86.4093	88.5133	91.8795	90.5707	87.1659	88.4096	89.7606	87.8455	91.3515	91.6133	87.3843
LOC645098	89.5568	88.6685	84.4575	85.4501	92.4082	85.7548	85.8234	87.007	85.3875	89.386	95.2514	93.672	87.6759
LOC642244	85.4395	88.48	83.9174	81.9827	85.9139	86.8821	85.6001	86.5422	84.749	82.949	86.2281	86.3776	84.06
WNT10B	81.429	82.7536	87.3477	81.1147	84.1405	86.0203	83.4036	84.3055	90.2043	88.2309	80.3885	84.2296	87.4733
ZNF584	98.6091	97.4352	100.555	101.395	95.3061	98.021	102.312	97.3336	102.05	104.551	89.1637	113.546	116.376
LOC401957	92.874	88.6987	86.4834	84.0044	85.6202	84.7323	84.994	83.4732	91.875	86.1412	84.6089	87.5846	87.1106
ZNF337	187.14	204.033	156.067	149.108	189.786	155.083	128.6	155.313	158.726	165.251	179.577	166.572	171.145
VAV1	88.9305	95.2854	92.1123	97.0473	91.8426	87.2183	99.5041	118.187	97.4714	115.832	94.8453	93.6952	91.552
PCDH11Y	88.5909	86.031	79.9847	84.3187	86.5449	84.644	82.1753	84.3642	85.9282	87.0626	85.4392	88.7362	87.5066
DCAMKL3	83.4954	86.3543	88.8339	88.846	82.7418	92.041	89.1652	86.9788	88.8734	87.222	84.566	88.9232	88.0801
C10orf40	83.1248	83.4386	82.2235	85.3726	78.521	83.4223	86.1256	84.3026	86.9313	80.5446	80.0415	90.8205	85.6061
FAM53C	356.635	343.311	307.875	335.884	335.027	306.86	361.38	353.824	425.606	411.277	479.118	467.675	385.636
LOC729809	88.5735	83.8968	85.8418	80.8516	83.6175	84.3195	88.0377	85.3232	85.0422	79.818	89.2644	83.162	86.6505
CYP24A1	79.1433	84.2232	86.6293	85.5552	80.8032	80.5138	85.518	86.6533	84.4133	87.0975	79.2178	84.5091	82.7151
SLC43A1	90.0743	97.7317	95.5574	103.423	90.9957	99.4168	97.7964	96.5897	110.51	92.174	95.7972	97.5207	97.5596
C11orf68	273.701	265.226	247.711	223.504	266.444	239.468	241.136	321.541	247.087	254.91	262.118	205.644	445.081
LDB1	92.538	93.4138	92.1019	89.9164	95.9278	98.9771	97.0436	95.4114	96.8547	100.193	104.325	93.219	93.3998
LOC652759	87.8771	92.3927	86.5957	85.2729	86.5126	89.5583	82.2895	82.5387	94.3215	88.9193	91.0352	88.7621	92.7079
P2RY6	89.9272	86.5217	87.4791	93.7434	90.2591	92.4716	87.1808	98.0072	89.2737	89.4711	89.9192	88.5872	87.5553
ZNF426	177.13	199.296	183.152	229.5	221.44	189.666	193.303	167.084	191.118	214.502	206.236	222.29	229.194
LOC653554	86.1819	88.9188	86.9916	86.5502	87.0928	91.9177	84.7403	85.2913	88.343	85.9523	81.8095	94.3306	86.5502
REL	107.268	113.136	115.586	131.047	110.309	117.722	108.333	101.393	90.0784	95.0648	99.3752	97.4932	86.8814
KIAA0125	87.8283	87.9209	82.8704	91.8537	90.1201	83.8464	86.3631	88.3303	88.4104	89.4441	85.6731	87.3408	88.397
ITIH5L	93.1194	89.5203	91.1022	86.3714	83.5242	87.4435	90.2707	88.6658	91.1264	87.152	91.6026	87.7081	91.1034
LOC100133975	84.106	82.2209	84.582	91.0583	86.482	86.4034	83.6749	86.2013	85.4255	88.6564	90.7911	82.7215	85.6575
LOC645359	84.8854	83.4021	84.7116	84.1881	91.0312	88.1477	85.7506	88.932	91.4172	86.7883	84.8273	91.3497	90.3844
MBD4	523.084	514.453	448.83	436.411	579.606	504.632	395.227	523.084	296.425	296.683	268.099	270.208	286.791
GPR172B	88.1687	89.0984	85.96	87.9582	86.0688	82.437	89.0708	84.5764	90.0147	88.6279	92.5789	90.0931	85.2023
POLDIP2	166.243	159.407	198.924	192.304	202.626	174.237	195.215	130.457	229.194	231.472	170.881	195.404	263.135
LOC100129585	301.641	303.227	470.726	454.951	333.77	422.952	498.272	208.55	428.291	373.618	283.516	316.67	404.141
LOX	327.195	344.096	640.091	941.759	335.625	458.543	572.722	204.109	541.346	777.388	427.336	794.873	598.214
LOC100132899	88.7889	87.7552	83.8456	84.6841	87.2314	85.9103	84.6137	83.8099	86.4542	86.2666	85.0271	89.6909	86.0529
LAYN	145.689	148.907	105.032	120.006	95.7092	111.759	121.852	134.967	108.745	108.178	549.596	119.043	577.223
FAM24B	164.598	158.603	211.475	104.343	292.64	198.77	162.267	174.657	313.28	209.878	110.243	137.358	176.663
LOC646714	91.0131	87.3459	86.4741	90.351	90.8358	91.1604	89.802	89.4326	87.5777	97.852	82.8228	94.6533	88.9381
DDR1	93.014	92.7882	89.2783	89.3988	95.6456	96.0644	93.0157	85.111	90.6253	88.4348	90.1438	89.606	95.1451
TMEM4	639.535	641.235	492.499	606.661	701.662	693.563	682.581	615.497	347.609	428.418	481.355	428.522	451.505
ZNF2	94.7914	93.2055	95.7368	96.6157	96.4214	92.3713	93.4279	93.6885	94.8346	96.6224	99.3636	95.8859	98.0866
NME2	182.585	160.777	154.127	136.771	159.051	162.438	161.046	148.004	187.377	188.779	168.166	163.93	153.7
TMEM233	85.633	88.8039	81.2416	89.8801	82.959	89.1644	85.2924	91.9164	90.3485	89.2891	92.0642	86.4246	92.042
NR1I2	90.2845	84.1147	91.8717	86.8029	89.741	87.1848	88.0982	84.3541	89.6088	92.1415	89.2898	96.0544	86.2709
LOC647254	85.7548	88.7451	93.0075	84.9367	81.7949	81.055	83.0439	85.4208	86.0749	89.5037	83.7489	84.8355	86.7568
C10orf116	195.31	174.782	201.252	289.511	215.356	219.644	221.44	208.407	286.516	820.895	364.236	398.905	595.874
LOC100130311	89.454	87.4547	89.1941	90.874	85.9573	88.4449	91.247	90.181	93.4673	93.7805	91.8723	91.1107	93.6974
TPSG1	86.0659	88.4887	87.897	83.7387	88.0392	83.1869	87.0899	87.0916	81.253	90.0934	90.8286	86.8884	95.3305
KIAA1704	95.1415	98.0288	92.1734	91.422	91.4609	96.3169	96.4351	92.0792	90.166	86.6916	92.4812	93.4093	89.0287
SFRS12IP1	96.0156	105.813	101.057	102.05	98.225	100.265	102.735	92.9105	108.735	98.9655	106.716	119.66	112.133
LOC653227	89.5306	87.2092	88.0675	85.3249	90.9003	84.2165	86.6577	90.4499	90.0781	91.4676	87.5419	89.4353	91.2302
CCDC21	104.278	109.146	115.302	103.442	107.748	114.082	116.734	101.568	123.864	113.186	101.633	117.799	121.621
SSX7	89.5795	87.1005	88.536	83.3683	82.2821	85.8355	84.0335	82.4225	86.0674	85.6935	85.3988	85.2467	86.3572
VAMP5	1824.75	1694.33	1551.61	2644.72	1399.88	2481.9	1516.98	1695.42	1708.85	2752.6	2597.56	2403.13	1057.38
GIF	90.8095	82.9092	83.9754	88.644	87.0936	86.0792	92.3424	87.2273	85.0842	86.7701	85.6066	89.4402	90.5104
LOC441455	110.455	109.827	112.069	133.308	124.632	111.941	109.602	99.8381	124.789	134.023	113.955	142.687	137.263
COL20A1	93.2607	90.6225	96.3395	97.59	96.9939	93.475	90.4199	91.8286	96.7475	97.5731	95.26	97.8684	93.7298
PIP	89.6864	88.1427	88.3488	84.3863	85.0322	85.8162	81.5058	87.4617	87.3602	87.1367	88.0145	85.9064	91.278
BRIP1	93.4658	83.331	86.652	87.325	89.2475	85.8411	92.1574	87.5846	89.8065	85.1405	82.914	85.9506	85.7506
ANKRD12	155.58	175.165	148.28	195.892	157.955	161.106	154.276	178.625	131.516	166.763	178.376	197.374	169.274
LOC649859	101.18	106.488	104.403	93.7559	103.54	94.7746	102.947	101.516	115.155	115.749	114.11	101.97	94.9238
SCT	81.5947	87.8949	89.2619	88.1681	84.9803	86.8877	86.4034	85.3716	84.707	86.8815	89.497	88.674	88.8612
ARID2	101.333	105.998	104.658	110.803	105.274	106.581	105.208	101.722	101.864	102.381	104.968	102.309	105.478
LOC341784	121.441	119.519	138.758	125.901	118.839	112.078	121.882	123.624	106.994	106.539	96.7328	103.749	111.992
LOC100129906	91.3005	99.9516	95.3816	98.7541	97.9468	94.2038	103.745	100.01	97.8826	94.2194	93.5376	117.879	99.7341
CYP7B1	92.2006	91.0687	87.6976	92.2155	84.0741	87.7742	88.2824	89.806	84.5805	90.0852	93.8499	90.3356	88.0086
LOC653123	93.1988	95.7242	143.968	146.939	95.0059	116.711	93.4281	93.9327	95.2586	146.592	89.126	106.433	87.908
SCAND3	86.1641	87.4313	87.3742	90.8455	83.8554	85.3259	87.8568	87.4972	92.2359	87.6342	88.2623	89.4551	89.2261
EPHX1	280.052	287.12	141.132	345.755	180.709	299.089	349.06	281.816	307.222	593.749	756.596	489.086	307.443
ERCC-00031	85.7068	85.1701	88.5628	84.7173	85.67	86.2481	81.8559	85.8025	81.3359	84.8231	87.8618	82.8659	80.5589
UBXD7	93.8736	90.4844	89.573	91.6572	88.6726	90.621	87.9726	93.9535	87.2114	97.3237	92.9637	90.8047	96.9673
CARTPT	86.6886	88.9734	86.0631	89.161	84.7416	88.2456	85.9925	88.0851	90.8659	93.9709	88.0756	85.9873	93.3847
PRDM10	122.537	128.286	137.7	123.409	131.017	127.335	125.356	128.51	131.043	127.531	138.196	129.882	130.605
TAAR3	87.1642	84.2495	88.3735	88.6264	91.2559	90.4552	92.2188	90.3227	92.1135	92.3771	85.0776	90.8466	98.8983
C2orf48	91.8542	89.6152	90.3046	87.9656	92.5147	86.8313	90.1745	86.0136	82.9115	96.406	94.236	93.2218	92.4177
LOC729355	88.8512	89.8292	88.3791	92.1921	93.318	93.9535	90.8882	90.5774	88.9596	91.5215	92.8525	97.5487	87.644
FBS1	150.351	135.897	130.486	149.972	131.532	119.905	132.91	138.828	158.2	172.34	159.043	137.742	143.03
KMO	91.5281	88.5344	90.1348	93.2455	91.9893	88.8031	88.8638	97.5167	87.2304	89.8361	100.844	89.1993	91.4626
RSF1	108.745	125.615	119.942	139.337	125.228	118.614	109.353	115.225	101.997	108.308	108.072	102.182	103.54
FGF12	98.9238	97.0946	89.2028	93.7242	87.4144	86.6162	89.3003	93.2085	85.3837	84.8581	90.9108	84.6711	87.7291
LOC728012	88.0635	88.2903	90.4874	88.8395	85.0024	93.0723	89.644	90.6049	88.1477	90.268	91.031	90.653	87.8079
MCART2	83.5662	88.9188	85.0547	86.0121	85.764	83.5818	85.3811	89.0702	86.3332	85.8335	87.0637	84.5605	90.1458
PLXDC1	88.1212	96.0673	86.2125	93.3398	92.4898	89.8814	91.6596	90.2853	90.9983	91.7671	92.8513	88.4384	92.2854
KCTD14	120.254	110.46	114.037	103.531	97.5573	105.593	103.495	89.934	128.559	92.677	87.4541	85.0659	164.024
RNU4ATAC	138.117	145.131	136.248	150.431	141.623	153.772	148.633	107.433	131.548	121.372	105.17	134.25	135.954
ATAD3B	106.488	113.704	141.829	102.654	108.865	119.105	133.999	100.433	151.596	107.595	91.015	115.843	145.921
LOC653983	92.285	90.1579	87.2314	86.4331	84.5531	83.4234	87.0132	85.5817	88.825	88.3896	86.04	89.0039	93.3585
TMEM186	100.015	99.138	109.513	100.256	106.415	103.912	102.592	109.718	106.765	104.164	110.05	115.604	103.344
ACP2	259.508	263.342	209.726	345.415	283.384	285.094	288.654	335.389	252.18	416.274	358.704	579.152	310.524
LOC440080	89.1874	85.9958	86.1538	86.1016	85.6012	88.0305	89.0351	89.8323	86.2875	87.0592	85.4226	89.1502	87.5275
LOC100130134	90.3724	87.6897	85.0736	90.3209	86.6373	88.5971	88.4955	86.2572	88.7786	86.0892	86.3844	82.6072	89.1757
CRIPAK	111.582	113.152	109.213	104.557	110.266	102.109	103.833	125.677	130.722	108.394	138.543	122.354	211.961
SERPINA9	84.5153	88.0236	88.973	88.2759	84.8623	88.3534	86.8211	84.72	85.7762	90.0132	88.1474	87.0027	86.8765
RAB24	101.56	107.363	98.1693	98.1966	101.594	104.301	98.3369	106.521	109.842	105.46	109.142	106.558	112.278
CYHR1	103.806	98.6367	90.5067	93.7575	94.3609	94.8568	95.1842	97.7233	94.994	110.914	109.27	89.4556	96.6172
LOC728403	81.6401	87.0907	86.9546	89.9741	86.2065	87.3687	87.6185	87.6324	89.0375	85.5965	89.9004	87.0845	89.002
MED31	204.635	195.736	237.605	164.687	194.991	213.446	209.346	213.507	239.505	231.857	203.769	190.189	240.694
LOC646098	82.6224	88.8425	89.9971	85.4649	86.8872	88.7583	87.8875	91.531	95.7941	87.6917	86.3388	88.744	85.352
LOC644150	90.9606	89.7559	87.3013	87.6138	88.9661	87.5682	87.9713	88.2147	87.0645	85.4217	85.7006	93.3843	88.4988
LOC729581	98.6396	94.618	92.7473	98.2082	95.1526	94.1461	96.412	94.889	96.5206	108.498	93.3561	105.519	96.2743
HSPA5	486.589	459.586	592.77	473.827	529.033	328.1	440.374	525.797	599.726	533.206	811.959	504.051	436.755
RAD17	104.509	101.923	103.045	102.145	104.855	98.4985	98.4301	104.175	111.828	116.315	118.351	124.065	120.26
SLC9A3R2	103.204	99.0615	106.023	137.992	139.811	196.393	165.998	167.139	184.605	121.201	112.939	331.877	89.0112
PXMP3	155.584	179.435	189.275	170.449	196.438	179.729	194.761	164.744	220.935	213.791	242.86	222.486	260.827
LOC100131742	93.3531	91.1542	92.8194	94.364	90.8491	91.4766	90.9111	92.5103	87.3099	91.3998	89.6858	89.0099	91.6686
IFI27L1	283.536	271.688	188.386	236.228	209.204	260.423	305.869	288.219	253.873	363.34	356.232	313.638	285.4
LOC100129147	98.9001	96.7194	101.719	101.124	101.162	100.996	98.0042	94.806	96.3825	104.349	93.561	94.366	96.3434
ZNF93	110.92	101.294	108.26	107.227	101.218	113.015	101.044	103.953	103.23	97.7964	101.902	100.235	105.09
LOC646114	87.9047	86.6167	90.8286	88.1607	92.0642	86.7969	92.7724	85.4043	88.4462	87.8643	86.1998	95.7155	96.0856
NDUFS4	1143.7	1193.89	1063.67	1137.29	1030.78	1350.65	1453.55	1392.34	1530.05	1657.28	1619.13	1461.36	1685.41
LOC100130952	88.0046	97.8034	92.2234	91.921	88.6013	89.8519	87.9664	89.2631	93.4138	86.4956	124.596	90.8061	90.7543
LOC644331	84.6405	90.5229	92.4564	88.3343	90.887	88.0217	89.8158	88.7254	86.8427	86.7329	96.8547	86.778	88.7954
LOC134145	90.0831	89.4945	90.3268	82.8963	90.1319	90.5858	94.9012	81.4461	84.9833	86.652	86.2414	91.0449	96.4393
LOC731444	91.8126	91.3112	96.1	93.5727	95.3117	89.173	95.2237	93.8345	88.877	88.0467	96.3122	89.8733	90.6438
ZNF773	140.23	132.465	133.247	155.117	146.112	131.946	127.867	156.357	135.464	145.019	189.951	141.994	153.204
KIAA1958	89.0285	94.225	96.8859	91.9888	95.8966	89.7637	98.6091	92.7701	94.3039	99.1202	107.841	87.4409	98.1313
RHCG	87.3722	87.1056	86.9411	82.7428	81.9122	86.1754	88.1832	91.2763	87.5319	88.0629	86.2642	91.0526	86.3659
LOC643695	85.1277	88.422	82.4125	80.3515	84.1472	84.7599	88.1427	80.8752	89.0156	90.964	94.2736	85.9997	84.9486
GSG2	95.9668	96.3988	142.166	110.408	100.606	107.192	130.078	91.8855	143.515	105.689	91.5226	97.9874	134.954
TIMM10	261.016	237.975	275.655	331.25	253.717	296.063	378.682	413.505	516.154	343.357	525.797	420.108	588.667
SYCN	86.7639	88.7889	86.5286	90.4438	90.3762	90.0004	89.1329	92.1138	88.4622	86.8921	89.2891	95.455	86.8562
LOC643884	85.0368	87.2033	86.233	86.8921	90.5622	85.608	91.654	85.2467	85.9327	85.2849	83.8998	90.6658	86.6938
SEMA3G	131.437	121.284	96.7994	97.5762	111.288	119.927	89.8871	367.022	84.8968	88.3466	414.268	125.064	82.9653
TMEM175	228.708	213.928	157.382	189.511	195.099	189.763	164.701	269.784	188.068	215.356	263.75	233.036	268.36
CALCOCO1	189.479	196.259	123.096	166.874	160.445	145.329	124.642	145.159	143.042	162.949	189.362	188.733	144.932
AREGB	84.7403	86.904	88.6322	87.875	85.1465	85.0534	88.067	85.5577	81.1741	87.678	82.8472	84.2581	83.9754
GPRIN1	131.06	124.712	125.691	102.707	103.915	109.445	131.571	141.329	154.775	134.58	170.597	135.493	156.161
KRTAP19-3	87.9356	87.3736	89.9032	87.0443	91.3685	87.4246	88.3143	86.2399	89.4238	83.3791	86.5175	84.2066	87.5149
LOC642113	97.0415	93.5867	97.2047	97.8758	95.1736	95.1402	99.3003	96.4331	94.9842	97.5854	95.6163	92.4158	103.095
LOC100129717	85.9048	86.0206	85.7737	81.9522	84.7276	86.3362	84.6318	86.8205	84.9375	88.3279	85.9947	89.0773	85.6279
ANO10	303.242	277.731	232.333	254.849	263.027	250.586	240.458	301.339	293.949	278.296	261.713	274.509	251.25
CHPF	92.1239	97.1433	93.8275	97.1626	94.9309	91.8984	92.9105	101.153	92.5103	95.0794	94.4789	117.247	334.418
RNU6-15	1571.2	1388.09	1156.16	1598.74	1447.76	1231.55	1135.1	837.413	1545.24	1415.8	554.578	1563.78	947.921
MGC3731	337.921	349.768	531.516	223.284	263.297	388.984	392.137	299.45	453.914	227.683	269.029	230.522	390.697
LOC647013	90.5139	92.9322	84.7449	85.9345	85.0206	87.4223	90.2138	88.9278	88.195	86.237	86.0317	92.6902	87.7006
LOC641958	85.9348	83.4741	85.6984	84.4417	92.2868	86.7533	90.4008	91.4432	85.7853	87.0483	83.2816	91.9903	84.3208
HLA-H	735.497	651.959	295.226	1297.43	410.996	384.397	811.792	1759.85	291.505	671.107	659.667	524.46	562.074
HRIHFB2122	131.007	135.341	137.915	142.071	135.428	128.69	149.599	152.678	182.805	151.337	179.404	168.914	197.831
SLC12A8	98.1101	96.324	91.6931	91.9558	95.3487	91.015	91.5281	89.7525	93.6952	98.0137	90.9894	89.1396	97.3606
RAB18	134.173	127.582	130.845	147.045	135.607	127.368	135.991	158.248	95.7579	98.8078	105.657	92.1859	102.301
C21orf77	88.0737	85.4618	93.9709	94.2202	87.2496	102.633	92.7719	91.6607	86.849	87.6706	85.3761	93.2821	90.1431
VPS4A	242.427	231.09	268.826	246.954	233.319	220.778	240.312	256.364	270.636	237.139	253.021	262.356	262.118
LOC642985	86.5052	90.3219	85.5686	84.7296	86.6293	85.0903	89.4668	91.9528	88.204	88.5534	85.5581	90.1633	85.0109
GPR151	84.8453	87.4168	86.0647	87.4459	86.3856	91.5025	91.7005	87.3928	94.6986	88.3162	91.9294	102.885	92.0904
MIR211	82.33	85.2784	84.5982	83.6467	85.2712	83.9365	86.3113	88.7429	89.9734	89.6873	87.0239	89.2846	86.341
LOC390372	91.272	92.9674	92.6197	92.445	88.6404	89.7456	89.1361	86.5932	89.9969	91.3595	90.3594	78.7097	89.2836
LOC652685	153.044	133.449	147.732	130.768	146.247	147.958	127.574	154.862	146.033	147.16	158.86	163.688	189.428
UQCRFS1	1960.25	1934.29	2120.65	2079.54	1791.59	2162.95	2509.13	1847.62	3422.47	2762.1	2708.96	2304.96	2891.34
EFNB3	81.9122	85.1712	82.1227	97.949	91.1039	88.5177	95.4753	109.377	92.5738	118.133	122.867	87.9839	93.4341
C1orf75	84.7849	87.1695	91.6301	87.5141	89.0784	90.3073	82.9027	88.6218	87.9494	89.7501	90.6597	91.6165	86.5148
GHRL	86.031	86.3829	82.4689	86.7803	79.5756	85.296	84.2384	86.7602	83.7519	87.4597	93.7755	84.1987	87.5962
BPY2B	94.498	95.0248	89.7553	89.5379	88.3889	99.8183	89.4679	89.0016	87.1453	89.5962	92.718	88.4638	94.1285
LOC730378	88.239	86.7716	88.2213	88.7306	86.0006	90.3633	89.6677	91.3863	83.7597	84.5188	89.5198	87.7472	91.2495
ARL17P1	94.7643	90.5304	103.528	91.4577	92.107	103.636	91.0752	99.3777	98.9771	93.8317	95.5464	96.6243	97.444
C14orf176	88.2005	86.0669	86.5624	87.4626	86.4129	85.4655	89.6311	87.5534	91.083	90.7514	91.0218	85.049	88.4384
SLC45A4	92.3281	89.6453	92.9309	93.5394	87.9696	91.1406	90.5964	103.867	95.1674	90.6294	132.854	84.5756	94.0434
ERCC-00156	87.3613	84.6337	82.5126	83.8845	85.195	82.9036	79.972	83.4325	93.3073	81.6465	85.4908	82.174	82.8746
LOC284577	87.4269	84.5495	92.3271	93.3501	88.3324	96.6863	86.8708	93.9783	96.5558	86.4189	92.9785	88.2962	86.7185
BAT1	97.4078	96.6904	103.165	100.427	95.8923	99.3678	98.4765	95.3031	104.141	98.5431	93.2773	89.7122	97.5296
LOC727755	91.2729	89.9346	93.3316	87.4772	92.6263	87.6696	89.633	92.3713	96.0889	88.4655	95.8505	86.3495	89.4024
SCNM1	191.187	192.55	198.667	163.929	197.574	202.369	198.583	246.722	227.873	249.159	204.871	187.964	254.285
AIM1	121.551	120.856	127.551	173.708	106.78	122.976	154.899	105.771	93.523	97.0399	95.9765	126.468	140.445
LOC653158	121.372	121.403	110.598	102.281	166.572	99.8137	104.72	147.7	125.788	125.939	129.84	101.423	105.447
LOC730861	88.089	86.9479	92.7433	86.6817	86.2049	88.8728	84.9312	86.7425	88.1895	86.9702	89.5525	92.4016	90.0567
TMX3	362.94	398.779	370.154	324.299	373.833	280.111	337.978	392.802	199.9	223.284	217.155	186.034	206.828
GTF2IRD2	96.7765	103.617	91.9113	96.6074	95.389	94.7306	91.7343	97.4796	91.2646	94.8	105.384	89.5746	96.9616
RNU12	88.9633	88.1348	88.6007	92.5844	93.4784	88.9691	83.2309	89.2242	90.2136	89.106	87.5783	90.4868	89.2718
GNB2	316.667	325.708	305.097	403.931	294.996	335.884	292.137	296.162	370.299	405.595	328.909	378.158	334.005
SUPT3H	110.309	107.917	106.432	103.698	101.682	107.398	128.519	102.81	114.194	118.772	90.6193	101.431	121.337
CLIC3	97.7822	97.0781	97.1597	82.8328	194.265	93.4581	105.46	662.159	81.6128	94.5081	82.3289	86.494	137.559
FAM41AY2	83.3435	84.8691	90.1779	87.6925	90.5505	88.8401	87.9398	84.8888	88.0241	87.5825	86.3326	86.1122	87.0993
LOC100131257	91.4246	89.6427	86.8342	88.0589	88.3681	88.034	85.9072	85.3919	90.7283	90.4825	88.1208	99.0498	91.04
AGFG1	120.5	122.59	120.003	136.004	118.903	127.677	121.878	124.226	113.268	107.8	98.8415	96.3617	101.749
LOC647417	89.6948	85.2973	86.7894	85.9997	90.098	91.7695	91.2654	90.2094	93.9401	90.351	87.9038	87.5102	88.3107
FLJ14186	83.9733	87.602	85.6397	89.0774	87.9904	87.6347	88.2871	87.9829	85.306	84.9733	89.2783	85.4711	84.9997
ZNF232	117.711	117.578	113.627	109.964	114.837	121.47	106.14	106.087	108.672	109.274	110.22	110.844	108.611
FAM123B	91.9424	89.3802	91.7233	91.016	90.3326	88.2407	89.7285	90.2525	95.311	98.9043	89.0967	85.0605	91.0577
LOC729645	88.286	91.3794	84.5585	87.9669	87.7036	85.7428	86.4102	83.9174	85.8602	89.6858	81.5963	91.5134	88.9292
FAM63B	94.6567	93.2374	99.7784	96.4205	90.5852	96.0814	99.2829	89.7071	90.9925	86.4868	90.3455	92.9439	88.8347
HBM	80.86	82.169	81.4461	86.1518	86.6369	80.9479	85.6629	83.7587	82.9947	86.0113	78.4888	86.9908	76.5305
SNX15	100.91	99.591	96.538	99.6833	101.785	97.7374	94.0235	94.6722	101.08	106.889	103.656	112.672	111.668
LOC650392	91.5165	83.7814	89.1773	85.5524	87.8147	84.4825	90.8473	84.5581	92.1921	89.0962	87.939	94.2801	87.9692
CCNE2	123.908	126.995	189.496	136.038	121.851	157.772	187.659	172.548	231.39	129.263	117.601	120.744	258.505
SNORD34	96.0025	113.546	105.372	92.5961	98.1946	96.6523	89.312	98.5635	94.3178	89.4915	89.4813	89.6852	93.7599
KIR2DL3	86.5652	84.1181	87.6456	86.0631	82.7083	84.8649	85.3919	82.532	82.1428	82.7428	88.4223	88.6345	87.3504
RHBDL2	138.947	127.942	127.471	120.76	136.293	140.695	111.68	135.603	100.642	98.2926	92.3038	100.503	98.4193
LOC651373	89.6408	88.0251	88.2529	90.5291	88.264	87.5459	90.7574	89.7839	93.4481	92.0851	89.4562	93.0873	88.2709
LOC650212	88.9519	83.4545	83.0001	83.3451	84.2547	83.9749	85.9452	84.0283	87.8929	84.3604	87.837	87.0524	85.7737
LOC643093	89.7948	87.133	88.2606	89.4998	92.8625	96.2454	98.0944	88.6964	95.281	90.6879	90.3304	90.961	86.7558
LOC652281	101.899	101.297	99.303	98.0504	97.7753	93.672	102.407	107.936	99.7272	104.868	96.2933	127.959	103.121
LOC642909	145.604	145.386	157.508	175.222	153.111	166.903	147.603	119.758	98.7021	99.3635	94.6429	102.501	96.9673
CDKN2AIP	143.505	147.83	181.884	159.991	178.18	163.041	170.218	143.695	147.521	142.529	141.931	161.518	227.978
MGC27165	87.744	89.4191	80.4787	90.4978	82.0446	88.6455	83.4954	86.904	86.0755	88.4022	88.0774	94.8453	87.3731
OR1F1	85.891	93.1075	85.9053	93.9696	88.3959	90.9364	87.6242	94.3492	85.9037	88.7662	88.5102	90.9943	93.4737
BPESC1	88.6448	88.8712	89.41	89.2431	86.6232	89.3123	85.8905	92.5006	90.2702	86.8032	90.3731	89.3238	85.9545
LOC728275	87.5022	87.7962	97.7894	91.6647	92.6637	92.6925	97.847	88.802	103.406	99.0391	93.9811	90.9598	98.9333
OR5H2	79.6582	86.3092	82.7446	84.7515	90.9933	81.2048	83.0734	82.7418	85.8182	81.9703	81.4221	84.1902	85.8847
LOC100133817	84.3588	86.0187	87.8071	90.2839	80.4787	85.6472	83.1304	90.2102	86.488	87.8185	92.4153	83.4999	88.4551
MIR184	84.9087	91.814	90.9461	89.8711	85.4829	87.8897	90.6539	87.0188	86.6851	88.3173	86.5088	84.2612	88.9217
LOC642587	86.1684	87.9948	84.7724	86.5108	94.3258	86.2178	90.7295	86.4157	88.0448	89.3357	84.8395	92.8011	87.6061
PNLDC1	83.3976	80.5827	83.3951	84.1688	85.4129	85.8262	87.2759	87.0186	88.8999	84.8649	84.1698	83.0542	84.1819
TTC39A	86.8635	87.1423	89.4096	84.8877	86.5991	91.7534	86.3522	84.7013	85.7821	82.1001	81.0427	88.3811	84.0155
LOC100128370	92.1138	95.2301	95.9592	102.144	92.6543	96.9799	89.5143	96.8113	92.2704	93.1331	102.541	91.3848	91.293
CCDC60	100.473	93.8369	91.4719	91.8963	94.9121	100.338	100.406	94.9558	104.303	92.1796	97.4269	113.949	98.6417
TMEM201	94.4581	96.6051	105.871	91.2709	95.872	94.2239	105.612	96.405	116.423	93.5307	106.352	101.876	109.579
LOC100133179	85.3894	86.0117	85.4361	85.0595	89.7965	82.8164	87.0005	79.1737	84.9497	83.6861	85.0909	83.8696	84.7013
LOC442299	83.5012	88.0834	86.1873	88.8177	87.2867	87.0592	85.6777	83.325	89.8414	85.8459	86.7494	83.4276	87.8729
LOC100133876	8125.09	8453.8	7528.34	6689.99	7622.54	6822.64	7309.56	7718.84	6562.58	6266.6	6655.29	7586.24	6629.44
IFT172	128.22	119.718	118.626	109.072	118.226	113.704	114.272	122.551	149.578	125.285	109.172	114.605	118.861
LOC100131017	104.446	101.813	104.593	104.527	99.7254	102.627	104.387	103.563	104.85	104.987	115.657	101.154	104.348
LOC100134060	83.6777	88.5455	85.1779	83.5087	83.7754	81.429	85.128	84.6355	84.5188	85.0734	89.3499	83.1752	86.3503
LOC728179	89.3284	89.3953	88.4442	92.3075	86.6517	91.2363	90.9389	92.622	92.7738	89.7153	89.1435	89.7434	87.6376
ID3	2744.61	2371.4	1646.95	2879.61	2132.52	2863.52	1867.88	1898	2091.6	3214.46	3127.75	3050.03	3777.92
FRAS1	87.8756	91.4772	94.7108	91.125	89.8423	90.8592	88.5407	92.1275	90.9428	92.8313	90.692	92.3496	91.041
LOC642808	88.7369	89.6782	85.6374	88.9484	88.1869	88.3886	92.3658	90.2683	83.2899	85.3884	89.1958	92.3092	89.0146
ITGB5	424.163	418.698	217.853	274.213	316.291	196.755	278.296	403.451	284.136	253.342	298.69	322.239	371.788
DYNLT1	1287.04	1259.99	1314.1	1016.09	1126.64	1495.27	1159.48	1703.29	1519.61	1476.19	1767.47	1113.78	1101.21
HEPH	85.4942	85.101	85.1062	85.5339	85.8776	87.0391	86.7427	85.9915	88.6571	86.919	88.0961	85.5753	86.9095
LOC646146	90.4555	96.8313	84.5238	85.371	88.9746	87.8704	87.1858	94.3195	88.3379	87.3086	93.4894	87.0208	91.1313
LOC100132923	87.7004	84.4541	85.5271	85.4795	90.5895	84.6819	83.812	83.0102	84.7795	81.4492	85.2103	86.0102	83.1574
MRPL3	635.835	614.844	1046.23	494.842	677.368	798.646	1057.36	512.178	1237.49	626.916	460.44	553.042	1366.34
LOC100129514	83.8492	89.4312	90.9803	89.6401	86.2782	92.7121	91.7742	88.0838	87.3958	87.5553	88.6298	89.9397	86.0295
LOC100132878	86.9853	78.6934	86.6433	82.7125	87.6147	85.6476	85.1044	91.7069	89.6443	86.0374	83.0609	90.1814	86.916
LOC651075	97.0607	93.2445	96.0529	98.2062	94.0511	103.451	96.8313	95.3061	103.931	96.9853	102.738	106.994	102.815
FGFBP1	85.8057	88.0361	81.118	88.4439	87.8882	82.4157	88.354	86.2263	90.4304	84.1295	93.508	87.564	87.7957
LOC730376	95.0872	92.7643	90.3196	86.1654	89.2175	88.6339	86.2177	88.4052	89.6655	86.8851	86.7566	92.2605	86.1312
MIR1294	85.3751	82.216	92.8645	89.3673	84.1972	85.3496	82.8067	84.2126	83.077	91.8627	89.1364	89.4973	88.0243
LOC729768	1798.24	1764.66	1971.11	1058.32	2071.33	1824.75	1872.12	1821.12	1743.16	1505.87	2231.26	1755.04	1731.08
VWA1	121.544	114.371	98.0223	112.8	108.58	114.219	108.689	140.855	96.4172	98.6934	187.258	184.961	99.7551
ATXN1L	94.7439	92.5688	92.4365	97.5118	94.5989	93.1279	90.0506	91.2249	88.2079	89.7442	91.7562	113.852	88.6884
USP15	118.105	119.626	127.288	118.949	118.275	106.74	116.54	118.214	97.4352	112.278	109.528	117.658	113.93
LOC646067	89.3829	92.5922	94.2202	103.763	94.9748	96.6853	91.0802	89.9379	94.6636	98.5184	101.823	120.026	93.6927
LOC728217	85.8412	87.1327	86.8297	84.8487	87.281	87.7337	88.3854	84.1445	85.1404	84.8906	85.9594	86.5516	84.3714
C1QL2	98.7642	91.6826	92.5512	97.1448	96.8066	91.8784	88.0441	92.1769	99.2376	92.8194	94.487	96.5897	97.0048
DERL1	445.867	436.003	493.69	479.647	460.834	415.68	410.868	480.299	373.268	354.498	559.356	417.288	446.477
LOC400879	506.273	556.089	97.5458	117.76	180.7	102.036	105.486	275.12	94.9272	119.988	222.221	104.77	112.78
C2orf3	91.1798	87.6372	89.7965	90.0852	92.135	86.2348	92.9968	93.0537	90.6923	92.3619	95.3089	86.9495	90.4008
MIR567	91.7938	82.2133	79.5857	85.0165	84.2097	84.1226	83.9049	89.9196	80.8472	85.8575	81.3249	88.7702	86.2774
MIR589	84.0474	85.5507	88.9023	85.0022	86.3887	86.9877	89.0409	87.381	89.8481	87.2036	88.0721	85.7602	86.7984
DONSON	183.622	175.298	283.326	175.609	199.863	234.969	300.164	170.209	232.437	181.219	123.948	162.517	286.219
DNAH10	87.7443	88.4787	84.5404	86.1453	88.4305	87.5969	88.9907	88.8578	86.6051	93.9485	87.4718	93.0788	88.9527
LOC100133758	89.1669	95.0709	96.2962	104.806	95.9308	95.0201	97.1626	95.7332	98.8144	98.225	90.0679	90.9756	97.914
LOC651381	83.8763	82.4288	99.234	86.4807	89.4757	85.4435	89.573	88.7951	88.953	91.0079	81.8309	88.7572	88.1917
C10orf33	118.718	108.112	93.1194	91.3531	102.402	96.8024	89.8163	110.686	121.641	135.574	122.445	133.549	197.455
ANKDD1A	104.237	115.453	101.767	114.917	100.537	115.23	118.949	97.0135	107.241	115.371	134.63	129.487	143.602
LOC100132167	88.9691	98.3447	103.672	91.8464	95.0218	97.6432	91.2127	96.7407	92.9829	93.2432	91.1792	87.0814	91.1354
LYSMD1	94.5581	88.2232	92.4756	92.5683	92.4955	91.9039	91.9466	92.5044	91.461	92.2006	95.0953	90.2382	106.223
KIAA1524	109.778	108.6	167.167	120.421	117.356	144.713	153.744	115.684	152.415	109.989	92.491	95.0777	160.724
FRZB	89.0123	87.8662	88.0354	90.1574	91.0776	92.9702	89.4687	91.7717	93.8221	96.4281	104.975	100.11	108.706
TPCN2	102.72	104.921	110.896	104.868	108.072	107.625	99.5455	118.882	117.391	122.048	117.57	97.7675	121.523
LOC100130008	91.5674	90.5295	103.665	90.5052	89.1864	92.12	93.1022	89.5952	89.6042	88.5652	85.9144	91.4623	99.0932
C3orf18	93.2578	93.449	91.6982	89.694	97.7356	91.8357	93.7043	96.0935	98.2778	97.0504	99.4145	99.4865	145.878
KRT74	87.5058	87.4181	85.0561	84.4589	82.146	85.0147	87.8693	87.1438	88.0849	84.4328	85.3169	86.8574	88.3226
IL13RA1	1213.56	1288.11	755.039	848.456	1067.4	571.041	706.471	1597.58	738.251	1052.87	1872.12	1210.26	537.566
FOXD4L2	89.1644	87.4075	91.7069	86.4558	86.4613	87.1682	89.334	88.0991	87.2323	86.0696	88.7815	88.6122	87.0024
NR1I3	87.6709	83.8838	84.7148	85.4246	83.1778	83.8023	85.212	86.6947	85.7515	84.742	87.5414	88.3409	82.9929
C11orf71	88.7704	93.2512	94.2613	101.905	94.3711	96.1036	97.046	97.5409	109.927	101.309	97.5682	90.5045	97.0504
DPPA4	87.5281	99.17	85.1375	84.3928	85.2078	86.2752	88.135	83.7975	89.7456	88.9263	79.9517	91.7001	117.543
RBM12	208.663	211.197	260.169	269.749	219.101	201.7	297.153	194.907	262.568	275.655	259.641	220.868	255.381
ITFG3	837.038	819.268	459.262	774.751	653.294	493.977	497.714	862.361	535.638	826.006	805.486	935.918	586.916
CGB8	92.4158	91.9424	90.9166	93.7584	92.781	92.3922	92.2533	89.7294	92.5098	93.8376	91.2144	100.877	99.3259
ZNF417	98.8374	98.9568	102.951	95.7862	104.375	95.3796	103.361	95.1145	94.0631	92.6527	95.533	104.273	97.0093
LOC651345	89.7368	88.4676	88.8578	87.421	83.7022	84.7419	90.4971	88.8566	89.6254	84.1738	88.7196	88.921	89.1242
LOC653047	92.3527	88.7333	93.1407	89.2284	92.5536	92.6612	92.5297	89.4313	86.7339	92.854	92.6981	89.0277	92.8711
EYA2	86.2532	87.135	86.9641	88.2506	85.6653	87.4857	87.2273	86.2628	90.2319	86.9316	91.286	87.2753	87.2003
FTH1	627.742	617.712	266.612	1004.6	504.964	765.981	491.115	1156.16	229.846	274.562	604.517	398.296	295.67
FLJ45248	104.739	106.268	107.461	96.5057	106.852	106.564	103.314	102.442	116.676	100.574	100.555	91.2563	135.827
CXCL2	272.483	306.06	125.716	362.444	118.381	421.816	103.358	154.57	117.042	156.494	85.8256	132.753	102.173
DIRAS1	86.3179	87.7742	86.3077	84.3743	89.7542	84.3983	90.8925	85.2153	85.2753	90.5993	100.73	84.1681	82.8257
LOC651126	91.3139	92.8729	92.2926	86.6831	86.8612	83.4174	88.4507	86.66	88.1933	93.9019	85.4719	89.3469	90.4154
GPI	771.912	692.969	849.802	857.044	694.104	882.668	920.672	701.982	1190.37	920.672	722.687	939.301	757.634
ATP2B3	87.35	86.3239	88.0473	88.1517	87.6881	86.7812	87.2533	89.7868	88.6061	83.9673	85.4409	86.266	89.9744
ZUFSP	152.109	174.205	190.145	136.236	168.221	176.297	159.601	170.157	138.652	137.726	183.62	148.307	154.261
IL17RC	95.9781	92.4747	91.1628	100.7	94.618	103.943	95.2546	93.0364	97.484	101.162	95.7956	94.971	104.058
ZNF48	100.264	98.8679	96.7731	100.408	98.6745	95.8423	100.468	95.0423	108.022	106.855	115.647	107.448	95.7384
ANKH	88.121	89.3111	88.9827	84.1006	87.6718	85.39	85.8982	82.7846	88.6697	87.5344	87.0784	88.5859	86.2406
LAGE3	680.269	591.354	560.285	507.937	537.381	597.051	552.954	717.992	564.078	811.269	921.273	497.857	628.135
MFSD3	298.072	283.003	217.552	242.391	247.998	266.466	238.057	249.855	277.395	325.949	372.753	327.329	250.136
PTPRK	484.704	490.02	361.328	374.012	471.223	307.146	325.749	400.969	355.779	331.938	679.092	303.036	547.404
LOC387856	83.8796	88.1407	87.2947	86.2209	84.1888	87.1371	85.7099	92.8034	90.3633	89.1883	82.7766	89.1947	85.2305
CASK	160.462	170.45	148.859	145.921	161.646	158.713	136.158	119.155	177.562	149.841	225.765	152.109	167.903
DEFB128	91.6813	91.6047	87.8054	90.13	86.5923	85.8516	90.0845	88.427	89.717	93.0911	94.3386	86.9064	95.9475
LOC645090	87.9963	85.9367	88.7922	88.478	88.8394	81.5284	86.7926	85.9426	82.9665	85.5389	88.3412	84.2715	85.1606
C7orf23	548.623	495.587	517.438	574.438	514.453	533.946	460.188	559.356	524.094	741.426	266.76	607.15	570.508
TSPAN10	80.6635	88.3207	85.9506	91.1174	90.4459	98.6544	98.8555	100.028	93.0579	97.9534	120.627	83.6847	110.33
SNURF	299.764	304.701	240.188	321.63	324.013	368.073	232.867	280.507	339.698	270.602	445.725	443.94	291.557
ASFMR1	91.5453	90.0751	91.275	86.795	92.6527	91.7993	87.4184	90.5488	96.4676	87.7174	89.9624	89.1299	91.7859
CCNG2	127.553	136.855	112.056	163.196	125.68	138.535	125.531	123.84	101.446	110.72	111.459	111.654	101.98
LOC400807	88.7805	87.798	87.5595	86.5763	86.5862	87.8839	90.9633	91.7623	87.8725	85.655	92.5093	87.2578	91.618
PRDM16	88.3806	90.1905	84.5314	88.5584	86.5664	88.7892	84.9486	85.8371	85.4912	87.2721	86.5267	90.985	84.5958
SLC7A10	85.0205	90.0204	85.1002	84.1108	86.7258	87.7452	87.9226	81.9772	86.0477	92.8247	81.4269	86.6745	86.1877
TNXB	85.7119	88.8385	86.5181	87.5601	91.0934	85.8977	87.7283	89.5545	88.0861	89.5507	89.2084	86.498	91.386
MYH13	87.3016	82.9231	85.4038	93.2413	82.3489	82.6656	88.3896	82.4203	83.9729	85.7178	87.223	91.8769	86.6216
HTATSF1	84.5816	85.211	86.9855	92.028	87.0098	87.3016	85.8883	90.1526	85.6758	87.4201	84.6566	88.1037	87.6154
IFIT5	96.1878	95.9835	94.0444	102.771	87.1304	90.2201	100.92	97.377	97.0171	106.446	130.557	99.4361	119.977
LOC100133621	86.3225	87.6293	90.5954	86.698	85.5817	88.133	87.8797	87.9824	90.3817	86.6164	91.8433	85.0435	89.1345
LOC388630	91.5678	98.2124	97.8232	93.1365	94.1831	93.6616	88.7357	87.3722	89.4541	85.6456	94.2132	91.8455	96.7716
TMEM151B	93.8291	89.9905	89.7887	89.267	89.413	92.9301	88.6875	87.5754	87.9425	93.2318	91.1273	91.583	94.0118
C14orf101	99.4791	107.945	100.219	99.7477	105.754	103.705	104.647	107.653	96.3067	100.91	88.5029	87.5695	93.7403
CBY3	88.3421	94.2553	94.3769	92.4062	94.6095	96.3013	98.6367	94.4005	91.7985	87.8576	93.2449	90.3141	94.5129
GPX3	139.205	151.498	119.417	288.76	182.168	254.822	209.62	385.007	141.048	471.565	366.873	255.51	93.8026
LOC387870	91.492	88.5049	89.7442	84.1295	89.0793	89.2885	89.1073	86.2947	90.4816	91.2802	91.5708	94.1037	87.4376
ZNF114	92.7876	92.3774	99.3522	97.2345	90.4986	91.0435	93.2555	91.4211	91.8815	90.025	89.3095	87.0369	90.248
LOC646888	87.8366	87.4499	83.8244	86.8183	85.3949	84.645	85.601	85.5805	86.7698	86.3863	88.3882	87.7337	89.1512
SLC35C1	315.382	290.348	246.853	235.803	252.576	206.22	226.13	276.918	318.789	295.387	350.655	288.691	328.278
MIR1470	88.6685	97.6025	89.5221	90.3373	86.3587	92.7384	85.8107	93.1262	85.7028	89.0978	96.3434	100.144	89.578
ERI3	138.078	129.612	130.802	133.937	134.4	136.748	139.463	134.016	154.631	157.194	154.899	140.118	177.463
ELAC2	246.105	211.274	287.959	194.804	239.077	199.992	236.196	239.077	358.337	225.5	237.864	268.907	276.431
LOC100126784	87.6652	90.9847	82.5924	87.4264	91.9997	88.8919	80.8165	89.1316	86.484	81.7559	92.7297	90.3428	81.6062
LOC643195	91.5976	88.4089	88.7023	90.4487	85.3121	89.1567	87.1682	92.1345	91.77	89.9412	90.33	91.1522	89.0363
SLC9A11	85.8323	84.6266	88.5778	85.3508	87.4316	88.9483	88.1791	87.3696	90.1751	86.2609	87.126	87.4321	86.4996
LOC100128130	96.1645	95.6929	99.5235	86.5837	94.8912	92.3583	96.6365	93.7148	91.946	79.8286	104.567	88.4787	91.0489
Rg9mtd1	90.4844	86.9736	85.8582	84.5622	86.2042	86.0508	86.615	86.6381	85.6336	84.5484	85.7185	94.786	86.1552
ATG10	180.292	183.754	152.209	146.849	170.901	154.905	153.071	188.577	140.931	159.191	174.874	139.357	211.065
LOC652305	83.7503	87.962	87.6777	86.0792	82.5635	84.1046	86.6662	86.7809	88.8006	85.2043	89.669	83.9677	88.471
MIR1265	85.682	90.488	91.3701	98.0429	93.92	88.9788	87.9322	93.4317	88.9654	90.9488	86.3923	86.3607	94.0552
DNAJB7	89.0756	86.8828	85.769	86.2788	84.6359	86.1389	87.4639	85.2252	86.7176	85.5552	85.074	82.9185	85.842
WDR41	99.5982	105.348	176.74	116.825	154.804	151.01	171.307	194.963	157.405	187.72	184.631	145	172.266
SGK269	86.8009	94.7052	90.1533	91.4046	93.6551	88.7735	87.2009	94.0222	89.8807	85.2175	89.9725	88.6884	89.2177
LOC644690	86.4998	86.5126	86.0345	84.7045	85.8236	83.6386	94.3984	86.9699	86.064	82.8699	92.1882	87.2698	85.8196
LOC100134719	91.2563	89.0644	86.8859	85.2037	86.3429	91.4842	84.7839	88.7322	93.7196	96.8914	88.2087	86.6284	90.9135
SLN	90.1782	87.9765	87.2661	96.9224	88.3001	87.5509	90.1329	89.7266	91.6267	93.189	94.4522	90.829	84.8668
LOC647436	199.494	175.406	152.916	225.203	183.766	213.397	177.947	193.008	130.595	171.145	185.364	137.035	132.054
AOAH	93.5673	86.8169	95.5892	89.6693	92.4124	95.2781	93.6714	137.892	108.356	105.808	100.15	89.3961	88.962
HTRA1	2563.14	2358.88	418.397	677.632	2800	1142.46	913.335	2944.26	354.702	1485.75	1148.68	662.385	1048.15
PRR22	101.76	99.4738	106.754	99.4361	100.834	99.8658	95.2586	104.05	120.732	94.1366	93.0312	94.81	96.6567
OVOS	90.7301	92.3713	90.8607	95.4179	97.3825	89.4945	93.673	90.7574	93.8717	100.195	90.9466	104.07	104.172
WASH5P	122.65	122.496	102.036	100.636	103.707	108.037	113.836	108.337	103.898	99.7863	102.092	101.65	129.275
CSTB	3805.74	3511.69	2744.61	3172.29	2891.34	2907.43	2737.62	4373.52	3250.85	3627.83	4787.99	3690.69	2587.14
PHF10	176.535	187.208	266.952	197.311	209.918	252.364	257.038	140.445	287.959	223.406	188.672	242.584	160.152
SNORA71B	85.3276	90.6477	87.9106	88.0077	83.1636	88.0012	85.8645	90.6523	86.0127	85.1861	84.929	98.3022	83.5345
FLJ35767	90.7053	91.5526	91.2186	90.2194	90.4969	93.9206	90.2831	88.9461	91.0683	92.4774	87.3301	94.6746	89.8766
TTTY20	79.481	89.6824	90.9435	85.4715	83.7066	87.41	82.9619	84.8877	85.3304	84.3921	82.194	85.6644	84.1769
NUP107	290.577	303.559	508.408	291.865	290.882	369.224	427.419	267.12	467.003	306.27	260.754	275.336	581.83
ARHGAP11B	112.832	112.078	155.542	107.151	123.714	129.586	119.669	102.526	118.543	102.144	93.3756	93.0075	124.317
FAM86D	94.8804	90.9383	91.5325	92.8134	88.9788	95.5382	99.3393	94.7355	100.401	90.7678	109.324	101.249	122.948
LOC646916	95.7667	94.5063	97.9257	92.5546	98.3948	98.9147	94.8847	100.899	94.3849	89.6849	91.7121	90.4131	89.0332
C20orf4	373.654	349.698	379.288	430.69	343.084	360.344	381.8	355.058	554.578	404.448	489.89	528.259	491.478
CPSF3L	239.209	211.746	221.403	222.858	194.195	221.924	215.33	208.417	242.819	227.707	210.195	219.495	239.352
FERMT1	108.43	106.865	151.957	91.9353	89.5184	111.734	107.241	93.5742	93.5036	90.485	88.0726	89.3417	132.429
LYPLA2P1	151.776	149.399	129.25	137.281	136.614	134.169	143.102	112.628	133.375	148.103	115.472	121.219	110.57
LOC649596	86.7185	86.6309	86.7344	91.5287	87.8277	88.8539	91.6461	91.1537	85.3032	90.9584	89.7679	85.5018	94.6168
ACP1	951.153	995.53	1021.91	844.342	947.714	1076.48	1029.85	812.915	1201.05	1193.22	763.295	956.483	1208.69
FLJ12688	95.1939	98.4715	99.2801	98.5289	95.8431	94.1515	106.564	92.2308	109.827	102.454	95.0445	101.516	106.252
LOC441505	86.9867	88.2115	90.4239	87.6143	91.4427	87.2466	88.9774	89.8774	86.88	85.5059	84.1862	92.7013	84.6547
MAMDC4	96.4431	92.808	91.0273	85.5493	94.6296	93.81	85.7843	87.2998	84.2899	88.0336	92.1402	87.2912	87.1268
LOC391811	1079.42	1108.87	1563.78	837.413	1154.11	1124.84	1525.55	897.682	1955.55	1158.67	1046.25	913.335	2307.09
LOC374920	85.0854	86.4189	83.3611	87.2465	81.6705	87.6553	89.7921	85.1425	89.2554	86.6478	88.4227	94.3258	90.1649
ST6GALNAC1	85.3025	90.7268	86.1374	85.8151	83.7116	89.2537	83.5087	85.6833	89.3278	86.772	86.4523	83.4205	88.9097
LOC285053	3511.69	3177.48	2552.03	3823.12	3316.51	3540.82	3453.91	2656.33	2037.04	2446.51	2035.01	2208.24	2109.01
MIR320B1	90.379	92.097	81.6791	85.7182	84.2036	84.0582	88.6522	86.4479	87.913	91.4445	83.7296	86.9099	87.4123
LOC644277	95.4491	94.6029	90.7574	91.4069	94.4612	88.3157	92.6758	90.6696	94.0994	92.9018	93.1604	90.2754	89.4654
PCDHGB3	83.5756	88.2727	86.4801	84.6051	83.5258	78.5762	85.867	86.7998	89.7723	86.1093	77.9209	84.2681	83.8578
MIRLET7G	90.4103	88.334	89.6531	88.853	84.5277	88.9583	83.4374	87.6267	86.2391	87.1145	89.3798	85.4873	86.7464
DNASE1L1	92.7004	91.2178	90.2801	97.4318	95.1854	96.1236	91.6026	88.9344	93.1243	94.4397	91.3239	96.1428	90.0066
SLC12A9	441.454	434.529	342.091	408.253	367.836	375.248	283.536	422.288	346.199	499.836	451.987	510.899	301.577
C18orf10	784.778	766.526	587.984	821.948	832.621	750.395	910.418	796.557	614.777	620.591	625.796	897.615	562.073
LOC100190940	86.3013	85.6355	86.4812	87.5861	85.7732	86.9945	89.6397	86.257	87.2817	87.8797	91.9859	92.5091	83.882
TRIM2	126.588	121.224	120.33	148.242	105.219	111.023	137.67	104.39	89.97	92.4411	85.3154	88.6272	102.854
LOC285768	84.1321	94.2226	89.553	84.876	92.7953	86.9927	86.1633	86.8021	83.6026	84.3233	88.7636	86.4731	85.4674
LPL	88.3012	90.0389	93.1284	91.3785	87.1567	89.4744	92.135	157.026	87.1567	91.8157	83.9985	87.7177	87.4663
LOC100132617	85.3937	91.1854	88.4237	84.552	89.3422	88.077	81.4897	91.6009	84.308	82.0173	91.4593	87.9062	85.371
PRR11	194.555	182.868	454.834	281.481	238.582	330.984	270.746	161.95	364.379	225.067	122.573	270.851	511.438
LOC729059	86.553	91.1079	87.5653	89.0876	92.518	91.8713	86.7111	84.0044	88.3585	87.2325	91.1843	98.6594	86.1151
MIR555	87.1067	86.921	85.0475	88.7424	83.9132	86.1771	85.1613	86.1945	84.3356	86.6548	88.0354	87.8634	89.018
STAT4	97.5207	96.5734	93.4996	92.1933	114.183	159.467	89.9282	106.956	109.04	139.755	96.5797	244.151	91.1239
PANK1	101.014	109.409	93.7579	97.65	103.407	104.023	100.788	97.4751	100.883	111.1	107.998	92.5162	135.18
ZDHHC8	1696.8	1385.54	1597.58	1076.52	1275.68	1027.86	940.917	1305.56	1183.53	902.126	1252	1307.97	1247.61
CEP250	91.6218	89.2185	96.255	89.4273	91.9032	89.424	92.2394	89.7773	95.1982	88.5862	91.4082	86.1878	105.306
LOC646897	104.18	104.172	103.113	95.7172	107.631	98.5	95.0024	106.495	91.8937	88.0696	88.8441	92.9196	94.869
LOC645899	6438.36	7397.57	7294.61	7528.34	6524.52	7200.57	6822.64	7324.06	7560.5	8069.24	7200.57	7890.99	5948.81
SERBP1	253.404	241.83	389.818	363.659	293.455	288.848	403.542	290.423	489.18	396.633	341.457	385.992	481.517
PTGS1	178.967	187.52	103.154	99.1698	149.191	123.103	114.59	98.427	159.949	228.396	97.6432	171.984	84.8014
ZNF446	132.91	131.771	123.54	116.572	133.056	119.681	105.065	118.78	112.549	155.298	159.136	132.453	150.398
LOC652286	86.6404	88.1367	91.0352	86.4091	88.8976	87.2998	89.6805	79.6659	82.3265	83.7083	90.5164	90.4839	89.4444
LOC645527	86.7472	85.174	88.6803	84.5472	83.4312	84.2007	81.8295	86.0582	83.8084	85.6803	82.17	88.3162	84.0251
ACAP3	105.901	102.96	89.3469	85.9148	93.3544	94.0306	94.078	101.338	85.8705	92.7958	86.5083	96.5159	106.96
SUCNR1	89.7142	90.8796	88.7035	91.6816	89.3136	88.5601	87.794	118.175	97.5951	92.8533	93.802	91.3226	90.053
GDI1	336.101	352.438	335.884	255.291	386.42	324.646	277.974	377.179	239.196	275.75	303.242	244.672	258.985
LOC727948	94.4025	94.4424	93.7777	94.7168	90.3388	95.7704	94.8236	102.673	95.4963	88.9511	92.5502	92.1385	97.2608
SPOCD1	251.931	252.335	253.717	111.044	196.964	119.439	114.963	318.502	204.17	220.53	87.5511	126.372	270.391
DRD3	93.7892	90.7433	85.1386	87.6662	87.1441	87.1481	89.8078	89.6944	88.1755	85.5635	86.7196	87.2688	94.9661
LOC645447	88.8273	87.7766	88.5817	87.46	85.2948	84.7789	88.0691	88.0543	90.9545	86.7639	88.7756	87.1396	84.4026
RBKS	98.5369	98.9616	102.714	111.559	100.717	99.9644	99.4382	120.947	116.669	122.96	120.212	122.361	142.247
TNNC2	83.1238	79.4094	82.628	83.063	82.3203	86.3693	80.8285	84.8024	79.0537	89.1105	83.4174	85.6496	94.109
C12orf61	89.461	88.7576	91.2353	86.7625	92.3817	90.3663	95.6649	88.8217	97.7544	100.943	84.2267	81.1545	94.0222
ZC3H11B	249.163	254.062	226.873	258.843	250.932	225.26	235.201	264.634	126.35	136.779	156.041	145.751	127.054
CA5A	84.2211	80.7017	82.1378	86.3904	83.3302	84.6515	85.3375	86.9671	82.7107	88.9742	87.1193	83.4223	85.4022
LOC646299	89.0039	89.2605	88.7477	91.0523	92.5098	89.3425	88.2255	88.6057	92.1876	90.0833	89.4531	90.8963	85.65
LOC651610	91.9625	87.3327	95.5705	85.5965	84.3821	88.6118	87.0781	86.4539	84.1033	92.5084	86.0228	81.7734	89.6544
LOC645694	89.7923	87.9166	87.7147	88.4769	86.947	85.9774	82.1276	88.4528	91.7753	87.4697	93.6582	91.0172	94.7661
PRPF18	153.499	163.808	177.562	171.001	176.234	170.331	179.301	166.473	111.563	108.269	97.8465	105.354	113.518
RNF11	205.737	221.769	174.854	214.123	215.207	221.653	208.928	160.889	206.071	233.224	237.044	292.383	175.188
HPYR1	84.1373	82.6626	86.7322	90.0821	84.0314	86.3576	88.3183	85.7821	90.124	83.1636	87.0553	85.0412	85.6976
LOC100129633	88.1041	91.6509	88.0314	88.2181	87.1843	94.7653	87.5102	90.7904	87.7776	88.9527	88.9979	89.8711	89.6046
NR1H2	256.196	245.967	229.363	244.073	261.516	213.106	207.775	246.572	247.711	297.193	402.918	319.564	299.603
TNNI1	83.4244	78.6651	83.4299	85.4297	82.0739	85.1069	86.4888	85.7607	85.3225	80.3583	84.1622	87.2112	89.8118
PRDX4	1955.55	2042.06	1774.86	1563.78	1638.34	1696.8	1638.34	2053.74	1962.96	2100.9	1749.9	2035.01	1769.5
TMEM200B	81.0944	93.772	89.3864	88.0379	90.3962	92.1593	86.1512	92.0349	84.9803	91.7057	87.5206	90.5143	92.2713
KRTAP23-1	84.7844	86.581	81.0622	84.9153	82.5245	84.6636	85.1638	81.1577	84.3964	85.4272	87.3109	86.2418	89.4991
RFTN1	1369.28	1398.65	1163.17	1909.91	1108.03	1309.98	1407.46	1190.37	1103.71	1747.95	957.081	2141.76	2585.37
TAS2R40	88.1605	90.0666	84.751	87.4694	86.1676	90.0184	89.9716	89.2705	91.6026	89.4183	87.8149	91.6763	86.4089
LOC654032	91.0595	84.4128	85.6584	84.2079	86.931	90.2797	86.9029	88.92	89.514	91.8004	90.1076	87.3525	88.3862
INVS	94.9972	98.056	101.738	101.626	93.8511	98.576	95.3465	98.2746	110.442	102.337	102.154	110.016	96.6289
LOC440063	1166.91	1201.91	1726.73	2100.9	1434.24	2430.67	2000.38	1420.98	269.784	409.231	189.038	239.755	320.803
RPA2	388.758	353.099	613.119	477.061	405.386	490.977	552.127	511.156	743.05	509.555	573.391	498.102	762.015
HEATR7B2	88.6173	86.4312	84.5571	91.1752	85.8002	87.5201	87.8761	89.2217	90.1418	91.5212	85.5115	89.2646	87.95
SNORA70C	91.0056	95.0304	96.0071	95.7296	96.3178	94.0474	88.9244	94.6626	103.083	100.499	93.3825	93.4503	92.1337
NCLN	347.565	325.749	495.29	261.763	363.19	272.595	434.265	407.072	534.384	282.842	421.481	289.131	444.231
C17orf95	122.626	131.072	112.637	156.321	134.871	127.397	137.7	164.362	134.847	214.745	186.598	144.797	163.581
GPBAR1	89.4349	88.1491	89.1779	90.4467	89.9162	87.7357	88.9018	97.2991	89.1656	87.3863	91.7498	87.9763	89.2729
KLK14	88.1935	90.5001	92.9433	86.5727	88.4149	94.5153	90.59	88.6973	82.7896	87.0725	87.9705	91.0738	89.1137
LOC100130168	2120.65	2074.67	1739	1640.4	2380.11	1872.12	1235.09	1930.29	740.394	848.806	671.654	694.369	717.992
F7	88.4407	88.9071	91.4733	91.8216	88.6902	92.1368	94.9958	92.9433	87.4139	91.8246	84.3431	87.8483	87.2151
CAPZA3	88.291	88.5147	90.0876	82.6269	90.7847	89.8948	83.4488	90.3378	85.9419	91.1946	91.8963	94.0151	86.729
RNF39	95.1473	87.0643	91.154	93.304	93.553	92.0862	94.4545	93.7274	92.2064	99.0452	105.187	90.1943	103.22
LOC644668	89.3931	90.4424	90.575	82.9101	84.9729	89.2351	85.7325	87.6801	86.3652	87.5969	85.2501	85.199	82.9435
PAQR6	85.0842	85.1189	85.3313	88.4989	86.3288	84.1998	84.9711	88.9691	87.7624	84.3195	86.4719	87.5825	86.6792
C6orf167	95.5002	97.4661	101.077	96.5902	93.7285	93.1448	100.352	95.363	94.2839	91.1517	101.565	94.7117	95.2992
LOC644464	6804.64	7776.44	8338.03	8794.41	7939.99	8656.48	8532.41	7742.02	7430.31	8393.07	5531.06	6908.71	8558.2
RCCD1	86.1133	91.8179	92.3478	95.7203	90.9364	94.3091	90.4467	89.2033	92.514	91.3852	90.1659	86.8936	101.957
C17orf66	88.4429	87.3226	89.7033	86.2321	85.3742	87.6985	87.1174	85.9523	85.0857	86.2511	91.3399	87.782	86.5967
KCNA4	87.3169	89.513	86.3297	89.1909	89.1154	88.0321	91.3931	90.5148	82.809	88.0377	96.8435	85.6665	86.4594
CHPF2	243.573	230.596	161.87	152.819	193.975	145.797	157.898	199.953	204.682	205.114	225.877	206.417	196.091
LOC388474	8385.47	8140.74	8409.05	8409.05	8759.69	8125.09	7773.62	7547.54	8385.47	9091.85	8158.47	9091.85	8696.31
LUZP5	89.4699	83.7935	86.0577	82.5399	85.1434	90.391	83.2858	84.4417	84.6001	88.7754	80.3088	83.1088	83.6088
C16orf13	206.121	177.772	251.574	209.282	200.217	223.259	200.698	164.13	249.613	270.137	238.895	205.494	242.199
LOC100133887	83.4934	86.3106	82.8149	83.8385	85.9643	86.7592	88.581	85.1594	96.0449	89.7217	85.5297	93.7626	85.7656
FGF7	89.1033	80.5492	85.8047	86.3024	90.4149	89.0803	84.0668	86.9568	91.492	87.4216	91.53	86.0534	84.4606
CTNNBIP1	153.012	161.15	109.121	212.783	117.968	166.998	120.267	141.772	143.586	188.171	150.542	189.613	129.827
SLC30A3	121.914	104.144	132.054	134.699	113.036	130.404	130.142	118.636	154.261	254.048	1962.96	202.364	104.631
SNORD15A	82.8286	85.6907	85.2594	88.1242	85.3794	84.7152	91.1216	80.337	81.7078	86.4529	85.3484	94.487	89.0183
UBD	245.257	285.4	96.6509	88.6369	90.3485	92.0759	92.5853	138.457	97.8373	89.1021	2557.49	95.7265	91.4266
BIRC5	166.734	159.314	336.732	243.933	219.555	269.18	273.718	145.694	317.132	170.743	125.762	138.969	443.584
DNAJB4	153.043	149.01	199.611	186.053	200.283	222.851	193.476	154.277	98.875	115.855	135.464	118.376	91.1519
PSMD4	639.353	582.413	702.42	681.824	699.271	656.973	705.355	688.019	841.208	847.646	815.41	725.766	861.32
TXNL4B	97.7124	95.4581	94.8321	99.1832	91.6739	100.324	96.8914	94.9757	114.565	94.1432	93.3989	94.574	108.86
NUTF2	476.378	449.21	432.679	352.811	464.267	528.104	462.412	429.193	515.544	544.719	522.511	495.8	461.396
KRTAP5-7	90.5366	85.73	86.2938	88.5238	87.7437	86.6955	85.3811	84.5247	89.6607	85.8508	92.4427	86.3724	85.2627
ERCC-00116	83.572	85.1145	89.8966	84.9601	86.5165	91.7985	83.621	85.1556	80.476	82.3378	94.7731	87.4798	89.1121
OLR1	91.8017	85.1012	85.1487	93.7219	86.3422	89.6176	90.7331	93.6285	97.2121	89.9086	92.0451	90.0404	99.0043
LOC649661	87.3427	93.5534	97.7065	94.806	94.4204	93.6443	89.0104	92.7763	97.0158	90.4812	93.7626	91.1243	100.777
PTTG2	85.7658	83.8139	89.4424	85.3326	86.9982	91.388	86.4195	84.813	102.309	87.8001	85.423	90.1419	84.7457
LOC647634	87.2853	87.7318	86.5649	82.2209	87.5047	90.0789	86.1492	85.6261	90.7805	91.6596	90.7141	84.7537	85.9997
DISP2	147.306	133.4	98.6417	90.5334	106.963	102.873	92.067	108.181	93.5046	90.1911	93.0951	97.5059	101.965
CWF19L2	161.411	166.287	201.768	193.182	161.433	176.088	202.559	164.982	236.588	204.756	197.311	195.869	243.939
LOC100129865	84.8009	85.2683	84.7212	86.155	86.9174	86.8213	85.658	86.0895	87.2031	85.199	87.0559	93.3594	83.185
PLGLB2	93.3944	89.9445	89.578	88.5973	90.1682	95.0794	92.2181	87.5324	89.2285	94.92	94.484	106.338	92.4793
DDAH2	380.131	388.984	254.91	346.874	431.766	401.1	340.855	406.123	323.427	486.108	491.316	504.281	215.389
RBBP5	176.297	171.145	162.625	162.822	162.642	164.753	165.038	162.564	186.678	191.14	205.213	175.475	251.878
ANXA9	81.7881	84.7679	84.7779	85.1805	86.5601	82.9386	83.8113	82.8472	83.9628	82.2016	83.599	85.4143	84.1707
PARN	221.346	202.693	232.27	236.196	191.494	186.696	235.501	226.587	220.17	182.267	216.681	220.308	243.751
KIAA1586	100.95	104.058	106.534	107.391	100.128	97.0048	106.681	97.2	91.2353	90.4831	90.5644	93.534	98.3447
PTDSS1	1001.68	869.611	1508.49	1203.95	874.612	994.465	1236.94	861.423	1903.83	1237.52	1507.38	1360.95	1445.02
LOC650862	86.601	88.6713	87.888	88.5147	85.4259	87.9282	87.4538	85.6249	87.2954	83.7884	88.2519	86.6188	85.0662
CXorf23	100.508	97.8714	102.704	105.508	101.057	95.7555	95.0695	100.416	88.697	96.3531	91.3848	89.814	83.8252
PLUNC	83.0523	84.2859	92.7207	88.0561	86.5766	92.3235	87.9671	87.1887	89.0765	90.6842	84.4993	91.4488	85.9632
NEU4	86.9702	84.7457	84.4998	84.879	82.8808	82.5413	83.7715	80.8944	83.7191	86.5639	82.7358	83.1872	84.5408
ZNF596	91.2108	89.836	87.1371	93.3975	87.606	96.5207	92.7674	89.9352	89.5494	87.5407	88.6504	89.7423	92.58
ABCA1	429.066	446.477	163.357	317.911	205.309	275.132	187.285	694.104	218.373	271.162	153.467	250.487	453.11
C6orf221	91.1717	92.5668	102.802	101.866	84.5764	95.0386	89.387	95.1706	92.152	98.497	87.4092	96.0407	94.3993
LOC652324	116.503	118.509	137.509	112.626	110.95	109.722	123.918	116.094	110.983	95.779	88.2009	89.3644	93.2172
JMJD7	93.3765	88.0534	95.7203	100.323	90.9076	106.383	92.8703	92.9596	113.249	95.5487	94.9748	91.8759	103.696
DMD	89.7405	86.8198	88.906	87.7841	90.8168	88.6107	87.1734	93.9062	87.7148	89.6093	86.0403	87.8453	86.5518
C1orf58	94.0594	91.4156	97.0798	96.6483	88.3479	100.177	90.8238	89.0876	90.5986	89.8234	84.8732	90.0043	91.944
POLR2H	979.986	1015.64	1239.39	748.369	992.078	1028.89	1016.09	883.071	1390.74	1083.7	1122.65	849.467	1175.05
CDYL2	105.252	100.534	107.928	104.137	104.547	101.764	106.1	98.8263	102.402	100.627	106.005	107.06	98.3299
LOC645000	94.0622	86.9167	82.8682	82.3156	86.5587	89.0045	82.1029	87.2606	87.5929	89.6803	85.3006	87.5767	85.4525
LOC653582	85.052	88.1268	92.1859	87.4014	87.2874	90.6438	88.8621	87.1546	86.1886	86.7032	85.5379	85.1715	93.591
LOC100130633	168.113	197.236	143.228	201.208	181.219	188.828	166.024	221.281	177.464	243.177	282.842	193.128	241.792
LOC652044	93.5018	94.2953	86.9964	95.6445	93.762	94.5459	89.717	87.458	87.389	91.9226	93.9425	86.3904	85.4545
SPIRE1	579.88	684.808	829.877	523.47	632.24	380.079	546.274	869.611	860.811	671.097	667.591	652.354	518.907
TMEM173	1006.83	993.963	337.594	1013.33	1081.22	1214.96	732.064	726.122	670.866	1154.68	654.182	1657.28	721.101
LOC100131301	85.4517	86.7809	83.3624	83.7891	88.4346	82.3474	86.8144	85.0497	88.8015	79.3464	86.5019	90.7577	79.5857
LOC642035	92.6717	94.8975	93.3083	88.0916	96.2341	91.8699	94.0869	89.7934	95.6662	89.1971	84.5349	89.6627	86.1196
TAS2R30	87.7814	86.7696	95.5342	85.414	86.4533	88.0441	84.5708	91.2171	90.9386	85.9743	90.3311	85.0763	91.9757
CTRB1	85.8733	88.2251	83.9841	87.2975	88.1537	83.1485	88.243	85.6496	81.6045	83.8933	85.4974	86.316	89.469
TTC23	151.05	143.096	179.141	188.324	105.424	164.928	156.966	144.487	207.308	188.205	192.858	171.028	196.566
GALR3	91.2679	88.157	85.6142	86.6879	87.4017	84.1473	84.0077	87.3329	90.1833	85.8894	87.8097	86.9371	89.5602
OR10J5	89.3648	86.6104	82.4844	89.8565	85.3891	87.3001	87.5698	90.0429	82.495	84.532	83.7943	86.0272	86.406
MVK	160.394	143.668	127.189	152.052	146.08	166.52	171.427	121.588	190.686	162.642	141.303	151.942	208.115
SAPS3	326.097	291.765	320.658	360.688	285.207	250.763	287.628	272.483	347.455	314.455	393.681	404.716	311.716
SIRT6	112.453	108.735	102.165	106.865	107.569	109.146	118.533	103.694	119.141	116.288	119.767	101.254	101.03
TTC14	230.511	255.95	184.112	203.872	220.477	203.601	155.865	214.856	142.14	186.509	192.202	162.719	154.066
LOC100131971	321.013	297.772	294.074	353.734	278.249	278.38	418.222	412.016	151.323	151.52	118.916	148.061	153.417
UBE2R2	101.309	100.945	105.28	120.076	106.301	113.366	100.544	102.092	90.9841	103.014	98.9875	96.7278	93.2897
UTP15	117.359	119.543	149.509	115.807	118.712	116.632	126.08	115.906	123.323	95.8144	108.703	96.1103	101.983
ERICH1	236.124	265.371	283.9	280.954	269.737	296.553	248.408	244.347	266.927	334.337	314.806	362.934	282.448
LOC100134515	93.921	88.9307	86.7144	93.9583	89.0001	87.3298	84.9372	90.174	90.2831	92.2226	98.9238	98.3651	90.045
LOC407835	517.908	457.346	444.136	496.625	480.171	500.759	498.781	457.857	621.422	690.244	589.361	672.798	591.527
GDPD5	303.303	320.591	207.593	343.357	170.93	358.623	233.244	183.217	264.965	296.819	266.306	379.094	93.1544
XIRP2	82.174	85.4117	89.4167	86.2339	81.3164	83.8321	88.6823	82.3464	83.6112	88.4273	85.8392	85.9429	84.3672
CCR8	85.792	83.5508	93.4658	87.0255	90.5001	87.7002	90.3462	90.1779	88.9706	89.7932	89.0075	88.6369	91.389
LOC389607	84.4963	90.4394	86.3792	88.2709	84.9294	86.0393	86.4694	85.0614	82.7313	87.4793	86.5013	87.5801	86.5557
LOC728348	94.1631	87.0316	92.0165	87.8689	91.486	90.6604	89.4489	90.3248	85.2707	91.4578	87.1372	88.398	87.6277
ELTD1	1211.97	1426.01	1383.03	1780.64	1259.19	1344.21	1064.94	1309.98	1454.87	1350.65	896.325	1297.78	253.372
LOC653816	91.8163	90.2169	86.4594	85.1335	86.7936	89.1295	87.6848	84.0815	90.0739	86.7595	89.7874	86.038	83.6861
MIR410	86.2934	86.3123	88.113	86.4502	85.0257	85.4478	89.0902	86.0691	89.8305	86.6121	88.355	87.3577	85.0291
TNFRSF13C	88.5424	86.172	82.7734	85.3671	86.9391	87.291	85.6323	85.313	86.9958	85.1497	89.7392	88.73	84.8124
GJC3	95.4005	89.2138	87.8544	98.6026	94.3134	88.0615	91.5549	92.3363	88.9962	95.4065	103.414	106.403	86.5679
LOC116412	85.268	85.3279	89.7917	90.3889	90.6525	87.1458	90.8013	87.225	87.5788	88.7327	90.6847	88.4757	92.1422
LOC729368	90.5877	88.6582	85.7159	83.32	88.7198	87.4757	89.2871	85.0144	87.0762	86.9599	87.0636	87.1098	86.6139
SNX10	83.5429	92.29	90.8266	90.341	91.8728	90.4757	90.379	149.685	89.0793	87.7386	84.73	91.3549	89.7251
LOC100129982	133.884	116.348	121.113	145.455	122.976	151.998	130.008	123.871	128.492	121.799	136.436	118.521	114.877
DGAT1	136.667	149.173	125.285	159.202	142.058	152.33	141.031	141.889	157.184	169.387	186.095	177.751	151.854
LOC652773	154.454	131.946	175.932	139.098	130.113	155.031	160.681	147.763	167.949	155.459	142.387	126.542	142.714
UGT2A1	85.6461	88.9729	84.0557	85.7683	89.6816	91.1366	85.6187	84.5364	85.5267	87.5162	85.5135	87.5654	85.2576
ANKRD20A3	88.8742	84.8936	86.3876	88.9929	85.6447	89.8942	89.7676	89.5162	88.2516	89.8625	90.6601	89.9489	85.3122
LOC642412	109.776	105.979	101.403	96.9179	95.9576	99.4513	97.3728	95.7501	103.214	94.7892	92.1333	100.976	248.196
LOC646003	93.1401	86.5656	84.6988	88.3923	87.0628	91.2424	86.1737	87.1502	94.9874	93.9216	85.1712	88.0985	84.6175
CCL15	96.5132	88.9162	88.8135	99.2183	88.3188	90.3479	87.0293	87.9257	91.1006	107.557	92.2108	98.7567	92.7413
LOC645885	87.7144	92.3196	82.9238	86.452	84.6355	86.8206	89.1993	87.3107	82.2971	86.9407	86.7159	86.5118	92.8134
LOC647224	107.252	95.91	102.927	95.6857	93.7183	98.1181	95.8749	89.4029	133.056	99.141	85.6352	96.0856	99.9795
LOC648609	89.2259	89.4261	88.4607	89.9723	89.2603	91.2756	86.9206	88.8247	86.9755	94.7705	82.1912	89.1467	88.4767
LOC729806	102.013	96.5129	97.1433	90.9952	99.8123	102.514	88.2556	98.0455	86.4536	86.7474	89.3461	87.2951	91.5499
FLJ22795	104.711	98.9182	107.223	97.9468	108.453	99.0939	93.3163	96.3541	94.033	95.5241	102.613	102.292	99.8957
C5orf44	121.366	127.683	125.384	127.163	118.383	135.178	130.25	120.925	124.933	127.022	126.457	104.452	132.062
CALHM3	83.6932	82.5917	89.2943	89.5027	83.6068	85.0931	85.316	87.1268	90.0992	85.1114	92.3625	85.6535	93.0685
OR2J2	87.1964	87.7434	84.3872	82.838	89.6792	86.7371	86.4486	88.8966	91.077	83.623	85.7308	90.3754	87.1653
SNRPA1	792.091	762.999	1504.74	848.806	897.682	1540.61	1187.83	874.95	1201.91	591.354	644.826	564.998	1337.63
LOC441768	90.0935	86.0494	89.2658	86.6769	86.3198	86.8923	86.508	87.0623	86.8699	87.0603	90.0093	86.325	86.9142
MIR548N	85.7864	86.2473	86.1043	89.5962	86.4292	86.1363	85.5725	83.7891	93.0868	91.2405	88.1612	83.5623	86.8528
LOC375295	93.1688	89.4371	88.4125	92.4935	87.2839	88.7958	88.3749	86.4687	88.4878	92.1149	83.0579	91.0015	89.8708
UFC1	789.272	757.634	725.88	1000.63	879.513	938.534	850.305	792.77	1006.47	1352.14	1119.75	1237.52	971.903
LOC650459	84.461	90.0922	87.5386	86.7633	90.6172	83.3069	85.5484	83.8385	89.9725	89.321	90.3292	85.8459	86.6951
LRP6	94.1946	91.411	94.7433	97.5618	93.6738	93.6994	92.2729	92.7223	95.1658	92.7223	99.0745	95.1325	92.8837
TNFRSF4	111.281	111.448	94.8498	105.823	115.982	115.726	103.455	99.0724	97.4514	96.5721	272.998	123.931	97.2901
JPH3	84.6419	87.6892	89.413	99.0615	87.4439	94.378	94.4831	86.3264	88.1727	113.677	93.6102	83.8304	94.9153
LOC441009	159.426	151.478	155.098	124.731	151.46	137.509	176.619	184.583	155.693	157.509	116.54	152.303	143.09
FOXP4	89.5587	91.4229	94.8323	92.48	93.5748	90.2705	90.4418	93.7774	95.8259	96.9369	106.471	94.7483	94.9654
RANBP6	192.765	209.923	223.837	180.524	200.766	169.897	209.493	172.578	152.413	160.185	158.968	143.6	147.768
POM121C	486.296	516.548	686.072	572.403	570.304	524.207	584.714	465.843	880.334	620.069	635.699	716.892	748.079
LOC645897	87.6204	91.0987	88.0814	81.6355	87.6968	84.2097	88.1492	89.8005	86.658	88.8283	86.6162	86.7954	85.9908
C6orf155	90.5362	87.0138	93.3561	91.0702	90.391	94.0367	91.6949	88.4867	88.3565	90.0204	85.6535	90.574	87.228
FPGS	95.422	89.8045	93.9835	94.6394	105.952	99.4977	97.4177	96.2557	100.489	97.499	93.1303	103.659	101.863
LOC728417	93.1546	94.6709	90.2127	88.9871	93.7281	92.6434	86.6644	94.9707	90.2472	90.3893	87.7536	91.9501	91.408
OR4C11	87.9649	86.5301	87.7709	88.5722	84.5285	87.026	87.4204	86.0196	90.7256	85.8496	88.968	86.0851	90.9847
COL6A6	90.4975	96.118	85.896	88.3001	88.4025	82.6726	89.9356	84.9869	87.2042	88.6997	87.6912	89.8333	85.4585
FOXJ2	250.253	265.724	199.724	264.166	234.6	206.612	211.629	257.366	251.419	264.373	323.304	328.1	405.175
CDH20	94.2651	93.8947	90.5251	94.1072	94.8194	97.2791	98.4591	97.748	91.6826	102.75	96.3198	87.9319	96.8365
C4orf17	80.8032	83.0929	81.7635	83.1099	81.478	87.3434	88.3394	85.6307	85.5459	87.693	88.0939	83.0843	85.7356
ZNF833	89.6299	89.0834	89.8635	86.908	85.2134	86.0932	84.8505	84.9546	85.0026	80.337	85.191	83.1826	93.4382
LOC100130141	88.0413	88.2523	86.707	86.9839	89.311	87.1678	87.7433	89.0514	85.3776	86.7404	89.1033	88.4732	86.2401
EFHD2	828.74	921.588	1521.2	922.939	1076.06	974.701	1297.78	1015.28	1723.26	1148.68	816.434	1214.13	2350.23
ANKRD36	94.7596	99.3338	97.9985	93.8932	93.323	94.7604	90.6437	88.2519	95.6176	93.3491	94.5171	90.5086	95.677
RIN3	98.728	109.533	95.7972	108.478	96.3351	104.203	102.23	112.196	113.483	98.4749	115.685	112.257	124.382
ALKBH5	1354.38	1282.88	1867.88	1302.38	1384.68	1279.83	1383.74	1293.79	1889.54	1403.66	1622.76	1534.89	2088.59
GPC4	90.3179	89.1808	87.3585	82.9196	97.5059	94.9109	85.9861	116.717	84.1994	80.5295	457.576	85.4891	92.2579
KL	87.0888	87.391	87.7461	93.6987	86.8358	88.4863	87.5233	89.1624	87.9667	86.6343	89.4565	94.0243	88.2617
PRF1	90.0209	89.2118	86.3652	90.7732	88.897	95.8236	87.3459	85.2583	87.0095	94.2602	89.8985	89.8538	90.7728
PYGO1	86.4337	88.0261	88.5834	83.8625	84.2348	86.2013	84.4912	81.8777	82.4416	83.1879	85.3601	84.3038	85.3547
SETX	200.033	180.662	160.583	224.233	168.507	169.666	179.943	176.234	180.22	189.016	268.726	242.748	161.212
SGTB	91.4549	91.543	91.8186	92.3101	90.5636	93.2839	90.9537	91.3839	85.5941	87.9281	91.2194	88.2773	91.1153
LOC652156	87.5773	87.6619	88.5198	84.2414	88.8929	85.4615	88.1245	87.2551	90.0601	85.7438	89.5127	96.0169	85.3603
MYO16	93.8317	90.6246	88.4519	85.7099	89.086	86.3726	90.8812	84.7852	86.0923	88.2371	87.2491	89.4644	94.1515
LOC402145	89.6776	85.1933	93.2961	84.3706	90.5544	87.0026	87.8783	87.5803	84.5906	84.0267	85.8753	86.6054	84.7225
LOC649587	86.7544	87.0712	86.4944	88.4109	88.3577	87.7138	89.8962	84.5081	82.6245	90.8358	86.1482	85.5702	87.6172
NT5DC1	162.434	167.789	163.963	195.447	152.002	178.557	174.198	183.494	185.789	273.263	173.161	193.631	208.031
LOC651436	4057	4493.6	4242.88	4776.25	4280.08	5367.39	5276.48	4104.16	4881.66	5064.37	4493.6	4501.27	5055.8
LOC100128805	208.469	210.122	279.254	199.9	215.194	220.617	244.739	226.431	332.307	221.346	302.04	219.955	274.817
RPP40	665.91	649.062	1110.71	579.606	648.455	698.46	961.208	693.332	1050.88	878.343	577.223	577.759	749.157
SIX5	161.227	150.8	161.581	199.093	163.559	161.729	172.45	141.185	184.047	222.81	224.946	221.785	212.092
LOC374491	83.1429	84.2476	84.7452	89.9594	86.1415	81.5289	84.5991	87.6844	85.1144	90.2592	87.4836	85.7849	90.418
LOC100127982	137.61	134.92	143.138	156.017	123.618	145.828	148.248	124.835	122.08	123.869	119.136	128.246	113.659
LOC646353	83.9163	87.0617	86.6205	89.4633	88.4373	84.8189	83.4747	89.3584	86.4857	82.7394	88.6009	85.0838	89.9181
KIAA1245	90.0317	88.3809	90.6972	88.0594	88.0943	90.5941	87.0774	88.2473	88.0525	88.3523	87.7123	92.8358	84.7022
SOS2	107.048	102.212	100.854	103.544	102.756	100.549	90.2066	101.187	99.941	98.6191	111.496	108.245	92.5753
FSBP	90.5736	90.895	91.3394	93.3198	87.7218	94.0511	93.4969	91.0646	93.3325	90.963	91.3992	88.3889	91.984
LOC644921	84.8695	93.9443	85.5031	83.865	88.968	87.922	88.4954	89.872	89.1559	87.6509	86.7886	88.8239	90.0502
CHAC1	89.5095	92.7229	93.508	90.9948	90.0272	89.6769	93.4724	95.4307	90.7596	95.6445	91.0908	80.4975	90.0028
FAM131B	86.0249	87.1653	85.6516	83.0651	92.8472	89.7926	88.6378	83.7053	96.0107	90.2643	87.5811	87.8822	89.8822
ZKSCAN2	110.099	122.078	110.125	111.978	112.289	103.818	103.561	114.547	120.924	119.126	131.209	116.065	108.385
ZNF354C	83.7018	88.5293	88.4	88.3624	86.8659	85.9749	86.1148	89.4285	83.8109	91.0797	88.4968	90.9661	85.6345
LOC643227	87.4587	92.2514	87.2917	85.4495	87.513	83.995	88.6504	85.2532	84.1602	87.8814	84.9444	87.8107	85.3164
LOC641912	90.6314	88.6133	86.7386	90.4844	88.0513	88.2189	83.7918	84.2252	87.5288	86.4476	90.2566	89.9272	85.5149
ZSCAN2	106.304	107.534	112.907	107.176	111.305	108.638	109.825	101.525	128.567	137.912	119.794	114.916	108.235
KIAA1143	123.128	121.061	124.452	126.816	126.045	128.876	125.173	136.833	149.254	142.883	132.966	125.314	146.344
LOC391670	92.1621	89.7909	92.0517	92.0452	91.3777	93.3417	96.6984	88.2075	90.0265	92.8475	87.7132	89.0524	89.7208
CCDC108	86.9668	88.222	86.1809	89.6305	87.1655	85.3	88.095	88.1829	86.0651	85.5031	90.5727	83.2214	87.4299
LOC727944	88.9575	87.4192	86.1779	88.9254	87.2571	85.1518	84.6337	87.6664	82.919	88.4481	86.6857	90.2238	90.6672
PFDN2	118.62	118.336	114.118	109.665	109.04	107.698	119.495	109.236	114.46	115.407	110.802	149.841	127.489
C14orf93	142.809	141.994	146.305	198.864	146.42	178.15	144.296	129.901	193.731	217.453	154.319	169.166	238.453
SNX1	113.464	110.151	105.824	116.148	111.086	115.27	104.347	110.09	120.034	134.759	143.418	126.968	112.999
GGNBP2	523.601	482.481	474.895	505.891	430.06	566.34	554.578	518.907	615.19	610.904	527.898	683.508	689.865
LOC729647	89.7417	92.8799	89.147	93.8463	91.0352	93.0868	88.1261	92.6573	93.4685	89.5373	91.3553	88.4813	95.5623
LOC729217	375.178	341.362	283.334	414.686	340.651	490.625	419.146	242.364	484.632	675.909	528.914	576.008	423.447
LOC389105	93.4111	89.321	88.079	96.7668	90.0359	92.0964	99.0991	90.8782	89.9768	92.518	91.5646	95.966	88.6639
GNAQ	192.304	213.437	188.114	306.194	233.671	197.145	226.238	208.049	230.861	302.771	281.972	261.054	174.522
PRMT5	279.846	249.574	450.729	249.239	325.483	293.063	385.726	240.766	464.391	291.502	226.015	261.468	443.154
LOC400796	88.962	89.2014	87.4775	87.8771	84.1462	82.3103	85.4742	86.449	89.6081	86.3056	85.3881	90.0882	89.1493
FRMD4A	559.356	517.763	357.344	265.68	572.554	380.665	372.187	528.259	371.036	323.675	334.878	344.505	331.702
HTT	121.08	125.604	109.857	133.684	110.313	106.29	108.964	112.168	137.082	123.067	182.716	133.773	103
NOP16	292.1	255.381	483.538	170.389	230.909	280	375.332	324.39	442.772	223.543	304.261	195.369	329.259
PCNT	222.86	218.832	241.067	205.046	216.176	223.945	191.815	205.256	299.45	181.348	223.376	223.749	291.313
C20orf177	242.024	282.131	313.44	339.21	265.621	253.981	356.865	242.024	384.266	309.418	307.727	313.407	486.296
RPL6	5691.78	5728.55	5633.31	6403.3	5547.17	5973.6	6371.49	5040.35	6629.44	6438.36	5889.47	6222.69	6534.34
TMEM38A	91.3647	93.4276	93.3554	92.0303	94.9144	95.7852	91.1774	91.4944	97.2595	114.189	104.023	93.6254	87.9922
ZSWIM1	252.091	228.262	255.416	248.952	233.533	226.848	224.295	244.151	271.825	293.824	257.475	257.733	292.738
BFSP2	90.6397	83.6938	91.2131	86.815	87.6675	85.941	86.341	93.7494	84.879	90.2116	86.8767	79.2493	82.0727
B3GALT5	87.1858	88.9869	84.9372	83.7702	84.9197	84.8046	84.696	82.146	87.5462	88.8055	82.7502	84.4382	89.0831
ZNF408	147.64	136.701	138.019	145.511	132.935	139.192	139.027	138.493	169.611	152.475	148.343	148.689	158.78
BPY2C	84.1642	87.6277	86.559	85.15	84.2252	89.4736	83.3157	85.2675	87.871	86.2814	86.6698	84.7814	84.65
LOC118945	86.4689	83.6112	87.4794	88.4184	84.777	87.7701	83.8027	87.0272	89.1789	84.0426	86.8083	87.2978	94.4831
TTC21B	86.3974	91.757	87.9155	90.9291	85.6074	89.7678	91.8284	88.5606	88.6322	90.9333	88.7053	85.069	87.1947
EIF5A2	97.7836	104.533	103.745	112.41	107.836	102.909	104.106	124.981	104.673	108.555	117.115	100.117	115.916
LOC100131705	88.2236	95.0758	87.7063	90.8744	94.2483	92.8442	91.5662	92.954	90.1087	93.4987	93.6108	92.2706	89.9584
KDM3B	232.775	251.294	221.935	288.457	244.739	222.552	220.71	235.901	305.927	283.492	389.707	332.549	354.498
PRPF4B	105.493	116.384	114.468	90.2831	106.757	113.624	89.6299	103.667	93.5936	88.9801	90.9831	86.3252	88.8955
LOC650155	110.69	110.12	100.108	92.2321	104.571	104.095	93.332	95.1124	103.856	100.292	93.0947	89.9394	94.8652
MIR34A	94.7455	90.8469	87.819	91.5886	90.1716	91.5712	85.8567	89.5177	86.921	91.1227	85.0311	86.0324	87.5242
TTC19	337.594	335.884	372.678	378.381	352.438	344.505	386.977	385.992	342.806	388.984	469.18	417.116	390.034
FOXP1	100.802	103.51	102.696	112.868	103.245	105.62	106.058	95.999	97.6117	102.399	96.8854	104.597	105.969
LOC100133979	92.2575	88.3239	87.7364	87.2262	88.0723	88.0288	88.8737	89.7723	92.4858	88.4439	96.0529	91.0373	89.2087
CDKL4	91.4685	83.5841	82.0627	89.1577	87.2133	83.5457	87.8008	81.6024	84.0638	88.0808	90.1894	85.407	82.337
AMBN	87.2856	87.544	87.0023	87.7345	89.135	86.6309	87.5401	90.128	86.3169	86.2215	86.8432	87.2863	84.4443
LOC100131768	88.0836	90.3407	85.7331	87.6123	85.3254	87.8835	92.1753	89.5312	89.8017	84.5502	91.2976	94.9778	86.0659
LOC100129264	93.0586	87.5649	87.88	89.814	86.2934	89.5758	87.342	89.5045	89.278	86.1372	86.9787	89.4138	92.155
NOP14	175.899	175.105	256.36	170.433	175.383	171.929	221.378	172.833	196.311	160.232	135.993	142.751	204.242
HIST1H2BJ	97.9553	92.7456	99.9516	93.0911	94.5726	99.225	94.7091	96.7425	99.2699	91.4456	96.4676	96.6365	101.973
LOC728116	90.2391	84.1898	87.0611	85.0619	85.0233	89.3388	85.1564	83.3241	80.8516	86.1036	88.3495	91.2286	91.5578
CXorf12	128.941	132.033	122.867	161.336	147.175	150.885	121.92	128.462	148.124	180.196	175.371	192.039	131.625
KRT40	85.6516	79.5186	86.2683	83.1636	83.434	83.8449	79.9943	84.6659	78.282	80.3683	81.409	84.1637	81.7893
TTC21A	100.931	104.006	96.6449	88.2541	103.022	94.4129	90.1659	97.6542	95.9547	85.9616	86.7839	88.0257	85.7182
FMN2	86.432	89.9583	87.0705	87.6565	91.7789	84.9798	87.1923	93.9078	88.4065	91.3743	87.1084	88.581	84.3168
NOXO1	89.5034	84.7164	86.3142	90.7529	89.8169	85.6464	85.4756	89.6731	89.1399	89.2694	87.7554	86.925	87.6662
LOC442124	93.2592	92.281	96.1103	96.6957	89.7496	92.8691	102.378	92.9516	98.576	98.1216	98.7665	100.228	90.2665
KCNA1	87.9991	85.7983	85.0947	88.1931	87.7062	89.3224	83.0858	84.9629	85.0486	89.3187	84.7657	85.7634	87.0711
SYCP2L	85.685	89.4322	85.9241	83.6371	90.5705	82.7401	86.9133	83.5941	84.6355	85.2228	85.387	88.247	87.5045
CXCL9	88.488	90.2062	94.9639	89.8794	82.406	85.5904	80.8472	90.1286	81.0869	82.4706	85.9142	82.5699	86.7881
HIST1H2AG	88.7326	94.0962	89.6971	89.1326	90.0571	89.3605	89.9784	91.8353	90.0287	90.771	86.8614	86.9115	106.6
LOC100129977	88.9457	90.7514	88.7654	87.4252	84.5606	90.3356	89.0952	85.443	86.9596	87.6557	86.003	85.4652	84.9333
LOC652905	87.4264	90.5237	91.9429	86.138	87.849	88.3132	89.873	87.1288	87.9535	93.7031	95.1039	91.0302	89.41
SP1	153.986	154.617	182.67	214.344	177.449	182.451	235.803	144.445	198.614	221.089	207.285	217.426	227.126
LOC100130009	342.149	398.558	530.207	335.12	363.839	454.927	546.567	176.286	607.688	447.474	139.271	405.595	503.958
CDKL2	92.2974	90.5104	88.4832	89.5292	90.0619	91.0044	89.7308	87.0085	88.0978	84.0419	90.884	100.316	91.3186
HNRPH1	222.076	224.764	329.451	228.138	229.374	213.911	248.374	135.599	139.896	134.465	96.2885	134.252	188.424
ZNF460	90.7289	92.9404	90.4644	90.3233	93.7554	87.4404	87.6325	89.7291	92.5402	90.9094	87.8216	91.2947	91.2042
ELAC1	110.266	103.625	103.034	109.685	101.692	101.669	102.774	96.1103	109.559	104.472	104.651	114.363	106.323
POM121L4P	92.2704	96.3629	94.9186	101.797	99.4043	97.0721	98.4837	92.0714	92.4062	89.9637	101.285	98.202	93.7196
MIR26A1	84.1166	85.6244	87.1716	84.3618	82.5413	83.4189	86.7117	87.3394	80.3825	84.746	83.1238	87.4288	89.0158
CNPY4	127.308	124.624	120.272	117.247	115.198	121.146	121.58	113.262	100.627	132.386	116.645	151.719	112.804
LOC401076	677.661	662.57	567.868	707.306	670.198	634.348	671.514	786.27	295.354	252.676	241.767	275.058	331.532
DHX16	370.912	347.455	452.92	342.329	379.501	377.708	341.175	355.542	507.232	361.572	344.839	418.698	471.016
THADA	123.415	117.904	131.329	115.097	130.096	107.925	126.439	123.314	142.817	120.676	144.334	135.575	138.913
ENC1	329.065	391.052	342.665	168.914	396.715	201.625	298.861	227.683	272.301	216.945	152.285	154.617	175.222
UBE3B	252.514	251.343	220.53	238.141	215.078	225.103	197.425	241.456	155.223	190.261	185.59	195.736	169.666
LOC148915	889.25	888.656	1645.58	1515.85	1408.33	1795.73	2235.07	1138.32	1404.78	1357.24	526.397	1179.42	2400.33
PPA1	2258.92	2079.54	3848.14	2705.91	2304.96	2688.97	3192.67	2085.8	3113.86	2532.09	2653.95	3385.4	3504.33
LOC729977	87.7401	87.4919	83.5786	87.2606	88.9071	85.5076	86.7976	84.4153	89.386	83.823	91.1975	88.5618	83.4367
UPK1B	89.802	91.7028	81.3966	89.9905	90.5057	90.0553	97.111	92.4378	90.9541	88.213	96.8409	85.0263	88.0686
BFAR	951.124	1063.67	993.202	1062.4	1038.15	695.961	924.158	940.123	952.429	1028.89	1033.63	1331.35	898.13
C2orf32	327.381	322.174	448.404	400.247	369.754	468.888	460.264	464.551	538.097	550.669	563.281	391.823	571.807
ITGBL1	116.444	108.374	91.5622	87.8863	94.4182	92.0165	90.7728	89.8175	86.677	90.9402	89.5423	96.8954	97.5349
LNP1	90.1179	85.8114	89.5846	89.1139	89.278	98.5955	91.2037	89.906	91.2886	86.1546	90.5661	87.5095	85.5006
UBR5	182.444	190.623	199.677	209.165	175.269	165.614	165.934	202.598	171.153	174.025	169.082	161.815	188.841
KIAA1276	93.2979	93.6036	93.4525	92.285	92.3834	88.32	91.2234	89.3873	93.8323	92.3393	90.0004	95.1696	94.7948
LOC100129531	86.677	92.9035	90.7735	94.8847	88.336	96.1344	91.2186	88.4261	94.4017	93.3756	93.0486	90.0468	95.4528
NHLRC1	84.0267	86.5415	83.6179	80.2279	80.8414	85.6687	85.1763	83.2314	85.5733	84.7348	87.2548	88.2561	83.7454
CCDC27	93.9768	87.5794	93.1926	87.5671	92.8587	88.8368	88.5763	88.6676	96.0374	85.8983	95.6031	95.7956	92.6179
DGKG	87.098	86.8761	89.174	87.313	89.9662	85.7294	85.1315	86.8761	88.8059	85.2729	89.1396	88.1217	95.4491
CYP4A11	92.2291	96.6083	90.9397	96.1878	93.6888	92.0002	97.7036	95.0011	100.328	100.135	88.6689	88.7962	107.112
CCDC97	297.945	285.463	297.945	379.501	287.39	288.335	303.81	255.77	383.51	419.91	278.025	345.652	462.749
LOC100131209	85.3038	85.8143	90.1108	87.6083	86.6116	85.5616	87.8284	89.448	83.6627	92.4492	89.359	87.9798	88.6935
LOC401317	98.353	93.5946	96.6483	89.1176	95.4687	106.747	92.2088	98.63	89.6962	91.7934	98.9533	94.0252	82.495
LOC644753	87.3948	86.1933	94.0839	89.1489	88.8926	90.8713	92.9341	85.4962	89.0511	85.2759	83.9605	84.1171	83.2495
REG4	87.4045	79.0984	86.479	82.4009	88.3004	82.2842	83.5957	77.5592	84.4471	87.0899	82.8671	81.892	85.3861
TNFSF11	85.2333	84.1688	89.1818	87.5313	85.9127	85.4354	85.0033	89.5605	87.6378	89.6296	86.9362	87.5217	90.4671
LOC642373	88.6065	88.0099	85.7456	99.7003	100.931	94.1762	89.9599	97.5502	89.4955	99.0253	109.91	105.246	91.4162
LOC649049	3158.48	2827.62	3492.29	4456.91	3453.91	3777.92	3568.54	3183.13	3908.94	5055.8	3107.7	3340.7	4415.91
LOC642922	89.012	87.9656	86.3561	89.5226	89.8226	91.6194	86.1619	92.187	89.9613	80.7119	91.6276	98.9956	87.2958
OPTC	94.5075	87.1869	90.5605	90.3073	84.1609	84.935	85.3683	83.7083	85.941	86.8429	102.045	85.2078	97.7086
C18orf18	89.51	87.8383	87.286	87.4857	86.5207	87.3123	85.4172	90.6063	86.3849	92.4724	85.3613	81.965	92.7199
BBS2	334.227	387.034	238.912	240.003	379.796	271.269	181.269	436.913	216.971	256.115	234.337	239.517	270.858
KRT13	85.8611	83.2239	86.4826	83.9729	85.9089	83.585	79.9779	82.6947	90.9537	82.5451	87.5393	90.1553	87.7561
NEU3	90.7805	87.6042	81.5877	86.8042	86.8531	85.8806	84.1102	85.8344	88.6077	94.2107	84.5708	85.4809	83.0108
RNF187	160.681	165.889	123.308	172.862	154.297	148.465	162.035	157.347	185.128	196.259	172.78	180.685	167.349
ERCC-00126	100.456	95.7085	92.5615	97.5885	94.6353	94.2101	100.738	93.1303	96.9844	101.797	103.667	85.5175	102.002
USP53	99.6085	105.296	108.537	99.5551	109.8	98.48	102.984	99.5928	95.8334	102.563	85.3746	95.2532	99.1588
GPR137	698.848	698.848	433.765	466.046	607.15	453.536	465.268	551.445	573.5	628.135	1162.42	816.84	462.573
RASL11A	95.5499	89.8453	92.0638	90.4187	87.0232	86.061	85.4303	86.0356	89.2852	89.1925	96.6917	88.2114	92.7149
LOC644055	91.7555	92.9666	90.7339	91.7365	94.5162	90.5959	96.2727	90.652	92.7085	90.2651	93.9061	100.003	94.231
LOC148430	4698.51	4583.79	5020.55	5762.27	4757.64	4710.73	4450.16	4178.6	4924.41	6130.46	5018.76	4851.98	4436.52
BARHL1	84.1133	88.9049	86.4125	87.9333	85.4891	88.7259	91.1967	85.5353	100.504	89.9969	86.7312	91.0978	87.0553
LOC647054	95.1696	93.2796	89.937	86.6541	88.5542	95.6809	84.6364	90.8815	85.8733	88.1449	86.1102	92.5763	81.8414
FGF18	93.2964	91.5272	92.9665	94.7275	95.0177	93.0857	95.3498	101.394	94.4899	98.1385	94.5974	89.435	96.9063
PIP3-E	142.247	128.789	132.437	113.704	138.875	118.585	122.307	113.224	121.146	143.632	225.302	144.891	114.402
RPS13	4578.34	4607.08	5512.3	5680.32	4787.99	4928.22	5864.17	5452.76	5367.39	5733.04	4811.63	4797.04	5581.41
LOC732428	84.0044	85.8111	80.5904	88.2126	85.6678	87.4929	84.777	84.7604	83.8032	87.1648	83.4888	84.7988	90.347
CFI	364.312	455.051	331.081	492.391	146.755	412.801	259.508	168.888	235.639	428.259	253.516	237.644	137.355
LOC653702	135.742	135.804	141.91	152.149	139.741	194.044	177.351	154.442	115.151	121.989	119.883	119.927	112.273
POP4	207.66	206.98	247.881	203.993	196.026	211.752	249.95	240.458	128.228	121.32	112.004	95.9342	149.798
RASL11B	87.892	85.2997	86.9417	92.4172	93.7559	89.0267	90.0477	87.2887	80.3324	90.516	85.4286	99.6925	90.6089
TUBA4A	130.449	121.914	171.89	146.467	127.551	201.922	196.329	140.396	106.1	94.3632	86.8473	90.9466	95.4963
MRRF	137.052	136	159.031	162.379	141.351	162.459	158.248	125.143	184.443	166.112	146.162	165.371	172.695
LOC731501	86.3243	91.6259	85.842	88.654	85.6984	87.6423	87.5084	86.9879	91.2368	85.6626	88.3186	88.2013	91.3689
LOC100128056	193.183	177.74	167.974	255.095	178.307	194.831	188.291	167.476	148.247	165.628	157.109	159.568	138.865
LOC100130138	84.943	85.0838	88.6204	85.5067	87.1246	86.3156	87.1106	87.9951	82.7428	89.3404	86.1731	89.2245	85.254
LOC643069	87.0232	85.495	85.4631	80.7298	86.8998	81.8619	85.0276	88.9589	84.9451	83.6826	91.3969	82.4903	87.6271
MLNR	88.738	83.0854	84.2195	87.3892	84.4237	88.9197	83.6558	84.0432	78.8417	85.8217	87.0343	83.2873	82.9451
LOC729200	313.046	323.8	394.739	355.263	322.069	360.893	393.447	305.15	298.571	257.917	250.342	237.589	322.549
LOC642846	87.5024	84.9968	83.9527	90.7489	90.6472	87.6502	82.6998	87.5598	87.2664	83.5841	85.534	91.9791	89.7348
SUZ12	1039.48	1019.31	1425.3	1282.33	992.782	1339.94	1402.45	1107.26	1509.62	1284.58	1193.23	1081.66	1453.55
LOC391013	88.5953	85.0451	89.2719	92.6922	88.19	85.7078	90.8133	88.6876	87.5712	93.2624	86.5619	87.1255	87.6883
LOC647311	86.3923	95.4871	87.6641	86.4783	90.2766	92.6505	96.902	92.1474	88.7118	84.6479	95.5873	97.2366	85.8537
ILK	234.451	226.238	192.701	186.92	282.004	222.81	233.319	254.181	103.731	104.706	97.786	102.936	105.425
SNORD113-1	86.5472	87.0918	93.061	91.4729	89.7158	85.5805	87.6805	89.7308	79.6019	89.7206	95.689	89.586	92.8481
LOC136288	91.2258	86.6815	90.4261	90.1682	87.2561	81.7655	88.587	89.6196	92.2264	90.3442	83.6313	88.8376	86.6314
IGFBP3	98.4843	97.1965	105.391	193.544	254.144	121.027	112.688	953.144	160.304	146.75	100.377	162.192	104.831
LOC646486	85.9199	87.0343	89.3199	78.7547	87.2685	84.0937	86.8635	87.7314	85.8349	83.7647	83.9156	87.5238	81.6874
PNMA5	84.2115	83.6168	85.2019	83.7569	80.5446	83.5349	81.9843	84.6346	82.3553	83.3843	88.9929	82.6372	82.8421
PUSL1	148.859	141.493	157.886	114.46	149.291	134.184	146.939	166.681	162.385	148.343	167.404	150.914	165.488
MCCC2	112.898	132.736	134.715	127.237	114.768	126.55	138.702	100.213	129.912	130.627	115.781	138.758	136.942
SNUPN	317.782	299.898	291.883	361.392	318.261	342.988	302.28	287.767	347.141	393.863	360.999	379.675	437.982
NXPH2	81.4076	84.3049	84.5408	83.585	86.8799	82.6321	85.697	86.0961	84.0854	88.2432	84.1094	88.1249	87.7701
UBXN10	83.9076	88.3878	88.5694	87.8163	86.943	88.9188	89.6357	93.407	83.8464	92.7075	85.9991	86.0617	90.0036
MIR323	91.9644	87.3032	89.2409	90.4591	80.8061	86.294	83.9214	87.3403	85.4148	84.8509	86.2243	94.4462	85.6613
HIGD1A	736.083	758.909	946.904	697.139	961.208	1083.7	1005.1	929.064	1307.33	1095.29	1087.68	847.23	1297.78
NMRAL1	492.499	405.766	343.494	341.457	333.699	327.195	352.934	458.237	465.384	512.464	385.007	336.66	414.807
LOC645908	87.1011	86.947	87.9025	86.5939	84.6607	86.1273	86.0264	84.6175	86.0232	86.4664	92.5546	90.8171	87.2474
SOST	83.5813	87.0198	90.5602	89.8747	91.8555	87.4223	85.8928	90.101	88.8297	87.0412	87.3141	86.6497	87.0019
C6orf64	131.307	137.048	115.832	119.543	124.755	108.308	108.719	136.513	131.171	130.98	132.95	137.133	146.658
B3GALT1	91.6295	89.0765	93.2257	85.3245	93.3855	83.9479	86.5611	82.56	86.266	90.4929	84.6318	83.9092	89.3727
GPR120	80.4378	88.9272	88.6041	88.262	86.5629	83.4325	86.3959	92.6228	85.8437	85.4022	84.6275	83.2648	89.9599
TDRD6	89.8868	89.3709	91.0962	92.8575	90.0828	89.6408	96.0831	92.1888	89.8266	88.5934	92.5815	97.7927	87.4561
OAT	725.237	837.787	624.158	625.946	951.293	684.376	834.546	903.491	819.905	776.589	758.112	742.388	875.675
POLR2L	175.044	169.219	299.202	199.953	185.994	213.176	236.588	312.735	273.479	301.385	315.382	268.147	353.337
C8orf44	97.7978	91.1936	89.2633	96.1556	92.757	94.0345	90.6228	89.8436	94.4606	86.3706	91.8869	90.0899	97.1597
EAF2	92.7001	96.3067	100.323	95.9623	98.1216	103.767	103.528	100.534	102.025	93.2917	85.4426	93.5258	100.323
LOC732432	145.73	155.098	150.198	164.514	139.912	140.148	165.112	115.47	146.516	154.916	130.604	171.605	171.341
PEX19	202.423	194.249	209.013	194.963	202.453	189.911	200.914	231.14	222.81	249.745	260.479	216.044	258.94
PPAPDC3	78.2522	87.7163	84.3672	83.0224	118.311	83.8063	111.311	91.1542	119.473	88.5102	145.584	136.848	95.8714
SWAP70	1144.28	1265.99	1399.88	1472.3	1184.38	1491.74	1322.95	1348.27	1593.22	964.113	1046.64	1429.95	509.107
C2orf27A	132.965	135.536	127.959	102.941	175.726	119.155	102.763	115.155	101.586	110.686	146.516	92.0172	87.6859
OSR2	83.1027	85.7088	85.9539	89.2881	87.3899	88.0385	88.2684	84.4265	87.4973	84.0559	85.4414	96.5797	85.7668
LOC651643	82.5379	88.7525	90.6387	87.4282	90.5743	88.9077	89.3923	91.5428	87.7753	83.9882	88.1268	84.2241	87.9103
LOC100133293	84.7583	89.1489	84.657	84.0719	85.5206	84.5515	86.1779	88.242	86.8702	84.0957	88.3814	83.1219	89.1531
LOC730159	88.5412	90.5674	88.7439	88.0513	90.1845	91.7349	88.3628	86.0513	88.3127	89.9743	86.8936	87.1105	85.7328
C11orf30	91.6183	90.445	88.9599	93.3944	93.4111	89.8756	90.0945	87.8277	87.3755	92.448	89.312	91.3058	91.9974
FLJ43093	88.6811	84.6857	89.5906	86.0842	86.4788	93.1474	86.9503	86.3655	84.7054	84.9304	91.4659	90.9415	87.8476
PACRGL	88.5112	88.1171	89.5114	91.34	89.3386	88.8728	87.3459	88.5996	88.1492	87.0962	87.2881	89.9061	85.034
LOC344595	102.179	101.699	99.5548	93.2518	98.16	94.6119	93.4339	107.601	105.656	101.351	93.7753	95.2443	119.696
CRISPLD1	90.2908	86.8529	92.0612	87.8421	101.066	86.3074	96.6669	88.6328	88.9945	98.9144	84.3394	94.1318	93.0517
SULT4A1	84.5144	86.6573	86.7055	85.6353	84.794	86.0644	84.8763	88.7326	87.2036	88.3678	86.1298	86.5678	85.5245
CENTD1	84.5012	84.9915	82.5024	80.303	86.4879	85.6168	85.2335	85.2404	86.1083	86.5782	89.8226	84.3466	88.8572
AOX2P	93.6381	91.3898	89.3111	91.7637	87.5574	92.2524	91.6398	92.9018	85.3819	92.4091	94.2835	86.349	95.611
SH3GLB2	416.168	413.505	400.772	371.38	470.352	447.209	377.375	369.448	478.437	494.546	533.946	463.105	425.377
LOC100132096	98.9875	92.605	96.3793	95.195	95.4985	94.2801	90.7662	90.1961	87.7278	89.6852	91.5988	87.0896	91.5469
TSPAN6	244.025	255.03	236.211	304.887	271.014	242.974	250.186	248.818	220.483	314.593	354.78	242.581	141.255
TCF7L1	160.188	148.108	112.671	173.87	136.654	160.564	137.326	142.453	115.832	114.135	270.601	147.521	87.4973
IQGAP1	702.836	642.323	403.644	653.558	614.789	642.481	494.122	556.493	185.733	254.772	241.707	296.483	195.925
LOC728095	88.4137	89.9681	86.6745	86.7173	92.0503	88.2424	90.1838	90.5207	92.1019	87.2014	88.8592	87.0936	85.7592
MRPS36	110.162	101.082	108.303	108.02	108.84	110.284	115.481	118.679	138.32	137.012	133.233	129.893	140.19
RAB27B	90.0147	86.6646	88.3585	85.8214	90.246	87.919	85.5693	86.6515	86.8956	89.1922	88.591	88.6902	85.982
PKM2	1163.17	1082.94	1031.41	1045.26	1326.68	1191.52	1494.35	1043.66	1108.87	816.434	985.129	1084.22	2895.42
DDO	86.4613	85.4426	90.6838	86.0862	87.6649	87.2844	89.9363	89.5306	86.7883	88.3702	92.8636	88.3556	99.9307
LOC650339	95.8417	92.7522	93.505	95.6378	91.6125	92.0906	91.5128	90.8289	100.217	95.2121	98.2419	93.2462	94.1281
ST13	567.292	537.381	544.927	718.574	601.893	465.192	524.094	556.022	457.238	447.333	482.741	454.153	337.657
LOC646029	87.6647	84.1462	86.9699	87.1478	88.3166	86.92	87.0001	82.7142	86.0644	86.0196	85.4289	83.3992	83.5478
ANGPTL1	90.5403	87.526	84.569	82.8586	89.0153	85.7718	89.5006	87.0259	83.9245	84.2212	83.4851	84.2529	87.5343
PDIA4	169.588	185.185	179.711	165.769	208.209	151.52	203.63	232.96	169.755	191.062	189.448	143.916	163.132
PEA15	1942.74	2330.1	1673.25	1143.38	2502.27	1334.82	1541.3	3149.86	1679.25	1147.27	1769.5	1455.89	1690.42
TRIP4	275.336	307.019	256.334	321.717	282.239	354.292	276.918	306.697	334.1	362.663	382.857	360.081	315.539
MACF1	188.688	181.282	129.959	127.469	149.38	123.607	119.603	125.87	117.204	108.437	128.522	156.144	93.9016
LOC100134328	85.4101	85.372	88.9432	91.9226	85.1116	82.4874	78.9974	85.9136	87.3867	94.9583	89.5408	85.309	92.5844
RANBP2	107.192	101.81	111.271	99.4021	99.617	103.374	108.532	103.676	88.4223	82.9653	88.8684	84.5786	87.3024
RAB34	237.725	209.456	192.517	295.862	260.913	406.123	238.984	348.266	261.42	199.247	251.689	292.972	802.837
TATDN1	161.441	178.943	215.719	173.437	178.163	209.73	181.237	208.883	153.222	155.248	161.355	122.483	190.617
HECTD1	1031.41	1035.43	943.498	985.841	1100.98	958.974	902.126	962.273	1005.51	893.909	1257.51	964.113	777.116
P2RY8	90.4544	84.8289	89.2066	87.8429	90.4201	89.9677	92.1933	108.351	91.1335	86.8394	100.108	86.9938	125.921
PROCA1	88.9748	92.371	91.2378	93.4675	88.5628	91.7555	91.1704	94.1874	90.4503	89.4282	102.195	86.8651	94.8798
LOC647954	101.249	99.5455	92.5738	91.4493	98.9771	93.2248	94.6595	93.8842	93.5188	94.869	96.8448	90.3211	101.612
PDE6D	226.955	215.224	198.938	267.9	229.978	242.127	214.009	251.25	225.129	285.955	351.801	271.195	279.937
SPRYD3	213.176	198.924	174.906	181.416	172.999	168.808	199.338	183.261	229.887	257.864	195.892	221.153	232.594
LRRC25	85.904	86.2098	84.9988	86.9097	85.3992	86.7592	88.6804	112.868	93.9897	93.9585	85.0049	88.5761	84.6312
EIF4G1	508.867	479.577	654.393	367.085	499.502	368.16	494.597	467.114	699.958	346.1	423.018	544.689	492.221
TGM4	89.1522	86.0549	87.1795	89.4898	86.0938	79.0537	86.4767	87.7482	91.4189	83.1608	88.1769	93.072	86.4719
LOC728216	92.4403	102.639	111.172	94.6414	96.561	99.4993	109.507	98.7743	113.803	125.476	85.9839	100.644	88.0547
SIAH3	84.5446	87.3544	86.4516	85.9576	88.8871	88.421	90.8885	91.0283	84.7437	84.5353	85.6351	88.0186	89.3158
CD52	94.6081	98.3193	97.3505	94.0206	94.87	95.6662	105.651	138.474	100.235	95.7374	161.24	123.909	96.3158
SON	166.368	179.762	180.22	175.726	165.974	161.518	180.851	141.61	176.913	174.051	175.808	172.973	197.051
LOC727775	82.0034	92.3755	90.1143	86.7081	87.452	87.2743	90.2786	90.0341	84.4104	88.9055	89.0309	86.2607	84.9829
ADCK1	140.445	135.827	121.43	117.779	124.675	118.712	125.761	126.738	139.78	133.91	136.024	115.801	136.352
FAM26E	113.233	116.005	104.739	126.516	123.388	120.568	121.242	115.207	112.294	133.22	92.1288	161.393	95.0814
LZTFL1	154.633	173.768	120.556	160.802	161.87	142.615	152.251	125.71	138.274	136.248	110.253	117.4	127.543
LOC651794	86.1261	89.129	87.2789	84.2681	84.8979	81.4638	81.1328	88.2954	92.0867	84.3945	86.6919	87.4376	84.0806
GOLGA7B	93.0181	89.6982	94.1107	90.7368	95.7671	88.657	87.5121	91.1718	86.0608	91.0946	95.2565	90.8128	91.7322
PHLDA2	102.324	102.324	129.487	93.2844	101.764	108.12	118.436	106.807	134.464	107.17	98.0625	107.931	153.718
ORC1L	92.3888	102.807	131.475	116.754	106.544	112.824	122.983	105.384	131.259	99.2579	102.784	112.13	138.417
OR10H1	86.1043	87.9106	84.0351	91.8639	87.658	86.0704	91.4347	88.7086	86.7101	89.457	89.3981	84.5576	88.7669
SLC24A2	92.6019	94.3127	94.5011	91.3581	92.0901	90.4522	90.3219	91.373	93.0379	88.3543	90.1803	97.4868	88.9656
MCART1	967.958	923.028	830.545	689.44	1033.51	928.703	619.549	905.96	334.625	372.282	399.923	384.759	325.138
LOC100131373	90.6894	91.2782	87.3148	89.8226	92.3313	86.3472	88.5168	90.1391	87.8744	93.5054	86.5192	85.7073	92.323
LOC644444	88.1171	84.5705	90.0166	84.787	86.2631	88.2446	85.3232	85.7311	87.3378	88.3232	87.0092	87.827	84.6979
ZNF511	249.002	218.565	328.484	252.804	275.719	304.388	317.372	222.471	354.498	323.057	251.584	264.466	528.569
LOC728143	88.0584	91.8084	88.1317	90.399	91.7369	87.1939	88.1277	88.7687	85.3761	93.2485	93.2685	87.771	88.8995
SPINT1	87.1871	88.5667	88.1327	90.8802	88.1647	87.0017	92.5883	91.2705	89.2319	94.7461	94.2393	89.0376	87.649
CALY	87.3768	82.0597	86.2399	86.1175	84.4283	82.3311	85.6961	88.4704	82.4182	83.7035	85.3345	89.0242	87.0831
LOC649255	90.0232	83.2376	89.129	87.405	88.0825	91.8537	86.9799	87.6863	86.7148	89.4402	85.0605	86.9726	86.836
MIR101-1	85.8151	88.2841	86.2879	88.5676	82.4689	90.4791	87.5054	81.9272	88.4084	87.4775	90.4149	89.2151	85.1837
LOC100132302	93.2572	94.4263	95.7411	95.8521	97.7171	95.7926	95.533	99.048	102.436	96.8052	88.0385	93.0212	95.988
MRFAP1	2144.39	2256.32	2847.63	1984.87	2162.95	2099.02	2633.2	1875.33	3041.58	2420.61	2356.23	2371.4	1732.89
ITGA2	594.692	649.282	665.746	603.987	496.331	380.284	453.176	421.481	568.059	518.517	471.223	365.894	1127.63
LOC100134320	94.4929	91.0421	87.6893	84.3148	90.7105	87.5292	85.1189	85.092	89.0946	84.1825	84.0088	92.1248	90.1006
UBE2Z	233.936	234.31	195.998	199.481	205.034	180.049	209.428	229.537	204.543	206.769	261.204	230.548	207.412
PRELID2	87.9488	91.894	90.3765	93.1871	90.8729	92.5364	101.119	86.1575	86.3495	91.3999	95.2017	86.6796	92.05
KIF1A	85.6336	88.4513	83.7446	86.5184	89.9356	88.4803	88.2815	85.8437	96.6193	84.4551	86.993	88.6643	87.141
LOC100132510	97.3642	95.3305	89.8234	103.26	97.6645	105.689	94.164	111.399	98.2673	96.3709	97.6852	96.4758	105.584
LOC727849	91.965	91.021	93.4545	92.1813	93.4463	89.9975	89.1952	90.6767	90.3531	93.9542	88.3339	87.0022	88.2309
FTMT	83.276	85.4534	81.6899	87.1294	80.2865	86.5964	87.7017	87.8216	83.9882	84.2202	86.7568	90.5369	81.8609
SNORD28	89.9909	85.9684	87.8234	91.2024	83.6359	89.4559	89.2941	88.7845	93.2445	90.8543	89.0771	93.2872	90.3326
LOC647849	84.6543	84.9497	89.2061	91.2194	84.6948	88.1435	87.4078	84.0686	80.9989	84.9021	88.6099	85.9394	85.6668
ANKRD20A1	95.9627	99.2281	93.8554	91.9841	106.417	95.0124	89.9162	93.7917	96.9293	95.991	103.508	107.716	90.8296
UBQLN1	374.012	397.774	588.836	361.927	441.039	420.72	485.958	332.117	558.658	480.454	451.505	500.593	532.399
FTHL2	825.719	804.675	443.742	768.795	733.361	930.021	621.913	1372.03	175.535	210.833	356.866	330.207	198.837
LOC654113	88.5385	89.8309	87.2014	87.1114	91.6509	85.8712	90.6083	86.9802	87.4045	88.4961	86.2481	84.4357	86.4708
RGS12	96.1853	94.0551	90.3756	89.8454	91.8127	92.3896	92.5724	92.003	99.0965	93.6547	95.1369	91.2382	95.92
FCHO2	135.332	122.894	126.447	161.189	127.428	143.428	129.893	144.233	88.3419	96.3141	93.2232	91.855	90.3949
NDUFB1	100.648	107.402	101.545	107.145	101.177	100.28	99.6198	100.318	117.467	112.991	123.014	101.706	103.713
C4orf43	100.269	92.816	102.266	88.3653	93.8801	93.6345	98.799	96.0652	89.2734	88.5185	86.7246	95.6386	91.9967
LOC100133890	80.2379	88.3203	84.6162	87.5404	90.8683	87.1347	87.5278	87.232	88.2026	85.3149	87.8508	84.5233	82.6422
LOC100130341	85.914	85.4901	88.2401	86.5154	85.0802	88.5482	88.692	84.6685	90.9157	89.0153	90.0812	91.0353	88.5985
LOC255130	86.0877	90.1704	86.2609	84.5016	87.4621	90.3336	91.0112	89.0946	93.5634	84.9808	94.6842	90.2516	84.683
DRD1	82.2774	89.4134	86.1256	86.7335	86.1148	85.4723	89.141	86.8477	82.4145	92.3552	87.4561	86.9736	85.6777
MIR512-2	83.4521	85.2525	86.5031	86.1698	89.166	89.4479	88.5332	91.5561	91.251	85.2766	82.1853	93.3733	88.0351
RPA1	614.266	613.087	760.221	640.926	568.419	704.456	924.351	542.888	585.211	507.184	426.971	543.577	911.786
RFXANK	260.985	249.996	184.856	222.016	274.637	285.75	230.48	255.659	269.108	325.001	290.62	297.945	226.848
LOC643273	80.6967	79.9371	92.0824	86.5148	86.4814	92.1363	89.6258	88.7078	88.5211	87.2188	85.9774	88.2123	95.0522
TNFAIP3	128.469	133.948	110.505	111.496	126.902	110.09	109.42	182.67	136.013	109.279	230.268	111.057	104.596
C1orf222	95.511	93.4214	98.0429	91.0669	94.933	91.5976	91.1988	95.3904	95.2435	93.894	89.3019	123.822	97.3466
FAM38B	203.662	217.699	97.5225	117.029	462.138	100.39	102.842	93.2445	349.06	494.992	1344.21	225.637	106.18
DPH3	286.954	288.94	363.659	245.441	336.48	273.743	313.711	409.146	369.754	355.313	361.493	335.12	458.237
OSCP1	106.92	106.194	98.2313	121.327	106.74	118.943	97.6037	102.532	111.665	136.125	123.085	117.871	137.779
HOM-TES-103	107.435	119.488	96.3222	97.5404	106.692	101.668	93.8585	108.662	97.7006	96.9696	110.148	113.285	112.568
NPAS2	93.4664	95.2352	100.182	109.34	112.294	103.192	106.906	87.3645	107.01	156.578	131.448	112.631	247.922
LOC100134793	83.5734	90.1358	82.8005	87.4808	84.0957	87.0276	88.4089	88.1772	84.5238	89.7093	91.2499	83.3713	89.5125
LOC646331	90.8985	88.9365	92.9001	91.6286	88.8681	87.4428	88.7056	86.7669	90.6361	85.9809	89.5807	90.964	86.9345
OLFM2	84.0653	93.1474	85.2545	89.9348	88.6909	86.9066	86.0549	91.4392	87.465	88.8373	94.529	85.8602	88.5949
LOC643287	312.828	296.877	400.423	454.012	325.749	554.354	544.428	346.061	164.06	157.789	153.586	139.147	145.251
ATP5L	1493.95	1406.57	1563.47	1394.22	1395.98	1646	1477.09	1379.37	1983.89	2210.62	2210.07	1997	1859.63
ATP2A3	88.7192	84.9416	84.5923	90.0757	87.6777	89.1214	88.2979	86.3403	84.771	87.3536	84.6127	85.7002	89.3008
HDAC2	849.492	756.092	938.108	600.413	786.994	723.452	770.985	641.51	462.5	421.766	389.034	332.774	444.891
AJAP1	86.7062	91.4685	94.0654	87.6374	84.2602	90.7538	89.1473	88.4101	86.2672	92.8148	89.915	85.8997	90.5168
PAX6	86.8551	84.2365	85.8978	89.5693	87.6338	87.0216	85.325	87.1728	85.5384	83.5425	87.9364	85.4611	90.5947
DAB2	2849.53	3065.7	1434.81	1837.41	3268.43	1470.78	1576.41	2337.93	1704.99	1699.67	3988.77	2149.82	677.474
PRSS3	104.612	104.503	128.22	104.488	117.787	107.217	147.64	105.979	115.328	202.262	131.398	122.801	90.4569
ZPLD1	90.6377	84.9618	88.0706	84.6627	86.5912	87.3072	88.8504	92.8308	80.4615	84.771	91.7365	84.9601	82.3701
C4orf36	90.2814	95.1526	87.8294	92.8211	94.3277	99.0907	95.2731	92.8444	93.0805	96.4393	88.6814	90.4909	94.4005
LOC388910	86.1081	76.7648	84.8082	83.4474	80.5045	83.3024	82.2501	81.381	84.4303	77.9941	86.0625	85.2898	83.3992
C6orf182	88.8027	87.8536	97.8392	92.0061	93.0123	90.9276	96.7146	94.7813	95.9623	93.0989	87.5887	83.7267	84.932
OTOG	86.4963	92.4114	86.0424	87.1514	85.5076	90.1369	87.1377	86.2264	95.32	89.7944	92.9326	84.8395	93.1208
SNX14	94.6779	96.3417	96.2776	93.8867	93.2572	98.1313	95.2268	99.3105	96.6788	93.0043	89.1218	90.8981	88.3012
LOC390530	285.4	258.985	169.755	263.422	259.417	320.724	223.881	335.625	179.184	212.259	266.952	269.892	171.922
VCAM1	148.896	157.99	96.717	98.1582	259.508	100.235	94.9039	187.606	92.8729	132.882	115.263	109.602	85.5206
LOC653264	89.0154	87.7222	92.2295	87.7351	89.9382	89.6363	87.4609	88.5867	85.3593	87.0785	84.8606	87.1346	88.6045
CITED4	305.586	304.563	194.389	260.825	209.456	157.648	233.279	522.254	194.502	226.039	284.832	316.753	378.798
OAS2	106.782	105.48	93.4622	97.0689	89.4973	89.7907	90.1088	101.939	90.8392	94.0786	91.951	86.3925	101.528
MSL1	108.037	112.939	122.418	126.855	118.909	118.4	117.005	116.617	128.06	116.111	125.465	111.552	115.521
JAM2	101.082	103.01	93.6337	96.0831	110.959	98.7121	111.612	108.658	110.194	197.502	86.4896	98.454	100.986
GRRP1	233.881	208.265	243.12	541.623	250.3	382.381	319.459	191.475	237.78	222.492	341.912	388.634	85.9657
PLXNB3	154.881	166.212	107.044	105.842	149.651	135.25	100.407	121.852	114.516	123.368	132.394	124.076	91.9004
LOC651337	90.7957	92.8913	87.5929	91.2811	90.6631	90.5536	94.8024	95.8645	86.5837	91.0302	92.2234	89.5935	94.469
POLR3C	423.373	445.449	397.522	389.908	419.033	382.747	446.388	374.797	500.153	482.481	442.888	493.271	643.143
QRICH1	111.522	109.965	109.125	102.1	112.859	106.245	107.648	104.4	90.5329	87.8819	85.5756	87.2543	88.4011
TMEM59L	87.1438	93.942	92.9954	95.0573	94.0397	95.6901	91.6615	88.8589	89.694	98.2062	94.0144	90.2102	98.8038
LOC649414	88.9997	90.3222	86.0464	87.1328	90.8469	87.2601	91.4507	85.5305	91.3345	84.5705	87.7824	86.8952	90.4587
HORMAD2	94.9085	91.6721	90.2486	88.9734	92.195	94.8301	88.9561	88.3782	90.7801	86.7339	93.1913	92.5342	90.32
LOC652864	567.508	563.143	601.021	502.192	509.791	582.548	682.008	486.457	507.937	425.178	373.135	383.735	592.394
GRIPAP1	138.764	129.519	135.44	142.501	137.268	130.779	130.34	137.886	140.696	140.773	138.339	164.305	137.452
ATP6V0B	450.484	428.76	423.09	506.699	467.928	467.211	565.824	767.529	652.138	512.089	627.186	593.599	479.617
LOC644767	82.2693	87.1618	85.9139	87.7024	87.7174	86.5313	80.3324	89.5837	88.5719	94.0846	84.5585	87.7762	83.8744
SMPDL3B	85.0534	90.7362	87.927	90.1261	85.7972	90.6588	90.8348	85.9367	88.135	101.847	85.2376	102.431	87.861
AGT	88.658	82.1068	86.2319	84.1744	91.5297	86.9818	86.0659	90.4183	88.1372	86.1638	89.8932	97.3183	89.2685
VKORC1L1	470.646	418.397	408.355	204.595	425.034	376.157	366.435	368.723	456.487	403.281	566.34	633.85	378.158
FSTL3	173.726	157.667	159.025	95.2136	263.607	100.961	179.163	588.836	143.339	126.999	192.116	138.37	283.492
UBR3	165.02	183.341	185.951	170.755	217.882	168.36	166.227	181.884	205.586	196.069	536.915	200.465	187.496
LOC100128892	126.679	142.02	97.8585	99.0907	122.003	110.421	103.039	179.555	90.5125	128.24	95.3994	129.522	562.355
LOC100131390	94.7385	94.2188	92.202	94.1762	89.6094	96.4281	94.5897	90.0004	94.6288	93.9624	93.9294	84.9516	90.6482
PAK2	322.115	305.37	362.663	392.632	320.803	329.396	315.761	289.924	236.978	239.196	390.996	293.722	203.84
ZNF575	81.7734	86.2746	91.5904	91.839	86.2001	87.5796	90.0985	91.0997	85.5619	89.1487	92.6548	91.2309	93.7247
CCDC51	133.765	129.158	156.977	142.674	139.78	158.565	157.235	142.471	165.251	177.907	168.36	172.245	179.184
TEKT2	92.7623	95.3248	85.6433	92.7192	89.501	91.3226	90.3338	93.2872	90.4187	90.2978	85.6598	89.021	90.539
LQK1	119.868	109.179	124.596	141.455	105.584	142.031	120.947	100.421	160.702	151.083	99.999	92.0422	164.982
FAM90A19	86.238	86.4621	86.4028	86.9046	84.4897	86.0178	87.8199	88.3207	83.6612	94.8819	84.0275	87.8086	90.5743
RCBTB1	102.266	107.516	105.681	108.43	100.361	104.18	101.569	100.368	115.685	108.648	114.127	107.256	112.085
APOBEC3B	111.954	112.43	150.96	160.776	117.095	224.325	255.926	106.013	194.67	190.367	101.838	166.119	536.604
COQ4	89.5452	94.3686	85.5162	91.4925	96.6824	83.9821	90.7871	93.2503	92.5861	82.4262	88.9204	83.3108	87.131
LUZP4	84.7986	81.2962	83.4934	84.1538	84.1866	83.8003	82.893	81.8228	85.6503	86.0021	88.4764	87.7541	84.8185
LOC402096	96.8685	91.2368	88.9229	91.1604	85.5629	87.8602	86.9895	88.372	82.9626	83.1741	91.3161	84.9059	84.502
LOC645365	85.134	92.754	94.954	93.3508	91.6885	89.4862	92.0527	91.2934	85.7148	90.4821	90.8192	92.95	94.8467
TECR	809.725	814.737	634.584	936.808	742.391	904.336	1028.59	739.981	1124.84	1184.95	1209.48	1045.26	1296.45
ZBTB22	245.52	243.284	203.662	247.64	233	259.303	227.069	233.867	231.786	278.337	294.722	302.176	254.495
FAM13C1	90.6696	87.575	85.5729	88.1047	86.6358	85.1093	86.837	86.5915	87.9979	86.5434	91.1789	90.3476	84.5002
MARK4	90.8878	95.8096	89.849	91.3485	92.2735	90.7774	93.1975	92.9341	95.3844	90.8719	87.6341	91.2849	98.6874
LOC651115	86.7048	86.9766	85.9731	89.1372	87.3497	84.2715	89.91	86.3877	98.6237	84.8036	87.6363	87.7917	84.5824
LOC649133	82.9754	91.6444	87.5003	95.544	90.8614	83.2556	93.5804	85.5517	87.7648	87.2391	87.1086	83.2655	82.609
IRAK3	115.99	115.361	150.383	150.566	133.815	123.264	152.632	142.402	171.493	166.731	160.664	176.25	205.507
LOC730066	85.9789	86.6589	88.6787	88.0124	89.7516	83.2565	85.0888	82.7232	88.7056	83.427	83.7523	81.2805	87.607
DMRTA2	86.2204	87.6119	90.8534	93.9019	90.4983	89.949	90.4164	89.6365	87.7884	84.2855	91.6695	87.6378	83.2464
HNRNPK	894.263	949.121	1151.44	1140.96	869.001	1041.3	1269.65	668.077	1379.6	1034.07	837.251	1008.78	1486.19
FLJ43763	81.2792	82.2235	85.6061	77.9482	82.9395	84.5635	84.584	81.4255	83.877	87.5704	79.3945	83.9882	82.812
MUC20	85.4816	80.1446	85.5367	86.2078	83.6932	88.6579	80.7874	84.2206	81.9365	84.4001	85.0285	85.4848	87.6349
LOC100133982	90.8089	89.9708	92.9319	89.1997	93.1014	93.4158	86.9585	88.9525	90.2283	93.2578	88.8573	90.051	93.0737
LOC100134000	93.7447	104.229	98.1925	87.0212	91.1411	90.1975	96.7716	97.2631	94.806	86.0461	92.2673	83.1358	88.262
DNAJB6	699.907	761.202	753.449	763.684	731.761	665.483	688.444	709.38	725.41	846.562	958.699	926.023	644.927
IGSF8	102.398	107.33	95.1569	103.625	102.823	94.0543	102.778	101.549	107.312	106.668	111.442	90.0338	116.034
SLFN12L	84.8501	89.7883	83.4888	86.3529	86.0561	94.9246	87.0232	87.5553	87.9083	89.3477	89.7093	89.6773	88.0556
LOC652840	89.7425	86.3567	88.8391	88.0137	91.5337	94.8008	87.2536	88.8586	89.1396	86.5957	86.7201	89.0474	88.6486
ZNF787	203.572	174.549	216.915	212.307	190.761	175.808	227.84	173.248	260.704	197.621	220.103	252.472	247.421
RGSL2	89.3086	86.2228	87.1374	89.0401	87.8995	91.5238	85.8602	86.3174	86.2585	89.8112	91.1407	88.7247	91.3794
PHF15	147.268	147.045	136.848	155.25	144.044	117.641	133.107	155.157	172.266	181.138	211.839	203.595	251.467
LOC100134363	90.6014	88.0483	90.0859	89.6567	94.075	85.3292	89.7071	90.9545	91.0793	88.2278	89.949	86.7742	83.9957
MIR599	101.132	101.463	114.904	118.533	110.598	111.138	116.407	97.1273	127.157	128.559	106.729	118.465	124.812
LOC650029	193.432	188.161	183.135	221.291	187.379	187.545	208.933	193.681	185.572	207.629	223.211	230.235	156.5
MYADML	86.6564	83.0523	88.8067	92.3543	89.9225	90.031	88.8715	92.3777	86.9396	95.3762	92.7565	95.9144	92.8114
LOC642249	86.2507	89.0131	86.9113	89.1871	87.8761	87.944	87.3123	86.4459	86.3758	91.8204	85.6998	87.6691	87.0611
ABHD11	99.2376	103.531	116.891	99.011	110.342	108.648	114.189	122.956	120.529	111.113	93.9042	107.358	117.221
LOC338799	104.382	106.544	99.4914	94.9371	98.3651	99.9611	96.4347	94.2515	96.9081	90.9013	86.4983	93.1838	90.1258
HSPB9	87.4171	85.7402	95.918	85.7877	89.9394	88.6424	87.378	85.0557	88.654	85.2203	89.9044	88.1823	89.0776
FXC1	148.81	130.906	152.343	134.998	144.152	149.736	158.318	141.707	167.67	159.086	177.979	160.84	150.713
MIR598	91.6666	89.0651	89.6688	88.9545	93.9873	87.7111	85.7142	87.7944	88.9359	89.7392	91.9327	87.6736	87.8331
SEC23A	131.055	148.072	125.708	140.17	139.483	126.049	168.612	114.911	159.967	155.935	145.635	156.85	164.309
SORL1	91.3165	88.2367	86.7114	84.1606	91.8311	91.379	85.975	87.4799	86.6238	85.7787	89.3137	89.3364	98.3481
TET1	90.0292	91.6127	89.3164	94.6934	91.6088	89.0443	92.357	90.8378	87.9856	90.8071	83.4788	95.2301	100.565
LOC650823	84.5526	90.5982	89.2351	90.4694	88.6599	87.9166	88.3659	85.9019	91.2723	90.7791	85.9475	87.3731	87.8131
KIAA0649	97.59	99.7884	97.9968	107.072	94.2726	99.7715	92.1333	93.7802	95.0117	102.725	103.447	91.5871	113
LOC100134644	85.3667	87.5815	86.9336	86.3659	80.7068	89.7652	88.8242	85.3337	84.3334	84.6324	85.7533	93.2432	84.9987
LOC641844	584.323	593.961	731.417	806.19	658.545	768.25	700.183	601.893	614.931	761.198	639.799	673.195	687.762
KCTD20	944.626	884.279	789.973	917.497	807.024	756.909	957.081	687.383	1010.67	890.138	1307.97	1255.15	963.132
LOC652259	90.9933	88.0201	86.7878	88.3889	84.7982	84.73	90.9796	86.5481	85.8929	87.9356	87.1607	102.921	88.0627
SRRD	258.093	259.057	334.944	239.468	274.509	275.29	265.52	267.641	265.68	214.94	226.805	197.852	235.272
LOC648710	89.7435	89.694	89.801	84.8904	88.6028	90.067	88.6404	98.5653	88.8236	90.2339	93.9728	85.0121	91.7167
CDH29	89.4003	84.6067	86.1377	88.2671	84.4973	90.7975	88.3333	88.9061	86.9799	85.0791	88.5527	88.828	80.1766
LOC441617	91.5797	83.8234	86.7707	84.974	83.0709	80.7449	86.7246	84.6398	85.8537	87.034	86.1023	89.4891	90.2024
TRIM10	88.8171	86.6519	85.3933	88.0015	87.6516	86.873	88.4193	86.6041	88.3803	86.9458	87.3232	90.9763	88.018
SMTNL2	81.9422	87.1108	87.9487	86.5178	84.8575	85.6389	90.5964	88.7281	86.1051	84.7049	84.4589	86.7409	90.6103
LOC100130536	89.3434	86.8984	89.3261	91.0992	90.04	84.7472	90.5174	83.6049	86.7565	89.5125	85.114	88.5777	88.932
SDHD	441.668	436.985	359.514	557.486	446.729	650.011	571.218	490.977	292.137	324.501	292.519	256.709	347.006
ITPRIPL1	88.277	91.6162	90.4821	88.4912	89.2412	89.7266	89.5919	88.0481	88.4588	87.5514	92.1664	90.0216	87.0709
LPP	1896.02	1986.81	1279.83	1810.68	1971.11	1665.56	1571.2	1753.68	1749.9	2465.19	2581.67	2239.89	1501.55
IL11RA	117.474	117.59	102.815	108.787	114.11	114.975	111.199	119.75	109.537	104.72	129.366	158.536	106.824
LOC647873	83.8009	85.3222	90.7901	91.2563	91.7216	93.0934	86.9303	87.4477	87.2595	84.89	91.4473	87.2921	87.045
SLC16A1	90.0543	84.6627	83.4166	91.4937	90.756	85.7339	88.4692	96.1759	93.3501	89.7146	83.9924	90.9685	83.9406
LOC648133	86.4626	88.7702	88.6105	89.413	87.2365	90.0925	86.0396	90.9429	83.9589	88.7023	88.8687	88.2813	86.4145
FLJ35946	83.4014	84.0239	86.5455	88.5011	82.6647	85.4805	89.4444	88.0571	81.9101	85.1509	88.931	82.9092	88.0172
MIR153-2	90.2129	88.5909	81.8331	91.1663	85.0659	85.7111	86.8037	85.9106	86.6494	86.274	81.1131	92.4293	89.934
LOC647041	88.2171	90.5682	87.7781	89.9933	89.5746	90.1084	90.5303	88.6047	88.1341	91.3142	89.3319	88.7593	86.7538
HOXA7	88.9244	93.1484	100.703	98.3462	98.7946	86.9902	100.857	92.245	92.2605	102.778	96.5358	95.2378	110.718
LOC126075	86.3184	82.822	85.1285	85.6799	86.1309	85.5488	88.8786	84.2869	88.4954	81.0841	85.3931	87.7802	84.7485
FGF5	103.232	102.435	103.507	88.8262	95.4702	90.7077	89.7089	95.4287	87.2676	87.8771	85.8791	83.1577	92.4563
ANXA2P2	7560.5	7375.31	6672.22	6672.22	6773.89	7171.44	5833.46	5965.34	6060.93	5404.18	6629.44	6266.6	6087.37
WDR5B	96.4964	100.585	95.5988	101.654	99.5366	99.6431	95.3166	93.7061	100.532	93.5754	97.4879	88.9438	99.1115
FOXP2	93.3686	91.061	88.2249	88.4188	87.9897	89.1378	87.4069	89.6828	87.2725	89.4425	91.9935	92.1805	91.6485
SPAG11B	83.1817	82.188	84.579	83.1689	83.3942	85.9303	87.2154	88.7597	85.9288	87.6698	85.5198	84.5292	86.516
TMEM14E	92.185	85.5488	83.997	90.6145	87.7672	87.8591	88.9661	92.6156	100.007	88.6568	88.8471	94.7225	93.1319
RBMY1D	87.2506	84.4396	96.613	85.3403	82.169	89.3774	87.1983	85.4194	86.3913	82.0786	91.423	84.3651	83.077
SCARNA9	183.97	181.524	183.751	332.117	160.759	202.055	151.769	194.502	117.459	151.01	217.818	175.963	198.72
CTF1	94.4715	95.7654	102.378	104.529	94.9039	107.21	101.785	93.9139	100.66	102.745	117.186	99.4168	121.302
USP12	122.482	118.001	128.931	104.474	118.679	106.862	105.823	106.163	96.9304	88.5338	94.1848	94.3039	91.8891
ATP1A1	761.799	715.338	754.102	955.271	830.792	878.907	1042	684.038	1367.47	1166.91	1124.24	1207.24	899.569
GGT1	87.5292	89.435	91.6402	90.8469	85.6323	88.822	84.9426	87.1744	85.7159	86.9005	88.3065	92.871	88.6595
SNORA11D	158.713	176.74	180.75	167.299	177.145	139.22	171.752	203.458	173.34	157.566	149.763	166.049	129.912
RNF168	91.7048	94.5849	91.4685	94.0677	90.6482	96.305	91.1649	90.3655	93.5139	92.8893	92.5084	87.2418	89.1534
LOC653734	84.7642	87.7095	90.5467	87.8071	84.3915	85.2467	89.9637	84.4005	89.3172	87.5553	88.8299	93.9078	93.6758
MIR1267	102.372	103.465	99.6887	104.72	95.8209	103.006	103.419	102.276	111.206	108.807	127.249	111.307	110.125
LOC646951	86.4683	90.6257	88.9488	88.8754	89.4579	85.8192	87.1026	88.8619	90.4166	88.1928	89.7544	88.733	84.6325
RC3H1	87.5971	87.5832	84.418	85.7106	87.3878	94.8938	98.7304	92.1453	89.9583	86.9838	89.69	101.624	96.6873
ZBED5	302.765	328.224	380.481	286.907	373.614	348.453	315.648	304.351	288.012	298.794	274.906	321.562	305.515
CD38	96.9351	95.1101	92.8276	84.055	86.9601	90.04	95.0953	96.5749	95.3284	92.3027	151.21	90.7277	89.7718
MCCD1	93.9257	90.0952	88.9656	89.9591	88.6994	91.9164	93.8616	90.153	91.4899	87.8544	89.2055	90.379	85.9216
PIN1L	88.0103	86.4175	86.9118	87.8903	86.4273	85.2352	84.4642	85.8156	84.5937	86.724	82.6245	88.9235	87.7002
EEPD1	88.2255	84.4068	86.9437	85.6547	87.7395	86.5851	85.554	93.5049	86.3062	93.7818	82.8894	84.246	97.4955
L1TD1	89.8471	84.9033	83.2854	89.0943	93.1994	86.8702	93.7397	89.7237	87.0958	87.8811	95.4946	85.0128	96.2727
C1orf215	87.4991	86.9952	93.1492	90.8974	87.6907	88.4128	81.6784	87.4765	86.4115	88.813	84.6761	91.6105	89.079
LOC51145	87.1779	89.2688	86.6575	88.1912	84.9774	85.4251	89.1254	88.5738	89.966	83.8606	80.667	84.7679	84.3706
MEA1	270.952	264.873	270.391	239.663	271.229	252.145	288.335	327.195	342.02	299.483	337.108	274.974	435.22
LOC649701	87.8693	86.6046	84.1295	84.2721	85.8723	87.8298	86.6583	86.8583	89.3718	87.447	91.598	86.9561	88.9391
BLOC1S3	86.2766	84.9758	86.3636	86.6198	90.5488	82.3223	83.9882	83.077	82.1349	81.3345	86.543	85.6124	83.6204
CTPS	457.11	479.225	646.873	277.605	436.411	328.977	514.112	513.705	610.144	285.807	297.89	299.202	698.626
LOC644003	89.547	88.445	85.5789	91.8709	81.9843	87.923	89.2554	92.1381	89.1958	85.8001	93.7301	89.0033	87.6672
C17orf69	95.0386	95.2823	104.365	91.3322	108.972	94.5371	92.8072	94.2806	100.193	97.5194	107.402	104.144	85.423
RHOBTB1	88.2234	90.3075	88.1515	92.771	89.2874	88.7956	88.2561	87.8816	85.2943	86.8476	91.1935	92.0584	89.228
LOC653715	87.7107	90.85	86.2228	88.28	90.0088	87.1447	89.4452	88.261	86.7419	85.5711	85.4022	92.2001	84.6607
DEFB107A	85.069	88.4199	91.3418	90.9013	87.7641	87.602	87.6116	95.2564	82.609	94.3475	92.0354	88.2664	90.8836
FOXF1	84.693	90.6582	94.2824	88.193	83.8155	83.3007	95.574	88.7601	89.4644	86.0516	92.6898	83.5868	310.183
HBII-52-45	86.2451	84.8892	86.9444	82.3406	85.1121	87.2068	86.4843	79.777	84.9557	89.1567	87.8506	89.1452	82.298
TFAP2E	84.0819	83.6043	88.1556	83.9684	87.5213	89.1352	89.6723	87.3281	84.8133	93.2722	87.8652	88.0561	88.3255
LOC100132904	93.9356	89.3438	87.5669	90.7791	92.1556	95.3387	89.514	84.7018	95.8431	83.078	86.6433	97.8305	90.3036
CAB39L	86.5866	94.9478	91.1382	90.5012	91.7813	92.191	93.8317	86.6191	91.8739	87.3085	95.3559	89.8937	89.3802
LOC100129081	88.5778	89.1659	88.0882	86.6402	87.4811	90.1321	87.5256	89.2623	89.3773	88.3302	85.6625	89.3873	86.9724
CRLS1	773.414	835.035	876.885	706.844	725.086	800.351	861.423	749.463	1026.11	992.782	851.048	839.856	1290.49
LOC139363	91.4774	83.2453	85.6418	85.1107	86.9069	92.5941	90.9151	90.4057	90.6319	91.6982	96.7111	92.4434	89.3676
DPYSL5	91.8157	93.0685	91.1429	87.0225	92.7421	92.3888	98.3521	95.32	94.5791	91.4876	95.5948	91.5293	94.4715
SERPINI1	88.068	90.9701	88.8593	89.0006	89.1345	88.5151	86.9449	90.7272	87.5982	92.8112	96.0578	85.2388	94.1979
RIBC2	85.4294	83.6237	81.0311	84.6998	81.919	84.0681	85.3403	86.4934	87.6623	81.8795	81.7913	86.6051	93.2389
CHST7	261.713	281.102	320.324	527.639	233.867	333.775	329.065	247.133	369.448	569.328	321.065	544.428	262.659
LOC100132509	86.035	87.6357	88.2144	85.8883	85.99	86.4423	88.6381	86.7649	84.8562	86.3044	88.2942	87.5615	88.5872
LOC642962	95.8808	97.4687	92.7644	89.9309	90.9612	89.1105	88.182	91.988	98.9926	90.3836	91.8386	89.6807	93.8879
LOC645012	86.3039	88.1055	90.278	78.7948	88.7843	82.4535	83.8855	86.3636	83.0523	89.9036	87.6801	89.4565	83.2576
ATG9B	88.6227	83.922	83.5307	83.4124	81.8966	89.3349	86.0767	87.0781	85.603	85.8976	87.4549	92.2592	89.0291
SLC10A4	83.2953	85.5238	88.6826	84.6614	86.5467	86.3304	84.61	90.8359	90.0146	86.6329	85.0831	87.2328	88.9428
LOC100129828	210.207	217.853	181.219	177.907	226.955	173.906	178.16	220.005	187.14	162.716	206.22	206.319	308.689
SCARNA20	95.9853	93.0246	91.2044	149.524	102.368	97.8212	94.8301	87.1238	108.275	115.972	85.7482	95.4248	96.0384
AGTPBP1	173.539	168.566	157.359	198.219	155.918	160.49	149.074	188.151	156.826	176.537	162.061	183.911	147.6
LOC653280	84.8562	90.3861	90.382	84.0251	89.7962	83.4682	91.6037	90.4459	81.7559	90.1917	83.5302	86.9025	86.3939
LOC648576	82.6174	88.4602	84.6252	88.7309	85.8616	86.2218	85.4869	85.5439	87.2151	85.8234	89.7033	89.3843	88.2894
MON1A	124.23	117.831	152.417	117.066	125.02	118.249	122.894	134.73	163.319	141.553	115.707	136.79	139.108
LOC150185	88.8191	84.8051	84.4551	89.2603	88.4539	86.7117	92.731	87.7338	89.8494	88.1358	87.1447	83.0803	86.9486
FXYD5	1123.22	1042	1209.48	1480.97	1136.03	1110.71	1222.46	1347.31	1432.08	1488.89	945.401	1671.48	1332.64
GTPBP4	1046.25	1023.5	1763.05	766.596	969.199	848.456	1426.01	994.465	1153.43	783.519	799.072	801.202	1084.22
ZDHHC12	244.951	231.428	209.918	284.505	238.731	319.853	246.435	275.189	273.861	421.481	363.73	386.28	465.909
FLJ32065	93.92	91.8639	92.6723	90.4428	92.4969	91.4787	86.8987	91.5578	90.3983	83.056	93.5485	93.9227	86.8965
FNDC4	219.87	189.911	181.98	200.643	236.536	225.203	177.61	326.245	248.507	311.789	171.251	211.934	164.484
LOC100132202	84.5062	85.8831	89.8624	84.6596	86.8338	84.2432	88.5774	82.5372	90.2081	84.8359	82.146	88.8734	87.055
FZR1	91.0762	90.6217	90.9514	90.9619	89.4369	91.7004	91.4161	94.7042	90.8115	98.0792	94.9171	96.0952	101.676
KRTAP13-3	86.7312	89.0089	88.0441	91.3185	84.9673	88.6833	93.1067	91.4221	82.5285	88.2795	86.0733	82.3032	89.6731
CRSP9	141.229	149.737	157.611	134.031	151.363	133.108	154.354	160.477	168.08	177.932	162.206	151.966	222.087
RNU1A3	391.895	360.688	285.545	688.551	524.939	351.719	226.695	190.419	247.835	320.154	157.648	353.617	176.435
HNF1B	89.028	84.7485	87.9387	87.3281	86.2142	85.0917	89.1295	87.2737	87.8808	83.2155	85.9833	89.4238	87.0507
LOC100129095	94.1288	90.5402	90.5141	91.5419	95.2217	94.7361	91.3607	91.9902	85.9684	92.8604	86.244	86.5058	89.3227
PTPN11	664.62	648.686	935.542	726.122	816.434	630.89	811.55	791.816	1071.06	767.331	897.002	739.368	704.001
ANKRD49	168.099	155.675	197.072	187.963	196.113	192.977	180.968	187.408	197.852	225.477	229.5	198.697	251.503
NBL1	443.302	420.286	519.751	619.007	387.952	341.538	473.734	598.046	567.113	643.783	1718.41	548.649	841.803
LRRC55	82.8671	82.8756	86.5712	84.2084	82.1517	84.569	85.1438	83.9907	85.6363	84.0251	86.482	85.2616	84.1338
PSENEN	164.905	182.024	137.237	139.147	156.304	160.406	169.309	167.975	162.659	209.235	172.408	193.757	178.925
LOC641785	91.0058	88.0224	89.9964	91.376	90.3132	88.7776	90.6534	88.3623	90.9552	88.7996	86.7176	87.9189	84.7914
LOC642558	85.4566	85.9311	88.5383	88.9868	89.9298	86.5284	89.4203	86.4975	89.066	89.6619	89.1265	86.5596	86.9961
JMJD2B	99.0809	101.357	96.1884	107.222	110.66	100.139	96.1651	100.515	100.051	110.666	110.637	110.526	105.063
LOC643697	90.4088	88.6433	88.4706	84.1813	95.673	87.4066	89.9629	89.5574	91.6427	85.3245	91.1179	89.547	92.7059
LOC652354	89.2905	87.2928	86.4735	87.2614	85.3113	89.3766	89.354	85.0209	83.9214	90.9847	79.7427	92.7577	85.1134
COX7B2	82.809	88.0302	82.509	85.5852	84.8412	84.5074	84.2775	83.6467	82.5484	86.7778	85.4166	83.5031	85.4946
CYB561D1	191.425	183.289	153.141	171.757	182.62	154.996	162.226	195.152	200.075	222.561	210.909	218.659	185.429
USE1	115.251	104.871	112.563	120.442	110.317	112.446	122.371	108.299	128.008	134.886	138.207	131.881	126.312
LOC442366	92.7348	90.9698	90.8314	92.5465	86.5518	87.8744	92.195	90.5057	96.7222	93.4198	88.8877	89.3148	95.3719
TMEM179B	439.958	415.105	366.435	449.63	410.947	389.618	375.425	604.977	407.183	638.138	552.239	623.205	525.633
AADACL3	88.2983	84.9218	88.4776	91.9487	86.3127	88.3191	86.9102	88.2464	85.5817	84.2071	88.6288	86.9613	88.3073
LOC642032	86.274	90.7231	89.3829	91.4156	86.2698	88.5909	92.757	83.1439	86.2616	87.1193	90.5656	80.3715	85.0776
HBZ	81.9052	87.713	87.0313	85.4203	86.1525	82.6932	90.0896	82.6372	82.6183	88.2833	89.4715	89.8187	88.8677
LOC100129654	93.4218	98.9128	96.0334	97.3546	93.0552	86.7552	91.6047	93.1788	93.0974	97.6208	90.0265	93.5293	91.7659
SEMA3B	85.6763	83.4558	85.6222	86.8286	85.2664	83.0086	82.7865	83.0975	82.2122	81.4417	86.9118	81.7231	82.6721
LOC650024	85.6007	88.6411	83.7741	89.4422	86.0594	90.7256	87.1729	88.5965	92.6929	86.1593	86.8828	89.4386	87.042
EGF	88.6036	83.7075	89.9367	88.7567	91.0492	91.3553	86.8615	88.6978	84.7982	88.7042	91.2156	86.4849	94.7731
SMARCE1	283.316	315.834	266.116	511.438	367.99	394.104	341.457	308.472	513.869	549.751	539.763	562.63	564.906
LOC100133042	94.0758	89.4265	89.1007	88.5719	86.3728	88.4756	91.6278	88.9947	92.1552	86.3349	90.1429	93.5717	90.6956
RAB12	106.296	107.357	104.756	109.173	110.379	136.679	104.334	113.738	111.707	111.196	109.454	105.292	98.0549
GIP	85.9889	85.4342	86.2218	88.8547	90.4839	81.3203	86.2695	84.3843	89.1736	87.9512	91.318	87.2247	88.1758
STMN2	88.0243	91.1309	89.4403	90.3948	88.8534	91.2652	88.8979	88.0753	88.7309	91.4823	87.4857	83.5816	89.5707
CLNS1A	871.678	971.903	1114.49	1073.58	1015.64	1148.68	1184.95	867.013	1422.27	1468.36	1158.67	1222.46	1708.85
ISYNA1	138.446	147.63	127.683	134.768	128.175	136.436	141.72	116.987	135.942	146.435	147.375	147.129	111.834
LOC644234	91.9324	85.2651	90.1765	93.5188	88.1849	88.7918	92.2308	93.6407	88.6288	90.2442	94.9594	88.2358	96.2675
C19orf73	89.0069	88.2235	89.6107	86.483	92.7115	87.989	91.0679	90.8358	95.6386	89.5893	97.6012	89.8169	89.6425
FAM35A	131.299	126.755	142.839	130.106	128.848	129.252	132.157	134.375	121.15	106.25	109.7	89.288	119.763
SNORA29	90.8971	96.0517	91.8342	94.6152	96.1384	97.5118	100.574	93.1345	91.4604	89.937	84.9673	86.2274	89.1571
LOC643584	88.2858	88.1548	88.2583	87.6025	89.3367	85.3359	84.6515	88.7118	96.0499	91.7682	85.2475	87.9887	84.4531
CLGN	86.765	84.4678	82.3804	85.3038	84.6619	85.8088	84.7103	83.0513	85.9716	83.4168	82.4426	86.0937	83.915
RNF25	126.782	131.135	130.025	122.749	132.437	123.777	123.493	138.156	148.81	156.512	142.948	148.26	140.301
AADAC	109.994	112.797	123.225	96.2114	94.1576	88.9868	94.3796	131.693	94.581	86.2372	131.392	87.0668	91.1798
HAAO	102.747	97.9981	99.6507	103.18	94.088	92.1123	97.6893	96.6834	92.9992	100.707	98.2062	96.9224	98.1469
MAN2B1	173.229	166.102	126.071	158.393	168.36	145.666	121.334	233.207	133.495	180.823	314.61	220.208	133.919
SIGLEC12	93.1932	85.3915	88.9861	89.6948	88.3224	88.6732	92.1498	91.522	89.934	100.407	94.3812	83.7367	90.6867
SRPR	310.524	269.543	331.46	326.935	301.909	294.682	323.115	304.953	413.718	354.255	355.968	384.022	393.082
NBPF12	88.4202	87.5105	95.6066	92.2837	92.2524	88.8509	88.4109	88.4322	86.9546	91.7736	100.122	88.0035	81.4562
ZNF300	98.5054	90.7805	93.018	92.4336	95.5924	90.4103	84.2617	86.8806	89.5701	87.0179	89.6148	88.156	87.7668
ZNF675	89.2342	85.8025	91.0798	85.4811	90.1591	90.7227	92.2282	91.1249	90.9146	93.6616	86.7144	87.3963	92.2161
B3GALT2	85.7968	88.7468	92.5293	87.0633	91.6995	89.1204	90.2034	93.7809	88.8149	91.2289	115.837	89.8108	90.9397
DIO3	84.3187	88.9414	98.8945	92.2294	94.8613	85.9846	96.3825	90.2089	89.4275	92.6802	93.5973	89.2894	84.8684
PIGT	359.62	340.379	250.136	417.344	332.706	342.976	267.404	283.582	264.586	487.039	478.635	457.339	311.151
KANK1	90.4019	86.3009	87.196	86.1908	87.8536	84.4145	91.8455	84.8551	89.9073	90.9787	90.1409	93.9944	82.7125
FAM57B	87.588	89.1583	91.6674	95.3344	93.219	87.6012	92.9556	93.8606	90.4149	89.8789	90.4175	92.826	99.8044
TRIM67	92.6853	91.631	93.7096	93.9152	94.0668	93.2397	92.5253	91.5109	89.8222	91.3418	95.7654	92.9264	103.434
LOC93556	91.513	91.5797	88.7297	85.7909	85.1672	84.7583	83.8309	88.1691	86.2183	83.6334	86.4324	88.6761	88.0486
KDELC1	171.145	180.196	168.528	157.648	222.673	173.708	217.643	145.763	166.763	173.499	159.727	171.66	184.67
SIGLEC16	87.5813	89.8655	82.9558	83.97	84.58	82.8821	91.3527	102.46	82.146	84.8743	85.9858	85.8352	86.2176
CSNK1E	668.282	674.478	448.068	489.18	587.759	580.545	362.786	523.735	434.984	552.407	699.832	538.709	510.609
RRH	87.5087	88.2144	81.3898	87.2536	85.1996	86.5115	90.8085	87.5661	89.475	85.9778	86.0564	88.3782	85.6038
PPARG	85.6463	84.9581	87.5597	91.8599	87.1951	96.26	86.2517	93.2235	90.7679	86.1702	193.895	88.5958	105.158
ETV7	96.5884	88.9478	87.3343	87.3511	85.7269	86.494	87.9669	89.4707	88.0298	85.8392	86.753	86.488	87.7704
MEX3D	336.323	336.037	331.81	256.944	320.917	293.238	314.455	351.921	393.166	337.792	494.275	310.951	219.644
REG1A	86.4567	89.6463	86.2263	86.9281	85.0128	89.3145	85.8715	87.1928	84.3811	88.8487	83.1371	85.8929	85.6847
SIGMAR1	384	386.535	509.384	311.992	350.911	409.328	518.695	412.793	481.543	370.869	355.009	303.966	615.197
CCDC110	86.3533	87.0944	84.4214	84.0307	92.9637	87.7561	80.7149	91.4555	87.2433	90.1153	108.706	86.6955	84.5122
LOC728468	90.5461	86.1341	86.3809	89.9867	90.3264	87.9827	93.3106	90.8598	88.0302	89.8026	89.0428	102.264	92.8508
FAM23A	84.6193	88.6862	84.9324	88.4357	85.7832	85.6907	91.8627	88.9581	86.8577	86.0258	89.719	87.8935	84.4556
LOC100128371	85.6363	88.0426	89.0351	86.3644	85.2004	82.8582	88.655	88.9997	87.2418	94.4745	89.0515	81.7247	88.5755
LOC643231	85.1726	85.9879	86.6792	85.8008	92.1593	86.292	88.3449	86.9313	86.8881	86.0466	85.2236	85.6935	86.8358
LOC649974	90.2722	94.7746	92.8537	92.9602	85.2395	83.3924	90.5925	88.0043	86.9328	92.4342	90.3348	86.3056	88.7083
WARS	2195.05	2249.06	1126.78	1760.08	1071.46	1616.48	1122.61	1199.25	1303.17	1502.71	4767.97	2078.55	389.003
CDK5RAP1	160.938	172.442	182.982	156.794	157.428	171.319	192.802	155.128	239.077	182.868	159.747	157.238	224.509
LOC646507	88.3723	91.2364	87.9894	87.2568	83.8099	80.0167	83.0886	85.4495	86.0838	85.9876	86.945	89.4605	89.6639
CORO1B	396.004	344.117	248.005	550.584	325.313	402.607	357.09	382.795	419.507	503.83	485.936	627.975	334.287
MICAL2	183.325	180.519	187.109	121.217	217.061	130.381	167.512	125.246	157.058	130.465	115.588	148.026	148.689
LOC729409	93.0613	92.203	91.6039	91.0183	88.736	87.2642	89.5674	92.9748	91.2935	93.9001	87.9637	90.2023	88.5318
LOC652373	83.1779	87.531	84.4205	88.3528	91.0607	86.8583	86.2106	89.0506	89.6342	87.6875	89.9969	99.0815	87.8932
OIP5	163.73	154.219	406.843	222.675	247.776	313.973	416.296	162.203	452.682	252.592	136.431	194.092	523.518
APOC1	107.097	111.301	100.62	114.828	98.2206	113.852	99.6925	166.731	119.718	123.004	113.372	127.101	110.624
LOC100133666	101.885	100.379	100.152	98.9212	101.06	97.3546	96.1505	100.525	114.615	109.065	99.007	90.7309	102.01
MIR1261	82.7536	84.9045	89.6731	89.5452	87.4457	89.2111	86.2481	89.7553	90.3957	85.3077	86.7698	83.9083	84.8416
C6orf142	90.101	87.2323	113.677	86.8256	88.0464	86.5876	105.314	84.7078	97.5376	107.728	83.0734	88.6519	85.4873
NCRNA00095	122.903	114.03	129.036	111.522	106.188	114.969	104.194	103.885	96.2249	104.353	98.321	94.2602	109.965
PDZK1	84.8033	86.9949	89.0656	85.3633	82.7967	86.4683	86.2616	84.1966	88.8466	86.6864	89.2485	87.6708	90.4327
TSPAN18	207.445	202.722	145.058	304.066	146.033	162.223	138.978	145.689	172.184	186.579	406.789	370.726	87.1919
FAM106A	89.0241	83.622	88.6856	86.8578	90.4609	87.9367	85.758	86.5751	87.7881	87.6941	82.8668	89.2131	84.9036
AQP3	87.1161	83.1535	91.4358	90.2129	93.8317	89.5083	90.4154	87.7341	90.0651	90.1277	90.9081	89.9092	94.059
ABCC6P1	91.908	92.5354	86.8126	89.5177	93.0641	87.802	90.743	88.0536	94.5396	89.7456	92.2729	88.4481	89.2696
C20orf151	92.2938	92.6396	87.5511	91.6509	87.1461	85.451	90.7473	89.4955	89.2857	92.1854	85.1391	95.0117	85.9005
H3F3B	310.951	372.567	335.702	544.428	406.789	546.695	446.982	330.404	442.508	425.034	445.231	449.44	529.896
LOC728748	107.433	108.399	109.79	113.573	105.491	100.8	106.388	94.0306	96.3494	97.832	95.6249	109.299	100.193
SP110	223.967	232.609	201.479	275.184	189.056	245.641	199.084	201.955	208.823	220.216	162.284	245.416	310.717
AGXT2	86.2089	89.4707	86.0404	86.5342	84.2257	83.1229	85.4528	80.5547	84.6833	90.6858	86.8367	88.2977	87.3845
EHHADH	106.544	102.381	133.461	131.018	125.381	108.584	117.247	128.861	130.28	140.559	142.714	92.3385	141.829
LOC729338	97.2921	92.2282	84.8114	88.9725	91.2619	90.1743	89.4733	89.8183	88.9049	88.8141	86.7713	90.1639	87.7948
LOC647348	89.1898	86.7914	91.7284	84.9968	90.7673	91.478	88.992	83.3776	88.3827	91.1527	87.5265	87.7207	85.3529
FLJ45455	83.8244	89.3786	87.4866	92.172	86.2365	91.4531	94.0459	86.0666	90.7342	86.464	90.8309	83.7047	85.0646
SMARCD3	93.1213	89.5134	94.1417	90.1325	94.7376	90.6236	89.2921	90.9263	88.3997	92.6256	98.0731	83.9409	103.881
MRPL28	166.552	152.787	147.442	150.04	152.38	162.525	192.517	145.855	208.089	214.571	168.437	179.226	198.585
UBQLN2	476.749	509.394	522.103	421.816	495.459	435.631	623.996	461.141	256.709	260.859	261.658	254.149	304.894
DNAL4	363.583	365.734	246.523	314.848	286.123	320.096	242.237	351.152	303.128	450.153	466.046	406.726	409.231
LOC649635	84.1476	83.1473	83.9848	79.9051	82.9077	85.5265	89.2714	82.0663	85.4092	82.7142	88.4507	87.1948	81.2002
WNT3A	83.6371	75.1484	83.1723	79.8857	83.602	86.948	85.044	83.4836	82.6269	83.1894	86.6139	81.7683	84.7557
LOC652605	88.5375	90.1756	93.5717	89.8988	86.3909	89.4173	87.5045	91.3216	89.5801	87.6972	90.5053	87.7089	86.9796
ABCC12	84.4464	84.2466	82.9395	86.1072	88.6159	86.0885	85.9714	82.2774	84.6028	85.5874	81.6322	84.9991	90.8629
SYNGR1	89.0817	89.4028	87.505	84.9968	91.6767	86.5284	86.5881	94.4264	87.5751	94.493	87.0007	89.8299	86.0948
DGCR14	141.261	142.068	128.875	125.994	132.716	148.615	145.216	125.895	154.98	159.724	118.427	148.881	152.593
CAPN10	93.9113	91.2686	92.333	89.1018	87.2735	89.2515	91.7851	91.1904	91.8197	90.022	91.6513	90.4664	90.6562
METTL10	90.0977	94.5792	97.8363	93.726	91.8671	94.1473	93.9991	92.2267	85.7603	92.5886	89.5073	94.7519	94.5927
PGM5	88.9654	85.6377	87.5832	83.8036	86.8698	90.2164	86.0207	86.7251	87.1161	88.8208	610.144	87.1196	88.7424
IFI30	111.772	97.1944	101.819	106.374	94.7524	98.6612	119.952	836.62	163.396	146.234	229.61	142.856	113.696
STAC3	89.2515	85.1342	89.7501	83.2043	89.4275	88.6109	87.5738	89.4092	89.5583	94.6891	93.2439	96.4498	90.8077
MAGEA5	88.8339	88.1171	89.6633	86.81	86.2442	87.5406	86.5727	90.2742	104.098	85.6097	91.7088	98.3794	89.6982
LOC440927	2907.43	2486.06	2478.28	3226.86	2509.13	2866.5	2630.01	2982.44	2210.02	3265.3	2009.97	1622.76	1976.83
LOC644322	94.3971	90.5735	92.0778	86.3568	117.783	89.7219	92.0162	157.36	88.9829	89.9304	103.391	111.977	89.8283
LOC100129837	86.26	90.0359	88.5189	94.3456	89.0425	85.1661	82.1517	84.3495	84.949	88.6814	84.4571	86.5052	84.9699
LOC100131875	88.4074	87.3799	87.1916	86.2283	85.2529	86.0491	91.3819	90.1978	85.5623	90.4008	85.6714	85.4345	95.1392
RNF2	86.5671	93.4166	91.1008	85.5774	86.5225	88.828	93.0905	86.0733	88.4776	87.197	94.9165	85.8866	89.7874
OSBPL9	262.76	311.716	247.755	320.972	290.47	305.483	295.225	188.114	318.502	340.379	232.838	342.806	252.944
VBP1	745.581	854.794	1196.07	938.536	992.542	1039.03	1296.1	762.462	1197.53	925.819	868.542	895.58	1279.95
TANC2	165.274	164.006	110.566	123.014	136.862	120.416	105.634	180.109	115.557	122.66	272.645	119.406	194.67
LOC100133431	99.1052	104.164	86.9032	89.5445	83.9585	84.07	81.864	94.5763	85.3949	88.0896	85.1996	85.0062	84.6932
CHIC2	1336.35	1463.84	1141	907.107	1726.73	1058.97	1502.4	1179.42	1499.99	1625.95	1889.54	1214.96	783.519
LOC100134101	94.6427	90.7538	99.4361	95.6048	91.1098	99.001	103.391	86.5556	106.683	102.154	95.8795	90.0648	99.5618
LOC100132108	84.7176	88.6726	85.0403	90.4414	91.6725	88.6427	87.7202	85.3403	85.3506	89.4654	81.5511	87.8817	80.6939
LOC360030	87.5239	91.2987	87.7334	88.2205	92.1731	89.92	86.6427	86.165	86.7066	88.4356	87.1773	97.1873	88.4153
OR5AY1	85.1946	85.6655	86.1358	91.9108	84.696	85.6121	89.5245	91.8213	86.8658	86.2365	87.3517	88.3502	85.9718
BASP1	2625.7	2649.03	4019.04	1344.21	3841.76	2350.23	2851.36	3528.12	1294.96	2869.02	132.316	1016.09	5426.31
LOC641914	83.0293	83.3783	84.3991	87.275	85.3355	84.6033	85.7308	83.023	91.2792	89.841	84.1472	88.3717	83.066
RGS9	84.0971	84.4123	86.5408	84.3812	83.3684	84.1523	83.7485	84.3048	80.8199	82.4519	87.338	84.2322	84.818
SPAST	97.0158	96.737	103.885	109.722	105.933	103.514	101.549	111.466	91.6112	87.5409	91.9164	87.9664	96.1126
ZNF780B	87.8811	85.3192	88.6049	85.6342	91.3452	87.7155	91.8087	82.973	82.9537	86.5763	88.2677	84.198	87.4864
IFNB1	87.4409	79.9943	87.8951	86.0166	84.09	80.1339	81.0944	84.5087	83.8943	84.3762	87.7657	81.8519	79.0442
C11orf55	87.136	89.2114	86.5623	89.0119	87.1864	90.7649	88.6019	86.369	93.1107	87.4796	86.3598	90.3811	86.6719
OAZ1	6872.82	7171.44	7890.99	6703.36	7586.24	7514.98	8140.74	7853.76	8434.02	8283.73	8696.31	7397.57	7811.62
BSCL2	303.473	310.549	267.048	284.294	270.462	290.976	302.603	375.332	343.494	397.321	425.034	311.838	479.647
OR10H5	86.1903	87.8616	86.0415	83.8836	85.6065	85.2145	84.6519	84.958	87.7102	85.3024	83.7365	98.7942	87.6218
LOC220594	85.5946	87.8426	83.5473	86.033	93.4853	90.9195	89.236	89.3511	82.2298	85.6496	86.5703	85.9905	83.9861
BAZ2A	95.4393	92.866	89.6248	100.945	93.4176	89.5944	94.259	87.9765	93.0253	95.9835	91.6453	89.3172	96.4929
AASDHPPT	241.15	240.769	308.95	262.978	249.901	258.406	297.151	263.051	202.48	191.802	204.582	180.797	222.193
LOC651561	92.0129	91.8157	89.8541	90.5571	96.2066	92.2963	94.4883	87.5258	95.8634	96.6074	88.3756	89.7487	96.1715
FAM50B	241.238	220.617	234.707	88.7322	216.721	183.707	229.534	224.946	201.753	206.021	258.187	268.826	262.878
LOC100133521	84.1596	86.6054	84.5635	95.3994	89.8725	84.0659	91.5409	83.0396	85.6961	87.888	85.2324	79.7729	85.1425
C19orf62	622.138	582.68	544.898	501.713	569.963	591.287	585.84	669.077	672.056	689.257	552.798	620.771	720.781
IFNAR1	226.695	210.356	194.907	181.196	220.947	172.635	170.626	203.699	206.2	249.91	243.784	251.971	198.129
LOC100129882	206.2	145.73	231.331	302.343	221.755	392.922	321.618	174.358	115.722	121.004	127.779	112.217	117.826
NDUFA9	900.351	872.211	756.909	625.971	664.939	714.311	852.424	554.732	1058.97	995.078	840.484	692.167	970.422
EPC2	99.4813	98.0643	94.7501	95.5974	94.6687	94.903	91.1095	94.6779	98.8196	101.246	98.4837	115.913	96.7389
FTL	8414.23	8488.76	6520.01	8122.9	7658.93	8379.84	8175.7	10316.7	8148.97	8379.84	8446.82	8610.79	8372.34
LOC389422	85.7085	89.6346	91.0908	83.1894	86.8571	89.1126	88.9527	91.0812	91.4889	85.0935	88.5462	90.5533	79.9051
USP46	112.976	116.376	109.631	125.411	121.879	115.34	114.436	115.426	130.533	133.573	114.637	117.537	122.107
SLTM	164.149	205.862	195.892	196.069	190.393	223.576	146.274	201.486	129.468	125.862	136.059	129.426	134.325
LOC100131949	90.2395	93.6414	93.449	92.9336	86.1981	89.2245	96.2269	88.0022	91.8574	93.0951	87.5598	95.9781	90.5125
MLH3	97.3382	93.0396	96.7005	92.9425	95.4662	91.2597	97.1884	94.5086	94.981	95.8249	92.7373	98.313	99.2944
MSH6	501.831	478.268	761.381	414.807	481.919	508.856	701.149	476.27	473.73	321.44	273.743	306.194	620.069
ARMC8	97.9566	97.0802	103.041	96.2111	97.1891	100.254	102.059	94.8267	101.841	93.246	93.5981	104.523	99.686
LRRC49	117.779	115.612	116.856	120.279	125.055	133.684	114.871	115.251	119.535	145.085	122.706	97.6138	182.451
C1orf21	95.2319	96.3198	89.2144	120.774	92.7787	97.1016	91.2486	80.7513	103.414	106.265	90.7358	91.0752	105.095
SNORD45A	85.9905	88.5411	87.6007	84.6585	84.3436	86.9391	85.052	82.6817	84.6225	86.4352	90.2155	87.7855	88.594
LOC100129273	93.9001	94.8499	90.7699	87.1923	89.986	89.7828	90.6759	92.0149	93.881	89.8611	87.2908	92.5677	93.7083
OR6C3	87.3438	85.8047	83.7367	89.0229	85.0909	85.5271	85.0242	85.2866	85.4129	82.7936	89.6831	83.9886	88.9788
PILRA	88.3939	87.7281	90.0317	94.0819	92.9301	87.4763	92.8575	136.31	89.5742	86.6465	92.9576	85.686	87.9282
LOC440421	88.3681	89.6564	89.6749	89.46	83.1684	90.4271	96.0935	93.3952	89.7689	90.7689	85.0176	88.4507	83.3884
LOC100129022	107.094	100.473	105.166	110.194	103.282	105.852	100.436	102.312	108.664	104.157	106.061	104.762	113.883
PPIL5	88.4706	89.3614	95.0149	91.2979	88.55	94.0036	91.5571	86.6855	87.5439	91.2597	89.9815	90.2888	89.0264
C11orf83	150.04	129.754	135.523	122.692	130.24	122.928	139.337	129.147	157.708	160.359	133.308	137.617	179.226
TSGA10	84.7495	85.7099	85.0527	87.121	91.1227	84.3706	86.2538	88.2523	86.1861	87.8721	89.0169	87.2706	91.423
LOC730284	111.678	109.643	97.7446	101.168	108.73	107.072	93.2547	101.324	106.055	95.6212	92.7369	93.2138	94.6971
CSF1R	106.013	105.913	103.818	103.867	98.128	94.6427	104.762	789.272	188.754	148.359	249.071	161.227	151.151
FAM169B	86.1803	80.7313	85.7764	78.2154	86.1462	86.6564	81.2143	81.075	85.9754	83.042	83.6144	82.1077	82.4262
LOC649199	87.6405	90.1597	92.8325	86.7185	87.8986	90.0307	89.6773	87.2626	88.3166	86.0159	94.0654	83.3183	86.2204
ABHD15	115.047	114.381	120.365	128.683	127.368	111.307	122.636	140.481	98.1359	96.3321	101.56	100.424	104.609
LOC100129869	89.3673	89.0051	82.8977	91.0497	89.2007	83.5748	84.4291	83.1869	89.0354	90.2607	93.9917	91.0806	92.66
OR2G3	87.0174	85.503	85.7501	86.5875	88.9552	87.9418	87.88	87.5804	87.1389	87.0461	84.5568	88.1796	86.3847
PPIH	235.741	242.175	459.471	277.974	259.057	364.236	331.938	279.66	416.168	298.108	246.572	248.168	478.635
TNFRSF19	85.0577	88.286	84.8206	88.5768	84.367	87.3433	84.1417	89.1903	87.0425	89.4336	83.8104	87.0205	94.924
LOC652809	85.6828	90.622	88.6419	92.2524	90.7795	91.7723	96.3629	93.3254	91.9757	85.9813	86.9934	89.0378	90.2585
PPM1B	92.9093	90.1277	91.2646	93.6653	93.2762	91.2991	88.0655	87.8268	86.6395	91.1461	88.194	90.2859	90.8163
SMEK1	88.5473	87.0521	91.8065	88.9602	96.8795	91.9753	94.1569	91.2802	86.5128	86.0549	84.4867	87.1027	88.9846
STK33	87.0958	88.0877	85.1534	85.6233	89.3164	90.5691	90.6937	89.2272	83.8625	87.956	84.3468	84.7977	101.881
LOC100130541	85.6061	85.1576	88.8659	89.5037	90.5323	91.0842	88.322	91.6968	87.8205	89.9253	93.3641	87.3007	89.9881
LOC729770	89.412	86.8615	86.9837	87.9586	88.8919	89.0214	89.0746	90.0753	90.9463	85.7561	88.9064	89.9048	85.1393
LOC649941	85.2763	90.1044	90.2583	88.1282	85.2461	87.9654	92.039	88.5382	95.6346	89.6583	88.2168	89.6495	86.5794
KRT72	88.2356	84.5097	87.7194	87.7736	84.7045	87.679	87.0679	89.1446	86.2795	90.8425	93.0217	88.1288	89.4417
LOC727732	103.066	106.238	99.2589	107.188	103.192	108.601	104.904	104.445	117.774	114.737	114.336	118.506	108.81
FLJ40448	86.6663	87.081	85.4061	85.6317	85.3014	88.8645	90.4259	89.7156	87.0264	88.5822	87.3126	86.4419	89.5043
EIF3G	1115.29	1119.75	915.853	1002.77	922.089	919.938	927.433	967.913	1231.55	1262.1	1145.49	1102.51	1054.35
GCKR	95.7579	87.4757	90.2814	86.604	94.9229	90.2939	86.2264	89.2852	95.8534	91.276	84.7382	89.6447	85.3935
CCND1	4640.85	4811.63	2720.15	1998.79	3680.76	2353.6	2384.5	5019.95	3226.86	2208.24	7189.49	2214.43	2258.92
LOC100132116	87.7111	83.2899	93.4581	87.7373	91.9625	88.715	84.2115	85.5919	92.0676	86.5576	88.7562	92.1426	96.5225
FAM62B	872.211	904.336	684.808	1385.54	729.855	743.381	601.208	822.841	1025.41	1096.96	868.718	1374.14	898.424
LOC100134475	86.2628	87.0762	88.36	86.6375	88.3397	87.8618	86.3104	86.899	89.9448	89.9011	90.4111	88.6617	91.4562
LOC653765	92.107	92.1337	92.4257	86.3747	92.3393	94.4522	93.4689	92.4	97.5573	95.0445	95.2202	91.1269	90.6992
FAM72A	87.3152	95.6825	114.605	100.916	109.072	102.324	102.72	96.6863	101.36	100.213	103.485	88.8991	108.12
LOC100129119	86.1072	86.2532	92.374	90.101	87.9815	89.2192	88.8312	87.1954	78.5762	80.1517	89.5103	85.6554	89.7232
LOC645238	88.2412	87.4861	86.5101	90.0606	87.3581	90.7402	84.4019	92.093	85.0923	85.2458	83.1059	91.4452	84.5849
DKFZp761O2018	88.7042	85.5484	92.6717	93.6714	90.3274	90.5212	91.6065	91.5025	91.3503	97.748	91.5492	88.046	88.2965
ANKRD39	180.598	166.119	178.625	149.698	168.97	223.232	169.794	166.386	236.789	219.293	233.671	224.699	266.612
LOC100128657	91.6106	87.3176	91.4317	91.9217	89.896	91.7139	89.2425	87.0143	89.454	92.6813	90.008	91.6661	91.5178
LOC100131160	102.106	96.5225	94.9824	99.0517	94.1676	97.9573	93.6443	95.2035	95.1975	97.2093	100.767	91.7736	93.4001
ATG2A	147.045	147.958	142.84	160.86	142.043	134.565	145.745	149.763	191.289	187.778	181.601	180.968	160.406
DQX1	93.4118	89.841	86.2912	85.7656	87.0255	88.0298	88.1004	86.6004	86.365	89.3283	85.5079	85.7515	89.2229
LOC100131868	93.7493	91.5238	91.3239	95.2023	97.1208	95.0305	99.6085	92.7529	90.2837	96.8603	91.1561	89.6244	93.3048
MUC3A	89.0151	88.5485	89.8698	86.2065	87.6502	85.7834	88.4642	84.4931	87.1481	88.13	91.5007	93.6135	88.1937
GTF3C4	95.9124	100.062	106.45	100.829	94.1007	92.6163	114.266	95.2951	101.549	101.159	93.7314	88.2335	98.4895
DVL3	203.539	213.199	179.372	184.157	229.101	209.479	198.938	187.816	224.594	196.005	275.023	235.524	266.398
IL12RB2	85.4409	89.4238	78.8104	87.5189	92.2701	91.0346	89.3887	85.5468	88.5198	86.1102	86.5884	87.8631	85.1503
ZC3HC1	542.924	581.978	702.552	555.588	562.09	615.371	499.04	488.909	723.599	678.692	567.292	541.174	782.123
TTTY9B	86.9799	84.1186	81.429	82.2884	83.4262	86.3373	83.633	86.5222	86.5484	85.4756	82.7813	90.8263	83.9689
NRM	124.56	129.259	149.784	142.809	145.526	147.41	162.758	112.041	160.462	147.306	141.231	158.726	193.303
TNIK	126.345	132.141	239.322	103.121	135.709	118.97	147.071	101.861	150.317	106.544	127.789	128.048	82.8829
VHLL	83.7459	82.519	86.3288	81.3763	84.7697	78.7266	83.0064	86.2819	82.6984	83.8845	84.0594	84.398	82.0161
CCK	88.3257	86.7294	90.1891	86.4692	87.9013	87.3405	85.6141	83.8689	86.7767	81.4968	82.8127	89.06	88.7654
TAS2R50	80.0514	83.7007	86.721	80.6764	81.1893	84.7326	87.8817	82.9333	84.8227	84.0821	87.4946	86.0096	85.4307
UGCG	1011.26	1172.86	486.759	434.984	888.984	505.121	657.805	658.995	348.791	403.542	1304.16	601.646	479.429
SCARA5	86.9796	82.2298	85.8753	83.3674	83.2228	87.4791	85.0105	85.6598	87.333	84.5418	81.7722	88.3136	83.0096
LOC729466	4769.84	4747.07	3777.92	4821.78	4683.2	4256.99	3888.72	4607.08	3577.07	4110.88	4002.07	4653.61	3857.32
SMC2	140.024	131.287	227.414	186.678	156.708	185.636	220.646	119.114	240.795	172.422	111.165	142.826	265.52
FAM65A	626.564	602.503	518.907	590.568	572.722	490.02	445.341	448.632	614.36	417.683	628.87	778.96	375.787
PTPN20A	86.7394	85.3984	85.2129	82.3932	83.2309	81.1112	82.0827	88.6237	83.2509	82.7331	87.0354	84.5484	88.1505
KRTAP10-8	85.9846	83.7149	85.4099	82.2273	83.847	89.1962	84.5264	86.1521	88.8973	81.7055	86.6812	92.6268	84.0708
CPN2	93.5632	95.1573	91.9867	96.8083	95.204	92.4257	95.3889	92.3498	96.2572	97.3977	97.5343	92.7755	93.7434
KCNQ1DN	84.8178	89.1399	87.0852	84.6301	88.0565	88.1031	89.1342	87.8157	85.5482	88.0971	92.2343	84.3688	93.4581
LOC646144	96.0673	92.1816	97.4078	92.4385	93.9485	94.6587	88.9315	94.2673	90.9743	96.0499	87.8778	104.231	90.0222
MBNL2	172.718	192.066	199.004	156.089	199.043	163.645	213.684	213.143	94.3578	98.5025	108.698	103.414	92.176
MTA2	313.496	291.143	241.18	258.473	338.84	300.882	301.256	197.072	312.735	276.16	289.642	357	263.176
LOC729826	88.2757	91.1334	84.9341	89.7936	90.9784	89.6508	94.6726	88.4553	89.1682	93.2189	89.4693	84.5352	87.4265
STRC	91.708	90.2775	91.1705	86.4731	91.6902	88.9671	86.5124	89.1864	93.4113	94.4017	86.881	92.8155	90.1929
LOC100130446	8696.31	9186.23	9601.41	9256.66	9003.08	9091.85	9154.8	9256.66	8125.09	6589.35	7375.31	8493.09	8242.05
NEURL1B	104.286	110.774	112.366	115.02	109.998	110.711	110.711	109.953	117.285	114.154	122.016	102.689	151.385
LOC653362	94.0474	86.0691	87.7352	90.614	91.6005	93.5427	87.575	88.3183	86.8924	91.7257	87.9637	88.5995	85.3598
LOC730049	86.9726	88.4217	87.5707	90.3616	88.3286	91.6968	84.6474	87.7013	86.6117	85.2735	84.7022	86.7724	83.2234
BZW2	1084.22	1025.41	1373	1213.56	1328.73	1349.73	1398.65	678.294	1849.45	1379.65	1225.82	1277.51	1420.28
TMC4	110.539	105.565	95.0987	108.525	96.0025	102.735	105.505	103.13	87.4541	97.067	109.287	89.7948	94.9309
INHBE	88.6579	91.5615	86.9182	88.5991	90.9796	87.098	85.5149	87.7017	89.1583	86.7604	87.6265	89.4337	100.596
LHFP	343.164	372.983	304.623	519.092	467.562	363.448	389.231	467.675	436.566	673.195	778.638	537.912	718.905
LOC642282	167.433	175.345	111.292	115.58	125.082	126.674	101.775	114.753	103.742	126.711	147.526	140.152	120.59
HSN2	93.1904	99.1137	93.9748	99.355	91.3942	94.9165	89.9671	95.3089	92.3303	98.4096	106.564	98.2113	104.371
LOC100130691	86.7964	90.7493	83.3551	92.6793	91.8357	95.8941	86.718	88.5029	86.6478	91.5431	91.5971	84.7107	89.2245
LOC100134368	91.9171	93.7519	96.1447	90.6258	91.6199	93.1733	95.4104	88.2366	89.645	99.7784	97.3482	93.3073	97.8826
COL9A2	86.776	90.128	85.9616	84.9887	86.8069	87.0615	85.1579	89.6373	87.6536	85.3475	90.3749	90.5097	87.1811
LMNB2	554.093	480.299	945.401	462.573	573.702	551.067	753.737	508.856	1079.98	520.001	408.736	467.145	914.878
LOC642987	87.8038	89.5109	87.4379	85.335	91.5124	85.1413	94.8	81.7291	85.3217	85.4897	85.9918	92.808	85.7658
LOC389895	85.2965	90.3669	89.3873	86.8122	85.5674	91.503	90.1579	91.1818	91.4306	87.6033	88.8775	92.9985	92.5928
LOC100128386	87.9357	87.6513	89.2969	83.7657	83.7855	87.3123	87.1427	84.753	88.0043	86.1735	86.7871	86.0187	92.7698
PRDM4	470.033	448.537	497.488	396.187	380.284	367.226	378.068	394.562	428.418	440.69	423.904	539.2	501.689
LOC646381	94.7705	89.1151	88.2005	92.6453	87.9937	90.0565	94.7938	88.6723	91.6335	87.7527	87.7527	83.6948	90.6545
LOC644589	93.4995	88.6151	91.5352	93.1753	87.8804	91.9309	92.62	90.6541	85.8335	88.4958	84.575	86.548	89.1883
LOC652821	91.0546	88.6016	89.7741	92.0103	93.741	93.2751	86.562	92.4973	92.9653	88.2366	87.115	105.686	85.7034
LOC728800	89.5935	86.6513	87.0712	88.3181	85.1036	89.5893	87.9291	87.971	89.2894	90.9386	92.25	84.1698	88.4109
LOC728481	3038.21	3077.54	3153.55	3643.93	3034.92	3799.18	3226.86	2737.62	1203.95	1624.04	1292	1376.71	1392.34
LOC644714	86.1716	89.517	87.8721	87.3567	88.3623	88.3756	86.219	86.0725	87.7464	92.6617	85.5867	87.1242	86.3133
SFTPC	84.1295	84.9068	83.2018	83.2174	86.4189	86.5691	86.2505	78.3462	85.4707	80.4901	85.4187	80.9444	84.6333
C3orf75	303.742	310.387	351.538	263.079	315.761	354.105	343.803	298.861	431.211	382.857	354.568	362.94	491.115
LOC100131409	93.651	95.1029	93.8565	93.5265	94.1505	92.6401	104.349	98.0367	100.496	89.3148	87.0544	107.252	100.03
HPSE2	91.9408	90.4998	92.4475	89.1085	88.4348	90.6068	91.0095	90.9994	91.5501	92.8913	89.6612	91.8815	90.7375
KCNE3	90.1266	86.482	90.3292	83.8508	89.0267	87.9784	91.7351	87.4264	86.464	85.5259	93.0421	89.4917	86.9216
LOC100129758	8140.74	8901.75	8357.98	8087.32	8535.67	6916.01	7357.31	7939.97	7212.26	6159.57	7294.61	7357.31	7309.56
GRIK2	87.447	86.675	86.1591	86.6675	91.4043	90.7405	85.7973	84.7312	86.9624	84.3369	87.0526	87.2465	87.2356
CSPG5	89.0239	87.1527	91.117	90.3295	96.2427	92.3323	91.3747	105.487	93.719	91.9746	98.6441	100.354	86.869
EFCAB1	87.8995	84.8885	94.9364	84.2183	91.6421	87.1038	92.1956	88.1576	86.9092	88.4524	86.8902	90.1787	88.9232
LOC651311	85.3931	88.8608	85.4903	86.4102	85.633	87.0154	82.9513	89.61	86.8294	84.1972	91.8482	87.0168	87.925
MICA	287.91	260.479	175.789	111.797	285.02	257.475	182.116	219.644	301.797	281.972	237.589	200.35	139.131
CBX7	159.777	174.613	140.782	226.771	161.297	187.778	159.727	171.108	146.629	194.67	197.374	194.425	150.816
OR4C6	83.7027	85.6135	86.449	88.6509	82.5295	83.673	82.4331	92.659	96.0614	90.4023	87.856	90.6951	85.9376
LOC127150	90.7942	90.5278	86.5753	88.0179	87.1928	88.8949	86.5994	89.1094	93.8628	91.0802	93.4207	95.2998	90.2661
CHRM2	84.3241	88.4459	84.3479	86.8883	86.3392	86.0117	86.9282	87.934	87.1279	87.9917	85.0836	87.4338	86.766
ATIC	995.743	829.441	1389.74	682.008	832.478	899.569	1293.79	415.837	1226.46	622.481	938.818	684.038	2458.94
LOC572558	103.763	101.521	117.602	105.657	103.797	100.73	103.374	98.3126	104.936	103.26	99.173	90.8978	95.7172
FLJ30719	84.3481	90.7795	88.5282	87.7458	90.4359	90.0903	92.0989	94.9806	88.674	86.7478	79.818	93.8725	91.1585
C2orf80	92.0229	88.9467	89.5445	87.8547	95.5529	90.2907	92.242	91.3094	92.2037	97.7036	98.1331	91.6938	88.0493
LGMN	490.362	405.255	294.194	378.798	307.222	294.226	306.557	858.547	342.423	391.895	358.337	444.168	108.318
LOC649009	92.9349	89.2165	91.0967	87.7807	89.2511	88.9404	90.9761	89.9924	90.6392	87.4733	88.328	99.6776	91.3236
RNF214	162.649	157.22	146.524	169.1	156.567	172.458	141.72	150.616	157.625	162.201	151.988	166.084	181.431
KIAA1257	87.5041	93.0899	91.4964	86.2764	89.5077	90.7148	85.7078	88.3646	86.5831	88.5961	92.2334	86.4996	93.3006
GAGE6	86.6028	87.7961	86.2293	84.7088	84.923	86.2001	86.0013	84.3755	86.7377	85.5969	87.6076	87.8897	84.4571
LOC728888	1094.73	1095.92	927.927	632.077	1137.29	1133.83	433.401	1127.17	566.615	467.675	542.238	743.933	563.57
TIMP1	1568.91	1422.27	1498.88	2110.41	1305.56	1519.61	1331.35	1379.65	1503.33	3582.9	2928.85	3326.61	2982.44
NLRP2	96.3988	109.36	167.299	89.8097	87.7843	146.171	86.1122	93.1688	86.689	86.2274	127.574	87.6392	105.916
SENP6	232.744	259.686	254.542	228.615	235.576	263.772	191.561	204.265	173.782	172.399	172.491	182.829	171.224
SERPINI2	84.0449	79.5857	82.8431	82.3864	83.6168	78.8417	81.4753	85.9606	86.8217	85.3406	87.4679	80.5204	86.0021
C14orf82	175.165	157.363	162.1	121.224	188.161	143.012	130.423	140.085	129.875	127.609	143.079	123.614	137.035
PANX1	135.464	133.773	132.539	113.603	135.25	114.578	143.668	186.653	160.394	116.105	137.237	130.181	183.725
ANO4	85.0042	85.219	84.9328	84.14	85.0561	87.7714	82.1613	89.3445	87.7709	86.6494	93.2994	83.7895	86.0953
DDX20	100.346	98.8676	108.614	102.62	91.9084	97.5099	105.776	95.6249	90.2351	91.2112	85.1089	86.6497	83.9855
LOC100133469	89.2085	84.1171	94.8327	90.701	91.5398	91.1211	91.5109	87.8017	95.5062	93.5565	96.9694	95.289	93.1018
LOC650439	90.5164	88.0638	90.094	86.6505	90.2661	85.4855	91.1034	94.1224	86.5396	89.8572	85.8107	98.6751	87.3727
LOC441054	86.8638	90.9081	89.911	94.231	89.3923	88.9554	88.8327	93.1552	89.5574	90.8804	95.6151	81.7541	87.1785
LOC100132810	89.8976	92.95	96.673	93.0544	94.0086	101.96	96.7071	89.6544	89.9201	91.9044	547.003	91.0262	92.1509
MIR206	85.4503	84.5926	90.6722	90.5619	85.1193	93.1208	83.1869	85.6909	87.3204	87.474	84.7874	90.8992	84.8307
DIP2C	96.8827	97.6301	104.174	87.7597	102.742	90.968	102.857	130.993	102.249	93.0723	139.439	89.9196	123.567
FAHD2A	106.101	106.942	107.358	105.232	108.382	108.814	114.669	102.191	104.042	100.051	94.5468	107.624	101.355
PCYOX1	582.062	633.377	320.348	439.945	578.307	334.003	284.898	520.056	297.02	408.157	622.372	528.29	406.331
LOC642895	85.6148	89.0626	87.5069	90.6354	91.721	84.5502	90.1747	85.8011	82.6976	81.9422	85.5772	94.4091	90.1914
NDRG1	371.58	330.138	202.888	327.681	238.786	259.641	279.074	241.921	257.695	264.166	963.741	453.717	233.393
LOC100131973	92.9565	89.9272	88.2917	86.1986	83.5968	86.6568	92.1992	88.6151	83.4252	86.277	85.5244	91.4493	86.4077
LOC643873	301.344	315.979	270.117	419.927	269.062	274.326	308.517	194.689	126.615	132.531	132.243	130.698	122.525
HIST2H2BF	90.1659	94.2403	98.8374	90.2081	95.2803	104.421	93.2154	91.2714	94.4883	93.1718	87.6431	86.6765	94.4939
LOC402677	89.9177	93.2706	94.481	96.7179	87.1615	94.259	86.3913	90.0474	92.2383	98.8655	93.3952	88.2454	98.2147
HIST2H3C	87.8453	87.2947	90.7094	87.3928	85.0763	86.2998	90.2554	86.246	89.3169	83.4824	83.666	85.2869	89.4978
ERV3	134.797	138.693	110.473	93.2979	110.004	115.052	90.7415	104.754	99.4926	90.055	137.625	137.852	97.8425
DPH1	94.6288	99.3105	101.118	100.743	91.3898	93.5804	93.6205	89.1883	103.907	97.18	95.471	92.798	105.58
FMO9P	87.8079	86.6085	89.8376	89.7257	88.3157	85.7438	82.8558	86.6713	85.9604	93.9583	89.4104	92.4973	85.1923
SCARNA6	87.1213	83.1997	84.3411	89.4194	86.1283	83.3208	89.6564	82.6096	89.09	88.5277	85.3998	93.2751	85.4175
LOC100132154	91.6743	87.2256	84.2131	84.371	85.0311	83.3183	83.9285	84.0136	81.7913	87.0834	80.8944	88.4196	86.0975
LOC642374	87.9591	86.4443	88.5382	86.8601	85.0734	84.8384	87.6488	88.8343	88.022	88.7525	83.767	84.379	87.2298
SMARCA4	748.079	830.281	889.25	638.75	749.157	598.902	680.269	611.261	837.413	675.201	784.701	780.509	778.638
LOC126536	83.4117	89.8481	82.031	83.8706	80.575	79.7021	82.6806	82.4107	83.7083	85.4908	88.0808	83.7217	89.2209
PDZD7	85.1242	85.9664	87.476	83.2973	85.8418	83.2701	89.1493	82.6998	85.9367	88.6404	80.5904	85.0317	85.0782
LOC642381	90.0022	88.7362	89.494	86.1102	84.4626	90.6608	91.8862	86.2968	97.0093	93.8362	93.3123	93.7125	90.3563
LOC653314	4064	4333.04	4268.67	3601.83	3934.62	4755.53	4205.57	3828.72	2894.86	2938.9	3059.23	3149.92	2959.32
MIPOL1	132.423	136.94	148.81	109.809	143.795	127.507	131.414	156.842	107.337	118.671	96.6424	110.637	89.2594
TEX11	87.1153	88.4273	89.503	90.4369	89.755	88.4673	90.6849	89.1183	87.3629	91.5054	85.7214	87.9065	89.0223
NIPA2	527.073	550.312	618.949	517.671	527.445	483.519	594.285	553.882	838.818	562.457	514.98	529.453	619.114
H2BFWT	83.0519	80.8872	82.8189	85.682	86.0915	80.7353	84.9652	86.1607	83.5709	81.3454	86.8643	81.2235	88.2886
CSNK1G3	185.91	197.621	192.852	213.928	184.105	180.023	214.605	160.802	203.21	224.262	164.463	186.862	181.524
LOC100128142	85.1269	85.3313	89.8005	86.7416	91.1429	89.8406	92.1368	89.7832	86.9945	91.9963	85.1156	88.7143	83.8752
LOC100129778	85.746	87.4791	82.2209	84.5617	89.6479	85.0581	83.5559	86.6129	87.4626	92.4365	86.535	85.7262	84.4274
LOC731082	85.3069	86.1692	90.5946	87.033	89.0165	85.6394	84.7394	88.3217	89.6052	85.3121	93.0212	87.6286	86.9503
ZNF509	112.977	113.669	105.053	108.502	111.32	106.654	99.0829	100.797	115.052	111.522	107.789	116.28	108.761
LOC643920	90.3192	90.9771	94.8314	91.0029	87.7482	92.2083	86.0374	88.8926	86.1816	107.422	85.2823	84.644	85.6598
MFN2	344.639	298.69	431.976	257.695	300.709	230.935	321.92	322.75	424.276	332.549	463.158	273.534	330.138
MPP7	86.2791	87.0179	84.788	87.939	88.1449	86.3988	84.8449	85.8791	86.8206	88.5252	82.6539	85.4392	88.8699
FSTL5	84.3306	83.1128	85.8072	84.0426	82.0615	88.1367	81.3046	102.136	89.1487	85.4764	89.7553	85.619	81.9388
TMEM219	652.178	723.599	442.772	786.429	616.55	707.813	558.435	728.974	621.948	1071.58	873.229	1112.7	558.435
DNAJC18	130.879	127.683	112.346	129.218	128.139	117.619	121.441	105.696	119.603	137.445	113.142	138.056	133.427
SNORD114-13	87.3416	85.6823	85.8956	84.3548	85.4764	90.109	83.7154	86.0606	82.2554	85.1156	85.8025	85.3103	86.642
LOC653496	108.564	97.1485	119.201	103.083	115.122	115.814	103.802	97.7518	112.816	101.817	117.59	91.3022	117.716
NDUFC2	91.9753	88.9805	90.1969	93.2634	90.4624	93.8351	91.363	94.9951	87.0969	93.6014	91.4528	104.12	97.1913
PLEKHH1	90.5093	87.3449	83.1535	93.1271	86.1963	91.0742	86.9796	87.802	92.5809	85.2033	93.8284	84.51	92.2787
[truncated: 29,424 more rows]
