# Supplementary material for: Identification of genes, pathways and transcription factor-miRNA-target gene networks and experimental verification in venous thromboembolism
Source: Sci Rep. 2021 Aug 11;11:16352. doi: 10.1038/s41598-021-95909-4 (PMC8357955; doi:10.1038/s41598-021-95909-4)
Supplement: Supplementary file 5 — Supplementary Table S4. [file 41598_2021_95909_MOESM5_ESM.xlsx]

## Sheet: GO
Category	Term	Count	%	PValue	Genes	List Total	Pop Hits	Pop Total	Fold Enrichment	Bonferroni	Benjamini	FDR
GOTERM_BP_DIRECT	GO:0006413~translational initiation	14	4.01146	1.15778e-06	RPL5, EIF1AX, RPLP1, RPL23, RPS3A, RPL9, RPL7, EIF3M, RPS28, RPS15A, RPS27, RPL14, PABPC1, EIF3A	303	137	16792	5.66327	0.00188193	0.00188255	0.00187792
GOTERM_BP_DIRECT	GO:0006364~rRNA processing	16	4.58453	7.94995e-06	RPL5, UTP3, RPLP1, RPL23, RPS3A, DDX51, DDX52, RPL9, RPL7, RPS28, RPS15A, EXOSC10, RPS27, FRG1, SBDS, RPL14	303	214	16792	4.14349	0.0128513	0.00523122	0.00521835
GOTERM_BP_DIRECT	GO:0000184~nuclear-transcribed mRNA catabolic process, nonsense-mediated decay	12	3.4384	9.98842e-06	RPL5, RPS28, RPS15A, EXOSC10, RPS27, RPLP1, RPL23, RPL14, RPS3A, PABPC1, RPL9, RPL7	303	119	16792	5.58848	0.0161199	0.00523122	0.00521835
GOTERM_BP_DIRECT	GO:0036120~cellular response to platelet-derived growth factor stimulus	6	1.7192	1.28689e-05	ERRFI1, YES1, CREB1, MYC, IQGAP1, CBL	303	18	16792	18.473	0.0207202	0.00523122	0.00521835
GOTERM_BP_DIRECT	GO:0019083~viral transcription	11	3.15186	3.42422e-05	RPL5, RPS28, RPS15A, RPS27, RPLP1, RPL23, NUP62, RPL14, RPS3A, RPL9, RPL7	303	112	16792	5.44295	0.0541895	0.0111356	0.0111082
GOTERM_BP_DIRECT	GO:0006614~SRP-dependent cotranslational protein targeting to membrane	10	2.86533	4.87476e-05	RPL5, RPS28, RPS15A, RPS27, RPLP1, RPL23, RPL14, RPS3A, RPL9, RPL7	303	94	16792	5.89565	0.0762505	0.0132106	0.0131781
GOTERM_BP_DIRECT	GO:0006412~translation	15	4.29799	0.000205292	RPL5, RPLP1, RPL23, MRPL19, TARS, RPS3A, MRPL15, RPL9, RPL7, RPS28, RPS15A, MRPL1, RPS27, RPL14, SLC25A51	303	253	16792	3.28572	0.283978	0.0476865	0.0475692
GOTERM_BP_DIRECT	GO:0098609~cell-cell adhesion	14	4.01146	0.00129924	RANBP1, TXNDC9, IQGAP1, CBL, RTN4, KTN1, TMEM47, MYO1B, PERP, RPL14, PKN2, PHLDB2, HSPA1A, CHMP5	303	271	16792	2.86298	0.879395	0.26407	0.26342
GOTERM_BP_DIRECT	GO:0034644~cellular response to UV	5	1.43266	0.00791059	YY1, PCNA, MYC, TP53INP1, ATF4	303	44	16792	6.29763	0.999998	1	0.998154
GOTERM_BP_DIRECT	GO:0010212~response to ionizing radiation	5	1.43266	0.0115151	RFWD2, XRCC2, DMC1, FAM175A, INIP	303	49	16792	5.65501	1	1	0.998154
GOTERM_BP_DIRECT	GO:0010575~positive regulation of vascular endothelial growth factor production	4	1.14613	0.0122421	CCBE1, HIF1A, ATF4, SULF2	303	27	16792	8.21024	1	1	0.998154
GOTERM_BP_DIRECT	GO:0097421~liver regeneration	4	1.14613	0.0148961	IL10, PCNA, MYC, SULF2	303	29	16792	7.64402	1	1	0.998154
GOTERM_BP_DIRECT	GO:0030595~leukocyte chemotaxis	3	0.859599	0.0188904	IL10, S1PR1, SBDS	303	12	16792	13.8548	1	1	0.998154
GOTERM_BP_DIRECT	GO:0000398~mRNA splicing, via spliceosome	10	2.86533	0.0193244	PNN, USP49, SNRPN, SF3B6, FRG1, HNRNPA2B1, HNRNPU, CDC5L, PABPC1, HNRNPC	303	222	16792	2.49636	1	1	0.998154
GOTERM_BP_DIRECT	GO:0016192~vesicle-mediated transport	8	2.29226	0.0201682	RTN3, GOLT1B, SAR1A, CCZ1B, YIPF5, CLTC, TRAPPC11, BLZF1	303	152	16792	2.9168	1	1	0.998154
GOTERM_BP_DIRECT	GO:0071364~cellular response to epidermal growth factor stimulus	4	1.14613	0.0211056	ERRFI1, MYC, IQGAP1, ZFP36L1	303	33	16792	6.71747	1	1	0.998154
GOTERM_BP_DIRECT	GO:0006119~oxidative phosphorylation	3	0.859599	0.0220631	ATP5C1, UQCRC2, UQCRH	303	13	16792	12.789	1	1	0.998154
GOTERM_BP_DIRECT	GO:0006122~mitochondrial electron transport, ubiquinol to cytochrome c	3	0.859599	0.0290089	UQCRC2, UQCRHL, UQCRH	303	15	16792	11.0838	1	1	0.998154
GOTERM_BP_DIRECT	GO:0070848~response to growth factor	3	0.859599	0.0327657	ANXA3, MYC, DUSP6	303	16	16792	10.3911	1	1	0.998154
GOTERM_BP_DIRECT	GO:0008283~cell proliferation	13	3.72493	0.0335728	CDV3, PCNA, PTGES3, PAK1IP1, HDGFRP3, ILK, ZFP36L1, MORF4L1, RPS27, MYC, SBDS, RBBP7, BLZF1	303	366	16792	1.96844	1	1	0.998154
GOTERM_BP_DIRECT	GO:0006974~cellular response to DNA damage stimulus	9	2.5788	0.0347859	CUL4A, YY1, MCTS1, MCM8, MYC, PMAIP1, TRIP12, CBL, INIP	303	208	16792	2.39794	1	1	0.998154
GOTERM_BP_DIRECT	GO:0018279~protein N-linked glycosylation via asparagine	4	1.14613	0.0348839	RPN2, OSTC, ALG5, MAGT1	303	40	16792	5.54191	1	1	0.998154
GOTERM_BP_DIRECT	GO:1903829~positive regulation of cellular protein localization	2	0.573066	0.0356471	NPTN, IQGAP1	303	2	16792	55.4191	1	1	0.998154
GOTERM_BP_DIRECT	GO:2000269~regulation of fibroblast apoptotic process	2	0.573066	0.0356471	XRCC2, IER3IP1	303	2	16792	55.4191	1	1	0.998154
GOTERM_BP_DIRECT	GO:0000964~mitochondrial RNA 5'-end processing	2	0.573066	0.0356471	TRMT10C, PNPT1	303	2	16792	55.4191	1	1	0.998154
GOTERM_BP_DIRECT	GO:0031397~negative regulation of protein ubiquitination	4	1.14613	0.037152	NXN, CRY1, OGT, HSPA1A	303	41	16792	5.40675	1	1	0.998154
GOTERM_BP_DIRECT	GO:0035338~long-chain fatty-acyl-CoA biosynthetic process	4	1.14613	0.0394939	ELOVL5, PPT1, ACSL4, HACD2	303	42	16792	5.27801	1	1	0.998154
GOTERM_BP_DIRECT	GO:0001649~osteoblast differentiation	6	1.7192	0.039691	GJA1, CLTC, RRAS2, HNRNPU, HNRNPC, HSPE1	303	104	16792	3.19726	1	1	0.998154
GOTERM_BP_DIRECT	GO:0000724~double-strand break repair via homologous recombination	5	1.43266	0.0442861	YY1, MORF4L1, PSMD14, MCM8, XRCC2	303	74	16792	3.74454	1	1	0.998154
GOTERM_BP_DIRECT	GO:0048260~positive regulation of receptor-mediated endocytosis	3	0.859599	0.0450788	PPT1, CBL, B2M	303	19	16792	8.75039	1	1	0.998154
GOTERM_BP_DIRECT	GO:0051276~chromosome organization	3	0.859599	0.0450788	YY1, CENPW, MYC	303	19	16792	8.75039	1	1	0.998154
GOTERM_BP_DIRECT	GO:0045893~positive regulation of transcription, DNA-templated	16	4.58453	0.046727	IL10, XRCC6, AIRE, CNBP, ZNF281, HMGB2, SMARCA5, ILK, NR2F2, ETS1, HIF1A, CREB1, MYC, TP53INP1, NUP62, ATF4	303	515	16792	1.72176	1	1	0.998154
GOTERM_BP_DIRECT	GO:0045454~cell redox homeostasis	5	1.43266	0.0499937	TXNDC9, NXN, TXNL1, DNAJC10, GLRX2	303	77	16792	3.59865	1	1	0.998154
GOTERM_BP_DIRECT	GO:0045600~positive regulation of fat cell differentiation	4	1.14613	0.0522885	CREB1, ADIRF, SAV1, ZFP36L1	303	47	16792	4.71652	1	1	0.998154
GOTERM_BP_DIRECT	GO:1990646~cellular response to prolactin	2	0.573066	0.0529928	MYC, CDC5L	303	3	16792	36.9461	1	1	0.998154
GOTERM_BP_DIRECT	GO:0002188~translation reinitiation	2	0.573066	0.0529928	MCTS1, EIF3A	303	3	16792	36.9461	1	1	0.998154
GOTERM_BP_DIRECT	GO:0030148~sphingolipid biosynthetic process	4	1.14613	0.0550595	SPTLC1, ELOVL5, KDSR, HACD2	303	48	16792	4.61826	1	1	0.998154
GOTERM_BP_DIRECT	GO:0006357~regulation of transcription from RNA polymerase II promoter	14	4.01146	0.0555363	ZNF395, HMGB2, SMARCA5, CDC5L, DEK, NR2F2, FLI1, TIAL1, YY1, CREB1, RAD21, BLZF1, TCEAL9, ATF4	303	441	16792	1.75934	1	1	0.998154
GOTERM_BP_DIRECT	GO:0001731~formation of translation preinitiation complex	3	0.859599	0.0636589	MCTS1, EIF3M, EIF3A	303	23	16792	7.22858	1	1	0.998154
GOTERM_BP_DIRECT	GO:0045648~positive regulation of erythrocyte differentiation	3	0.859599	0.0686449	HMGB2, ETS1, HIF1A	303	24	16792	6.92739	1	1	0.998154
GOTERM_BP_DIRECT	GO:0055114~oxidation-reduction process	17	4.87106	0.0696337	VKORC1, MAOA, NXN, GMPR2, TXNL1, GPX8, MSMO1, PLOD2, GLRX2, HIGD1A, HSD17B7, UQCRH, LDHB, P4HA1, DNAJC10, ME1, KDSR	303	592	16792	1.59143	1	1	0.998154
GOTERM_BP_DIRECT	GO:0070370~cellular heat acclimation	2	0.573066	0.0700276	RBBP7, HSPA1A	303	4	16792	27.7096	1	1	0.998154
GOTERM_BP_DIRECT	GO:0071787~endoplasmic reticulum tubular network assembly	2	0.573066	0.0700276	RTN3, RTN4	303	4	16792	27.7096	1	1	0.998154
GOTERM_BP_DIRECT	GO:0002181~cytoplasmic translation	3	0.859599	0.0737546	RPLP1, RPL9, RPL7	303	25	16792	6.6503	1	1	0.998154
GOTERM_BP_DIRECT	GO:0007569~cell aging	3	0.859599	0.0737546	NUP62, ILK, LIMS1	303	25	16792	6.6503	1	1	0.998154
GOTERM_BP_DIRECT	GO:0042273~ribosomal large subunit biogenesis	3	0.859599	0.0737546	RPL5, RPL14, RPL7	303	25	16792	6.6503	1	1	0.998154
GOTERM_BP_DIRECT	GO:0008380~RNA splicing	7	2.00573	0.0796324	LGALS3, MBNL1, ZRANB2, SNRPN, LUC7L3, HNRNPC, PTBP3	303	166	16792	2.33695	1	1	0.998154
GOTERM_BP_DIRECT	GO:0032922~circadian regulation of gene expression	4	1.14613	0.082985	CRY1, HNRNPU, OGT, ATF4	303	57	16792	3.88906	1	1	0.998154
GOTERM_BP_DIRECT	GO:0060071~Wnt signaling pathway, planar cell polarity pathway	5	1.43266	0.0842096	PSMA3, PSMD14, FZD6, CLTC, CTHRC1	303	92	16792	3.01191	1	1	0.998154
GOTERM_BP_DIRECT	GO:0010917~negative regulation of mitochondrial membrane potential	2	0.573066	0.0867569	HEBP2, PMAIP1	303	5	16792	22.1677	1	1	0.998154
GOTERM_BP_DIRECT	GO:0031579~membrane raft organization	2	0.573066	0.0867569	PPT1, MYADM	303	5	16792	22.1677	1	1	0.998154
GOTERM_BP_DIRECT	GO:0006089~lactate metabolic process	2	0.573066	0.0867569	LDHB, HIF1A	303	5	16792	22.1677	1	1	0.998154
GOTERM_BP_DIRECT	GO:0042092~type 2 immune response	2	0.573066	0.0867569	IL10, IL18	303	5	16792	22.1677	1	1	0.998154
GOTERM_CC_DIRECT	GO:0005925~focal adhesion	26	7.44986	2.41622e-08	RPL5, RPLP1, SNAP23, CLTC, NEDD9, ILK, IQGAP1, RPL9, RPL7, AKAP12, GJA1, G3BP1, B2M, YWHAG, ACTR3, YES1, RPL23, RRAS2, RPS3A, ARPC5, RFWD2, ITGA6, PABPC1, PHLDB2, LIMS1, HSPA1A	318	391	18224	3.81077	8.62585e-06	5.86178e-06	5.64832e-06
GOTERM_CC_DIRECT	GO:0005654~nucleoplasm	87	24.9284	3.28391e-08	CRCP, MCM8, PAK1IP1, SNAP23, GMNN, HMGB2, ILK, ADIRF, HNRNPU, C14ORF166, ETS1, TIAL1, PNN, MYC, SUMO2, EXO5, KPNA2, PNISR, MBNL1, ZNF281, HDGFRP3, RPS3A, DDX52, GLRX2, IL17RD, DUSP6, INIP, SAP30, MORF4L1, PSMA3, CREB1, DMC1, HAT1, SBDS, LUC7L3, UQCRC2, PTMA, BLZF1, ATF4, SKAP2, FYTTD1, SLBP, PCNA, PSMD14, TM2D1, SF3B6, UAP1, NMD3, ADD3, HIF1A, ARPP19, EXOSC10, RPS15A, RAD21, TP53INP1, GAR1, RBBP7…	318	2784	18224	1.79088	1.17235e-05	5.86178e-06	5.64832e-06
GOTERM_CC_DIRECT	GO:0005829~cytosol	94	26.9341	7.14441e-07	ERRFI1, RPL5, CLIC4, CRCP, RPLP1, CLTC, GMNN, ILK, C14ORF166, RPL9, RPL7, NARS, GJA1, MYC, ME1, EXO5, DNM1L, KPNA2, YWHAG, ACTR3, WSB1, EIF1AX, RPL23, PDE4C, IL18, HDGFRP3, RPS3A, DUSP6, PSMA3, CLIP1, RHOJ, TCP1, CMPK1, PABPC1, CHMP5, SKAP2, SLBP, MTPN, FH, PSMD14, UBA6, NXN, GMPR2, DAPP1, TARS, UAP1, IQGAP1, CBL, ADD3, HIF1A, MTMR6, ZFP36L1, SAV1, PAPSS1, SULT1A1, LDHB, UGP2, RPS15A, PPCS, RAD21…	318	3315	18224	1.62503	0.000255023	8.50185e-05	8.19226e-05
GOTERM_CC_DIRECT	GO:0070062~extracellular exosome	81	23.2092	3.40007e-06	RPL5, CLIC4, SLC44A4, RPLP1, CLTC, SNAP23, ADIRF, ATP5C1, DBI, PLOD2, RPL7, TIAL1, NARS, HEBP2, LGALS3, GJA1, TMED7, B2M, YWHAG, ZNF486, RAB8B, WLS, ACTR3, AMY1A, ANXA3, RPL23, AMY1C, IL18, RRAS2, ACSL4, RPS3A, PSMA3, PPA2, RHOJ, TCP1, MYADM, CMPK1, UQCRC2, PABPC1, PTMA, ST13P4, CHMP5, RTN3, NDUFB9, MTPN, FH, PCNA, PSMD14, SAR1A, LAMA4, TARS, IQGAP1, RTN4, LDHB, UGP2, RPS15A, MAN2A1, PPCS, RPL14,…	318	2811	18224	1.65136	0.00121309	0.000303456	0.000292406
GOTERM_CC_DIRECT	GO:0005737~cytoplasm	128	36.6762	7.1835e-06	ERRFI1, RPL5, GMNN, ETS1, C14ORF166, RPL9, RPL7, NARS, YY1, TIAL1, LGALS3, LACTB, SACS, KPNA2, B2M, PNISR, MBNL1, SNRPN, RPL23, UBE4A, ACSL4, GOLGA8B, CLIP1, PPA2, HECW2, HAT1, CMPK1, SBDS, PHLDB2, ST13P4, BLZF1, ATF4, SKAP2, SLBP, ZNF395, TXNDC9, AIRE, UBA6, TARS, UAP1, NMD3, IQGAP1, HIF1A, ARPP19, MTMR6, SAV1, ZFP36L1, MTDH, LDHB, NLRP8, RAB11FIP1, G3BP1, NAE1, ZNF146, MCTS1, C8ORF37, XRCC6, YE…	318	5222	18224	1.40472	0.00256123	0.000512902	0.000494225
GOTERM_CC_DIRECT	GO:0030529~intracellular ribonucleoprotein complex	12	3.4384	2.61949e-05	SLBP, RPL5, G3BP1, NUP62, HNRNPA2B1, HNRNPU, RPS3A, IQGAP1, PABPC1, HNRNPC, RPL7, ZFP36L1	318	136	18224	5.0566	0.00930812	0.0015586	0.00150184
GOTERM_CC_DIRECT	GO:0016020~membrane	62	17.765	0.000141655	RPL5, GOLT1B, CLTC, ILK, HNRNPU, ATP5C1, MAGT1, IER3IP1, RPL9, RPL7, PNN, LGALS3, DNM1L, KPNA2, B2M, YWHAG, ACTR3, ANXA3, ELOVL5, RPL23, ALG5, RRAS2, ACSL4, DDX51, DDX52, AIDA, PABPC1, ERGIC2, RPN2, EI24, NMD3, ADD3, CSF2RA, OGFRL1, LDHB, EXOSC10, RPS15A, MAN2A1, RAD21, RPL14, KDSR, OSBPL8, XRCC6, PNPT1, GALNT1, CDC5L, NAP1L1, HSPE1, LARP4, KTN1, TSPAN13, P4HA1, PRKRA, DNAJC10, HNRNPA2B1, OCIAD1,…	318	2200	18224	1.61505	0.0493168	0.0072244	0.00696132
GOTERM_CC_DIRECT	GO:0071013~catalytic step 2 spliceosome	9	2.5788	0.000201171	PNN, SNRPN, SF3B6, FRG1, HNRNPA2B1, HNRNPU, CDC5L, PABPC1, HNRNPC	318	92	18224	5.60623	0.0693064	0.00897725	0.00865034
GOTERM_CC_DIRECT	GO:0005783~endoplasmic reticulum	29	8.30946	0.000624306	RTN3, GOLT1B, RPN2, SAR1A, EI24, DBI, MSMO1, PLOD2, HSD17B7, IER3IP1, HACD2, RTN4, MTDH, KDSR, TMED7, DNM1L, OSBPL8, ELOVL5, CNBP, YIPF4, RRAS2, SULF2, KTN1, P4HA1, DNAJC10, PSMG1, CLEC2D, CNIH4, NUCB2	318	828	18224	2.00717	0.199843	0.0226315	0.0218074
GOTERM_CC_DIRECT	GO:0005840~ribosome	11	3.15186	0.000669901	RPL5, RPS28, RPS15A, RPS27, RPLP1, RPL23, MRPL19, RPL14, RPS3A, RPL9, RPL7	318	166	18224	3.79753	0.21277	0.0226315	0.0218074
GOTERM_CC_DIRECT	GO:0005634~nucleus	122	34.957	0.000697328	ERRFI1, RPL5, GMNN, HNRNPU, ETS1, C14ORF166, RPL9, RPL7, YY1, TIAL1, LGALS3, MYC, SACS, KPNA2, ZNF682, MBNL1, ZNF281, HDGFRP3, UBE4A, ZNF14, INIP, MORF4L1, HECW2, HAT1, CMPK1, SBDS, FKBP3, BLZF1, ATF4, ZNF430, SLBP, ZNF395, TXNDC9, RPN2, PSMD14, AIRE, MRPL19, NMD3, IQGAP1, HIF1A, SAV1, ZFP36L1, MTDH, ZNF876P, ZNF549, G3BP1, GAR1, PMAIP1, NAE1, ZNF146, XRCC6, ZRANB2, SMARCA5, GGH, NR2F2, MEX3C, FL…	318	5415	18224	1.29115	0.220446	0.0226315	0.0218074
GOTERM_CC_DIRECT	GO:0005730~nucleolus	29	8.30946	0.00106555	RPL5, PAK1IP1, MAK16, HMGB2, NMD3, RPL9, MTDH, RPL7, EXOSC10, MYC, GAR1, RBM34, ZNF146, CDV3, XRCC6, CENPW, MYO10, UTP3, RPL23, SMARCA5, CDC5L, DDX51, RPS3A, DDX52, CDKN2AIPNL, FRG1, SBDS, ERGIC2, EIF3A	318	857	18224	1.93925	0.316552	0.0298173	0.0287315
GOTERM_CC_DIRECT	GO:0005789~endoplasmic reticulum membrane	29	8.30946	0.00115881	RTN3, RPN2, FKBP14, EI24, WRB, MSMO1, PLOD2, HSD17B7, IER3IP1, HACD2, RTN4, MTDH, GJA1, SPTLC1, KDSR, TMED7, DNM1L, WLS, VKORC1, OSBPL8, ELOVL5, GALNT1, YIPF5, ALG5, ACSL4, KTN1, SEC24D, ERGIC2, FKBP3	318	862	18224	1.928	0.338955	0.0298173	0.0287315
GOTERM_CC_DIRECT	GO:0022625~cytosolic large ribosomal subunit	7	2.00573	0.00116931	RPL5, MRPL1, RPLP1, RPL23, RPL14, RPL9, RPL7	318	68	18224	5.89937	0.341432	0.0298173	0.0287315
GOTERM_CC_DIRECT	GO:0005911~cell-cell junction	10	2.86533	0.0032256	ACTR3, TMEM47, PNN, CLIC4, SNAP23, MYADM, ILK, IQGAP1, ADD3, LIMS1	318	172	18224	3.33187	0.684438	0.0767692	0.0739737
GOTERM_CC_DIRECT	GO:0005697~telomerase holoenzyme complex	4	1.14613	0.00549653	PTGES3, GAR1, HNRNPU, HNRNPC	318	21	18224	10.9158	0.860218	0.116848	0.112593
GOTERM_CC_DIRECT	GO:0005739~mitochondrion	37	10.6017	0.00556417	NDUFB9, COX7B, CLIC4, FH, MAOA, CLTC, ATP5C1, MRPL15, UQCRH, NARS, HEBP2, LDHB, LACTB, GJA1, RPS15A, MRPL1, MYC, PERP, SACS, ME1, PMAIP1, DNM1L, YWHAG, RAB8B, PNPT1, TRMT10C, FAHD1, MTX2, TXNL1, GLRX2, HSPE1, P4HA1, OCIAD1, CRY1, UQCRC2, OGT, HSPA1A	318	1331	18224	1.59309	0.863572	0.116848	0.112593
GOTERM_CC_DIRECT	GO:0022627~cytosolic small ribosomal subunit	5	1.43266	0.0095814	MCTS1, RPS28, RPS15A, RPS27, RPS3A	318	48	18224	5.9696	0.967841	0.190031	0.183111
GOTERM_CC_DIRECT	GO:0005913~cell-cell adherens junction	13	3.72493	0.0113421	RANBP1, TXNDC9, IQGAP1, CBL, RTN4, KTN1, MYO1B, RPL14, ITGA6, PKN2, PHLDB2, HSPA1A, CHMP5	318	323	18224	2.30652	0.982961	0.213111	0.205351
GOTERM_CC_DIRECT	GO:0008250~oligosaccharyltransferase complex	3	0.859599	0.0123773	RPN2, OSTC, MAGT1	318	10	18224	17.1925	0.988278	0.220934	0.212889
GOTERM_CC_DIRECT	GO:0005794~Golgi apparatus	25	7.16332	0.0162345	SAR1A, EI24, NEDD9, DBI, IER3IP1, GJA1, PRRC1, PERP, FAM198B, TRAPPC11, TMED7, DNM1L, B2M, WLS, YES1, GALNT1, YIPF4, IL17RD, GOLGA8B, TCP1, PPT1, NMT2, PSMG1, ERGIC2, NUCB2	318	863	18224	1.66014	0.997101	0.275986	0.265936
GOTERM_CC_DIRECT	GO:0005903~brush border	5	1.43266	0.020436	ACTR3, MYO1B, ADD3, DNM1L, SLC38A2	318	60	18224	4.77568	0.999371	0.321766	0.310049
GOTERM_CC_DIRECT	GO:0005750~mitochondrial respiratory chain complex III	3	0.859599	0.02073	UQCRC2, UQCRHL, UQCRH	318	13	18224	13.225	0.999435	0.321766	0.310049
GOTERM_CC_DIRECT	GO:0010494~cytoplasmic stress granule	4	1.14613	0.0243798	TIAL1, MBNL1, G3BP1, PABPC1	318	36	18224	6.36758	0.999851	0.362649	0.349443
GOTERM_CC_DIRECT	GO:1990589~ATF4-CREB1 transcription factor complex	2	0.573066	0.0344877	CREB1, ATF4	318	2	18224	57.3082	0.999996	0.479943	0.462466
GOTERM_CC_DIRECT	GO:0031012~extracellular matrix	11	3.15186	0.0349538	CCT6A, LGALS3, RPS15A, RPL23, LAMA4, CLTC, HNRNPU, ILK, LAMB1, RPS3A, RPL9	318	296	18224	2.1297	0.999997	0.479943	0.462466
GOTERM_CC_DIRECT	GO:0048471~perinuclear region of cytoplasm	18	5.15759	0.044895	MTPN, CLIC4, GALNT1, HMGB2, CDC5L, LAMB1, CBL, C14ORF166, MTDH, MYO1B, PRKRA, PKN2, COPS8, DNM1L, SEC24D, HSPA1A, RAB8B, LIMS1	318	621	18224	1.66111	1	0.568558	0.547854
GOTERM_CC_DIRECT	GO:0005743~mitochondrial inner membrane	14	4.01146	0.0451759	NDUFB9, COX7B, FAHD1, MRPL19, ATP5C1, MRPL15, HIGD1A, UQCRHL, UQCRH, LGALS3, MRPL1, NDUFAB1, SLC25A51, UQCRC2	318	441	18224	1.81931	1	0.568558	0.547854
GOTERM_CC_DIRECT	GO:0005741~mitochondrial outer membrane	7	2.00573	0.0461854	GJA1, MIGA1, MAOA, MTX2, PMAIP1, ACSL4, DNM1L	318	149	18224	2.69233	1	0.568558	0.547854
GOTERM_CC_DIRECT	GO:0016607~nuclear speck	8	2.29226	0.0623141	FYTTD1, PNN, PNISR, RFWD2, LUC7L3, CDC5L, HIF1A, SMNDC1	318	201	18224	2.28092	1	0.741537	0.714535
GOTERM_CC_DIRECT	GO:0036464~cytoplasmic ribonucleoprotein granule	3	0.859599	0.0696091	HNRNPU, IQGAP1, PABPC1	318	25	18224	6.87698	1	0.801627	0.772436
GOTERM_CC_DIRECT	GO:0005681~spliceosomal complex	5	1.43266	0.0815124	LGALS3, SNRPN, HNRNPA2B1, HNRNPC, SMNDC1	318	94	18224	3.04831	1	0.900867	0.868062
GOTERM_CC_DIRECT	GO:0030670~phagocytic vesicle membrane	4	1.14613	0.0832734	RAB11FIP1, ANXA3, B2M, RAB8B	318	59	18224	3.8853	1	0.900867	0.868062
GOTERM_CC_DIRECT	GO:0015630~microtubule cytoskeleton	6	1.7192	0.0912315	CLIP1, CLIC4, RELL1, IQGAP1, DNM1L, HYPK	318	137	18224	2.50985	1	0.95793	0.923048
GOTERM_CC_DIRECT	GO:0005623~cell	5	1.43266	0.0969289	NXN, TXNL1, DNAJC10, HMGB2, GLRX2	318	100	18224	2.86541	1	0.988675	0.952673
GOTERM_MF_DIRECT	GO:0044822~poly(A) RNA binding	66	18.9112	5.92386e-18	RPL5, CLTC, HMGB2, HNRNPU, ATP5C1, C14ORF166, RPL7, TIAL1, PNN, LGALS3, MRPL1, SUMO2, RBM34, KPNA2, YWHAG, PNISR, MBNL1, EIF1AX, RPL23, RPS3A, DDX51, DDX52, PTBP3, TCP1, FRG1, SBDS, LUC7L3, PABPC1, FKBP3, FYTTD1, SLBP, SF3B6, MAK16, NMD3, MRPL15, RTN4, ZFP36L1, MTDH, EXOSC10, RPS15A, G3BP1, GAR1, RPL14, SMNDC1, XRCC6, PNPT1, TRMT10C, ZRANB2, UTP3, CNBP, CDC5L, NAP1L1, DEK, HSPE1, LARP4, MEX3C, KT…	298	1129	16881	3.31155	2.84938e-15	2.84938e-15	2.82568e-15
GOTERM_MF_DIRECT	GO:0005515~protein binding	202	57.8797	2.53933e-08	ERRFI1, RPL5, HNRNPU, C14ORF166, RPL9, RPL7, LGALS3, GJA1, MYC, B2M, WLS, CCBE1, MBNL1, WSB1, RPL23, ZNF281, UQCRC2, BLZF1, SKAP2, ATF4, SLBP, RPN2, SAR1A, AIRE, IQGAP1, MRPL15, HIF1A, HACD2, MTMR6, MTDH, SULT1A1, LDHB, PRRC1, RAD21, GAR1, MCTS1, XRCC6, ZRANB2, YES1, XRCC2, FZD6, SMARCA5, NR2F2, MEX3C, FLI1, CCT6A, RPS28, RPS27, CDAN1, PKIA, PPT1, PSMG1, HNRNPC, INTS8, CLIC4, RPLP1, PAK1IP1, CLTC…	298	8785	16881	1.30254	1.22141e-05	6.10709e-06	6.0563e-06
GOTERM_MF_DIRECT	GO:0003723~RNA binding	24	6.87679	0.000109444	RPL5, MBNL1, PNPT1, SNRPN, ZRANB2, TARS, HNRNPU, RPS3A, C14ORF166, RPL9, MEX3C, PTBP3, RPL7, TIAL1, YY1, RPS28, RPS15A, MRPL1, HNRNPA2B1, RPL14, PABPC1, RBBP7, HNRNPC, EIF3A	298	547	16881	2.48545	0.0512835	0.0175475	0.0174015
GOTERM_MF_DIRECT	GO:0003735~structural constituent of ribosome	14	4.01146	0.000160077	RPL5, RPLP1, RPL23, MRPL19, RPS3A, MRPL15, RPL9, RPL7, RPS28, RPS15A, MRPL1, RPS27, RPL14, SLC25A51	298	222	16881	3.57237	0.0741131	0.0192492	0.0190892
GOTERM_MF_DIRECT	GO:0000400~four-way junction DNA binding	4	1.14613	0.00169941	YY1, XRCC2, DMC1, HMGB2	298	14	16881	16.185	0.558736	0.163483	0.162124
GOTERM_MF_DIRECT	GO:0030544~Hsp70 protein binding	5	1.43266	0.00257007	CREB1, NUP62, DNAJC10, SACS, METTL21A	298	33	16881	8.58298	0.709977	0.206034	0.204321
GOTERM_MF_DIRECT	GO:0003690~double-stranded DNA binding	7	2.00573	0.00303283	XRCC6, CREB1, MYC, XRCC2, DMC1, HMGB2, CRY1	298	81	16881	4.89548	0.767998	0.208399	0.206666
GOTERM_MF_DIRECT	GO:0005547~phosphatidylinositol-3,4,5-trisphosphate binding	5	1.43266	0.00432834	MYO1B, MYO10, DAPP1, IQGAP1, OGT	298	38	16881	7.45364	0.875873	0.260241	0.258077
GOTERM_MF_DIRECT	GO:0098641~cadherin binding involved in cell-cell adhesion	13	3.72493	0.00544113	RANBP1, TXNDC9, IQGAP1, CBL, RTN4, KTN1, MYO1B, RPL14, ITGA6, PKN2, PHLDB2, HSPA1A, CHMP5	298	290	16881	2.53938	0.927512	0.290798	0.28838
GOTERM_MF_DIRECT	GO:0004579~dolichyl-diphosphooligosaccharide-protein glycotransferase activity	3	0.859599	0.0102354	RPN2, OSTC, MAGT1	298	9	16881	18.8826	0.992907	0.492323	0.488229
GOTERM_MF_DIRECT	GO:0035035~histone acetyltransferase binding	4	1.14613	0.0127584	PCNA, CREB1, ETS1, HIF1A	298	28	16881	8.09252	0.997922	0.557889	0.553249
GOTERM_MF_DIRECT	GO:0000166~nucleotide binding	13	3.72493	0.0205482	CRCP, SF3B6, LARP4, PTBP3, TIAL1, EXOSC10, G3BP1, DMC1, HNRNPA2B1, CRY1, PABPC1, HNRNPC, RBM34	298	348	16881	2.11615	0.999954	0.783412	0.776897
GOTERM_MF_DIRECT	GO:0070628~proteasome binding	3	0.859599	0.0211733	PSMD14, SACS, PSMG1	298	13	16881	13.0725	0.999966	0.783412	0.776897
GOTERM_MF_DIRECT	GO:0003729~mRNA binding	7	2.00573	0.0232201	FYTTD1, SLBP, G3BP1, LUC7L3, EIF3A, RPL7, ZFP36L1	298	125	16881	3.17227	0.999988	0.797777	0.791143
GOTERM_MF_DIRECT	GO:0008266~poly(U) RNA binding	3	0.859599	0.0278531	PNPT1, PABPC1, HNRNPC	298	15	16881	11.3295	0.999999	0.893157	0.88573
GOTERM_MF_DIRECT	GO:0070034~telomerase RNA binding	3	0.859599	0.0314683	GAR1, HNRNPU, HNRNPC	298	16	16881	10.6214	1	0.946015	0.938148
GOTERM_MF_DIRECT	GO:0042826~histone deacetylase binding	6	1.7192	0.0341425	GMNN, CRY1, PKN2, KPNA2, HIF1A, HSPA1A	298	102	16881	3.33221	1	0.966033	0.957999
GOTERM_MF_DIRECT	GO:0030971~receptor tyrosine kinase binding	4	1.14613	0.039679	PCNA, CBL, EIF3A, YWHAG	298	43	16881	5.26955	1	1	0.99375
GOTERM_MF_DIRECT	GO:0001158~enhancer sequence-specific DNA binding	3	0.859599	0.0475935	YY1, ZNF395, HMGB2	298	20	16881	8.49715	1	1	0.99375
GOTERM_MF_DIRECT	GO:0016262~protein N-acetylglucosaminyltransferase activity	2	0.573066	0.0518611	EOGT, OGT	298	3	16881	37.7651	1	1	0.99375
GOTERM_MF_DIRECT	GO:0071987~WD40-repeat domain binding	2	0.573066	0.0518611	CCT6A, CDC5L	298	3	16881	37.7651	1	1	0.99375
GOTERM_MF_DIRECT	GO:0003730~mRNA 3'-UTR binding	4	1.14613	0.0549081	HNRNPA2B1, PABPC1, HNRNPC, ZFP36L1	298	49	16881	4.6243	1	1	0.99375
GOTERM_MF_DIRECT	GO:0003677~DNA binding	39	11.1748	0.061279	ZNF395, PCNA, MCMDC2, MCM8, HMGB2, HNRNPU, ETS1, ZNF69, ZFP36L1, RPL7, YY1, PNN, MYC, G3BP1, EXO5, ZNF521, ZNF146, POLR2J3, XRCC6, ZNF483, CENPW, CNBP, SMARCA5, CDC5L, DEK, NR2F2, ZNF14, FLI1, SAP30, RPS27, CREB1, ZNF738, DMC1, CRY1, LUC7L3, LCOR, BLZF1, NUCB2, ATF4	298	1674	16881	1.31975	1	1	0.99375
GOTERM_MF_DIRECT	GO:0042393~histone binding	6	1.7192	0.0644347	USP49, AIRE, HAT1, SMARCA5, DEK, PTMA	298	122	16881	2.78595	1	1	0.99375
GOTERM_MF_DIRECT	GO:0015035~protein disulfide oxidoreductase activity	3	0.859599	0.0660583	TXNL1, DNAJC10, GLRX2	298	24	16881	7.08096	1	1	0.99375
GOTERM_MF_DIRECT	GO:0008948~oxaloacetate decarboxylase activity	2	0.573066	0.0685454	FAHD1, ME1	298	4	16881	28.3238	1	1	0.99375
GOTERM_MF_DIRECT	GO:0044212~transcription regulatory region DNA binding	8	2.29226	0.082343	YY1, XRCC6, CREB1, AIRE, ZNF281, HMGB2, CDC5L, ATF4	298	213	16881	2.12761	1	1	0.99375
GOTERM_MF_DIRECT	GO:0051015~actin filament binding	6	1.7192	0.0838282	ACTR3, MYO1B, MYO10, FRG1, DSTN, ARPC5	298	132	16881	2.57489	1	1	0.99375
GOTERM_MF_DIRECT	GO:0004556~alpha-amylase activity	2	0.573066	0.084937	AMY1A, AMY1C	298	5	16881	22.6591	1	1	0.99375
GOTERM_MF_DIRECT	GO:0003743~translation initiation factor activity	4	1.14613	0.0922822	MCTS1, EIF3M, EIF1AX, EIF3A	298	61	16881	3.7146	1	1	0.99375
GOTERM_MF_DIRECT	GO:0003725~double-stranded RNA binding	4	1.14613	0.0922822	MBNL1, PRKRA, CLTC, MTDH	298	61	16881	3.7146	1	1	0.99375
GOTERM_MF_DIRECT	GO:0000978~RNA polymerase II core promoter proximal region sequence-specific DNA binding	11	3.15186	0.0963626	ZNF430, ZNF682, ZNF395, CREB1, ZNF876P, MYC, ZNF281, HNRNPC, FLI1, ATF4, ZNF486	298	355	16881	1.75528	1	1	0.99375
KEGG_PATHWAY	hsa03010:Ribosome	13	3.72493	3.45282e-05	RPL5, RPLP1, RPL23, MRPL19, RPS3A, MRPL15, RPL9, RPL7, RPS28, RPS15A, MRPL1, RPS27, RPL14	150	136	6879	4.38368	0.00657331	0.00659489	0.00659489
KEGG_PATHWAY	hsa05016:Huntington's disease	10	2.86533	0.0232343	POLR2J3, NDUFB9, COX7B, CREB1, NDUFAB1, CLTC, ATP5C1, UQCRC2, UQCRHL, UQCRH	150	192	6879	2.38854	0.988781	1	1
KEGG_PATHWAY	hsa00190:Oxidative phosphorylation	8	2.29226	0.0250435	NDUFB9, COX7B, PPA2, NDUFAB1, ATP5C1, UQCRC2, UQCRHL, UQCRH	150	133	6879	2.7585	0.992126	1	1
KEGG_PATHWAY	hsa01100:Metabolic pathways	36	10.3152	0.0430375	NDUFB9, COX7B, FH, RPN2, MAOA, ATP5C1, UAP1, MSMO1, HSD17B7, MTMR6, UQCRH, PAPSS1, LDHB, UGP2, SPTLC1, MAN2A1, PPCS, ME1, KDSR, ADSS, POLR2J3, FAHD1, AMY1A, GALNT1, PTGES3, AMY1C, ALG5, ACSL4, UQCRHL, P4HA1, ALPP, NDUFAB1, CMPK1, PPT1, CHPT1, UQCRC2	150	1219	6879	1.35436	0.999776	1	1
KEGG_PATHWAY	hsa05010:Alzheimer's disease	8	2.29226	0.0718722	NDUFB9, COX7B, NDUFAB1, ATP5C1, NAE1, UQCRC2, UQCRHL, UQCRH	150	168	6879	2.18381	0.999999	1	1
KEGG_PATHWAY	hsa04120:Ubiquitin mediated proteolysis	7	2.00573	0.0764555	CUL4A, UBA6, RFWD2, AIRE, UBE4A, TRIP12, CBL	150	137	6879	2.34321	1	1	1
KEGG_PATHWAY	hsa01212:Fatty acid metabolism	4	1.14613	0.0850629	ELOVL5, PPT1, ACSL4, HACD2	150	48	6879	3.82167	1	1	1
KEGG_PATHWAY	hsa05012:Parkinson's disease	7	2.00573	0.0873746	NDUFB9, COX7B, NDUFAB1, ATP5C1, UQCRC2, UQCRHL, UQCRH	150	142	6879	2.2607	1	1	1
KEGG_PATHWAY	hsa05166:HTLV-I infection	10	2.86533	0.0994458	RANBP1, PCNA, CREB1, MYC, TP53INP1, FZD6, RRAS2, BUB3, ETS1, ATF4	150	254	6879	1.80551	1	1	1
REACTOME_PATHWAY	R-HSA-156827:R-HSA-156827	14	4.01146	2.96808e-07	RPL5, EIF1AX, RPLP1, RPL23, RPS3A, RPL9, RPL7, EIF3M, RPS28, RPS15A, RPS27, RPL14, PABPC1, EIF3A	178	114	9075	6.26109	0.000112187	0.00011249	0.000110116
REACTOME_PATHWAY	R-HSA-72689:R-HSA-72689	13	3.72493	7.58353e-07	RPL5, EIF1AX, RPLP1, RPL23, RPS3A, RPL9, RPL7, EIF3M, RPS28, RPS15A, RPS27, RPL14, EIF3A	178	104	9075	6.37289	0.000286616	0.000143708	0.000140674
REACTOME_PATHWAY	R-HSA-72706:R-HSA-72706	13	3.72493	2.24571e-06	RPL5, EIF1AX, RPLP1, RPL23, RPS3A, RPL9, RPL7, EIF3M, RPS28, RPS15A, RPS27, RPL14, EIF3A	178	115	9075	5.76331	0.000848519	0.000283708	0.000277719
REACTOME_PATHWAY	R-HSA-975956:R-HSA-975956	11	3.15186	1.79413e-05	RPL5, RPS28, RPS15A, RPS27, RPLP1, RPL23, RPL14, RPS3A, PABPC1, RPL9, RPL7	178	97	9075	5.78159	0.00675891	0.00169993	0.00166405
REACTOME_PATHWAY	R-HSA-192823:R-HSA-192823	10	2.86533	6.61346e-05	RPL5, RPS28, RPS15A, RPS27, RPLP1, RPL23, RPL14, RPS3A, RPL9, RPL7	178	91	9075	5.60254	0.0246898	0.00351504	0.00344085
REACTOME_PATHWAY	R-HSA-156902:R-HSA-156902	10	2.86533	6.61346e-05	RPL5, RPS28, RPS15A, RPS27, RPLP1, RPL23, RPL14, RPS3A, RPL9, RPL7	178	91	9075	5.60254	0.0246898	0.00351504	0.00344085
REACTOME_PATHWAY	R-HSA-1799339:R-HSA-1799339	11	3.15186	7.29824e-05	RPL5, RPS28, RPS15A, RPS27, RPN2, RPLP1, RPL23, RPL14, RPS3A, RPL9, RPL7	178	114	9075	4.91943	0.0272113	0.00351504	0.00344085
REACTOME_PATHWAY	R-HSA-975957:R-HSA-975957	11	3.15186	7.86033e-05	RPL5, RPS28, RPS15A, RPS27, RPLP1, RPL23, RPL14, RPS3A, PABPC1, RPL9, RPL7	178	115	9075	4.87665	0.0292761	0.00351504	0.00344085
REACTOME_PATHWAY	R-HSA-2408557:R-HSA-2408557	10	2.86533	8.53711e-05	RPL5, RPS28, RPS15A, RPS27, RPLP1, RPL23, RPL14, RPS3A, RPL9, RPL7	178	94	9075	5.42374	0.0317565	0.00351504	0.00344085
REACTOME_PATHWAY	R-HSA-72764:R-HSA-72764	10	2.86533	9.27452e-05	RPL5, RPS28, RPS15A, RPS27, RPLP1, RPL23, RPL14, RPS3A, RPL9, RPL7	178	95	9075	5.36665	0.0344518	0.00351504	0.00344085
REACTOME_PATHWAY	R-HSA-72649:R-HSA-72649	8	2.29226	0.000171191	EIF3M, RPS28, RPS15A, RPS27, EIF1AX, RPS3A, PABPC1, EIF3A	178	61	9075	6.68631	0.0626663	0.00589832	0.00577382
REACTOME_PATHWAY	R-HSA-72695:R-HSA-72695	7	2.00573	0.000600942	EIF3M, RPS28, RPS15A, RPS27, EIF1AX, RPS3A, EIF3A	178	54	9075	6.60893	0.203258	0.0189797	0.0185791
REACTOME_PATHWAY	R-HSA-72702:R-HSA-72702	7	2.00573	0.00115457	EIF3M, RPS28, RPS15A, RPS27, EIF1AX, RPS3A, EIF3A	178	61	9075	5.85052	0.353821	0.0336601	0.0329496
REACTOME_PATHWAY	R-HSA-75876:R-HSA-75876	4	1.14613	0.012239	ELOVL5, PPT1, ACSL4, HACD2	178	25	9075	8.1573	0.990485	0.331329	0.324335
REACTOME_PATHWAY	R-HSA-611105:R-HSA-611105	5	1.43266	0.0841434	NDUFB9, COX7B, NDUFAB1, UQCRC2, UQCRH	178	85	9075	2.99901	1	1	0.981481
REACTOME_PATHWAY	R-HSA-450408:R-HSA-450408	4	1.14613	0.0956466	PSMA3, PSMD14, PABPC1, HSPA1A	178	56	9075	3.64165	1	1	0.981481

## Sheet: Go-MF
Category	Term	Count	%	PValue	Genes	List Total	Pop Hits	Pop Total	Fold Enrichment	Bonferroni	Benjamini	FDR
GOTERM_MF_DIRECT	GO:0044822~poly(A) RNA binding	66	18.9112	5.92386e-18	RPL5, CLTC, HMGB2, HNRNPU, ATP5C1, C14ORF166, RPL7, TIAL1, PNN, LGALS3, MRPL1, SUMO2, RBM34, KPNA2, YWHAG, PNISR, MBNL1, EIF1AX, RPL23, RPS3A, DDX51, DDX52, PTBP3, TCP1, FRG1, SBDS, LUC7L3, PABPC1, FKBP3, FYTTD1, SLBP, SF3B6, MAK16, NMD3, MRPL15, RTN4, ZFP36L1, MTDH, EXOSC10, RPS15A, G3BP1, GAR1, RPL14, SMNDC1, XRCC6, PNPT1, TRMT10C, ZRANB2, UTP3, CNBP, CDC5L, NAP1L1, DEK, HSPE1, LARP4, MEX3C, KT…	298	1129	16881	3.31155	2.84938e-15	2.84938e-15	2.82568e-15
GOTERM_MF_DIRECT	GO:0005515~protein binding	202	57.8797	2.53933e-08	ERRFI1, RPL5, HNRNPU, C14ORF166, RPL9, RPL7, LGALS3, GJA1, MYC, B2M, WLS, CCBE1, MBNL1, WSB1, RPL23, ZNF281, UQCRC2, BLZF1, SKAP2, ATF4, SLBP, RPN2, SAR1A, AIRE, IQGAP1, MRPL15, HIF1A, HACD2, MTMR6, MTDH, SULT1A1, LDHB, PRRC1, RAD21, GAR1, MCTS1, XRCC6, ZRANB2, YES1, XRCC2, FZD6, SMARCA5, NR2F2, MEX3C, FLI1, CCT6A, RPS28, RPS27, CDAN1, PKIA, PPT1, PSMG1, HNRNPC, INTS8, CLIC4, RPLP1, PAK1IP1, CLTC…	298	8785	16881	1.30254	1.22141e-05	6.10709e-06	6.0563e-06
GOTERM_MF_DIRECT	GO:0003723~RNA binding	24	6.87679	0.000109444	RPL5, MBNL1, PNPT1, SNRPN, ZRANB2, TARS, HNRNPU, RPS3A, C14ORF166, RPL9, MEX3C, PTBP3, RPL7, TIAL1, YY1, RPS28, RPS15A, MRPL1, HNRNPA2B1, RPL14, PABPC1, RBBP7, HNRNPC, EIF3A	298	547	16881	2.48545	0.0512835	0.0175475	0.0174015
GOTERM_MF_DIRECT	GO:0003735~structural constituent of ribosome	14	4.01146	0.000160077	RPL5, RPLP1, RPL23, MRPL19, RPS3A, MRPL15, RPL9, RPL7, RPS28, RPS15A, MRPL1, RPS27, RPL14, SLC25A51	298	222	16881	3.57237	0.0741131	0.0192492	0.0190892
GOTERM_MF_DIRECT	GO:0030544~Hsp70 protein binding	5	1.43266	0.00257007	CREB1, NUP62, DNAJC10, SACS, METTL21A	298	33	16881	8.58298	0.709977	0.206034	0.204321
GOTERM_MF_DIRECT	GO:0003690~double-stranded DNA binding	7	2.00573	0.00303283	XRCC6, CREB1, MYC, XRCC2, DMC1, HMGB2, CRY1	298	81	16881	4.89548	0.767998	0.208399	0.206666
GOTERM_MF_DIRECT	GO:0098641~cadherin binding involved in cell-cell adhesion	13	3.72493	0.00544113	RANBP1, TXNDC9, IQGAP1, CBL, RTN4, KTN1, MYO1B, RPL14, ITGA6, PKN2, PHLDB2, HSPA1A, CHMP5	298	290	16881	2.53938	0.927512	0.290798	0.28838
GOTERM_MF_DIRECT	GO:0000166~nucleotide binding	13	3.72493	0.0205482	CRCP, SF3B6, LARP4, PTBP3, TIAL1, EXOSC10, G3BP1, DMC1, HNRNPA2B1, CRY1, PABPC1, HNRNPC, RBM34	298	348	16881	2.11615	0.999954	0.783412	0.776897
GOTERM_MF_DIRECT	GO:0003729~mRNA binding	7	2.00573	0.0232201	FYTTD1, SLBP, G3BP1, LUC7L3, EIF3A, RPL7, ZFP36L1	298	125	16881	3.17227	0.999988	0.797777	0.791143
GOTERM_MF_DIRECT	GO:0042826~histone deacetylase binding	6	1.7192	0.0341425	GMNN, CRY1, PKN2, KPNA2, HIF1A, HSPA1A	298	102	16881	3.33221	1	0.966033	0.957999
GOTERM_MF_DIRECT	GO:0000400~four-way junction DNA binding	4	1.14613	0.00169941	YY1, XRCC2, DMC1, HMGB2	298	14	16881	16.185	0.558736	0.163483	0.162124
GOTERM_MF_DIRECT	GO:0005547~phosphatidylinositol-3,4,5-trisphosphate binding	5	1.43266	0.00432834	MYO1B, MYO10, DAPP1, IQGAP1, OGT	298	38	16881	7.45364	0.875873	0.260241	0.258077
GOTERM_MF_DIRECT	GO:0004579~dolichyl-diphosphooligosaccharide-protein glycotransferase activity	3	0.859599	0.0102354	RPN2, OSTC, MAGT1	298	9	16881	18.8826	0.992907	0.492323	0.488229
GOTERM_MF_DIRECT	GO:0035035~histone acetyltransferase binding	4	1.14613	0.0127584	PCNA, CREB1, ETS1, HIF1A	298	28	16881	8.09252	0.997922	0.557889	0.553249
GOTERM_MF_DIRECT	GO:0070628~proteasome binding	3	0.859599	0.0211733	PSMD14, SACS, PSMG1	298	13	16881	13.0725	0.999966	0.783412	0.776897
GOTERM_MF_DIRECT	GO:0008266~poly(U) RNA binding	3	0.859599	0.0278531	PNPT1, PABPC1, HNRNPC	298	15	16881	11.3295	0.999999	0.893157	0.88573
GOTERM_MF_DIRECT	GO:0070034~telomerase RNA binding	3	0.859599	0.0314683	GAR1, HNRNPU, HNRNPC	298	16	16881	10.6214	1	0.946015	0.938148
GOTERM_MF_DIRECT	GO:0030971~receptor tyrosine kinase binding	4	1.14613	0.039679	PCNA, CBL, EIF3A, YWHAG	298	43	16881	5.26955	1	1	0.99375
GOTERM_MF_DIRECT	GO:0001158~enhancer sequence-specific DNA binding	3	0.859599	0.0475935	YY1, ZNF395, HMGB2	298	20	16881	8.49715	1	1	0.99375
GOTERM_MF_DIRECT	GO:0016262~protein N-acetylglucosaminyltransferase activity	2	0.573066	0.0518611	EOGT, OGT	298	3	16881	37.7651	1	1	0.99375
GOTERM_MF_DIRECT	GO:0071987~WD40-repeat domain binding	2	0.573066	0.0518611	CCT6A, CDC5L	298	3	16881	37.7651	1	1	0.99375
GOTERM_MF_DIRECT	GO:0003730~mRNA 3'-UTR binding	4	1.14613	0.0549081	HNRNPA2B1, PABPC1, HNRNPC, ZFP36L1	298	49	16881	4.6243	1	1	0.99375
GOTERM_MF_DIRECT	GO:0003677~DNA binding	39	11.1748	0.061279	ZNF395, PCNA, MCMDC2, MCM8, HMGB2, HNRNPU, ETS1, ZNF69, ZFP36L1, RPL7, YY1, PNN, MYC, G3BP1, EXO5, ZNF521, ZNF146, POLR2J3, XRCC6, ZNF483, CENPW, CNBP, SMARCA5, CDC5L, DEK, NR2F2, ZNF14, FLI1, SAP30, RPS27, CREB1, ZNF738, DMC1, CRY1, LUC7L3, LCOR, BLZF1, NUCB2, ATF4	298	1674	16881	1.31975	1	1	0.99375
GOTERM_MF_DIRECT	GO:0042393~histone binding	6	1.7192	0.0644347	USP49, AIRE, HAT1, SMARCA5, DEK, PTMA	298	122	16881	2.78595	1	1	0.99375
GOTERM_MF_DIRECT	GO:0015035~protein disulfide oxidoreductase activity	3	0.859599	0.0660583	TXNL1, DNAJC10, GLRX2	298	24	16881	7.08096	1	1	0.99375
GOTERM_MF_DIRECT	GO:0008948~oxaloacetate decarboxylase activity	2	0.573066	0.0685454	FAHD1, ME1	298	4	16881	28.3238	1	1	0.99375
GOTERM_MF_DIRECT	GO:0044212~transcription regulatory region DNA binding	8	2.29226	0.082343	YY1, XRCC6, CREB1, AIRE, ZNF281, HMGB2, CDC5L, ATF4	298	213	16881	2.12761	1	1	0.99375
GOTERM_MF_DIRECT	GO:0051015~actin filament binding	6	1.7192	0.0838282	ACTR3, MYO1B, MYO10, FRG1, DSTN, ARPC5	298	132	16881	2.57489	1	1	0.99375
GOTERM_MF_DIRECT	GO:0004556~alpha-amylase activity	2	0.573066	0.084937	AMY1A, AMY1C	298	5	16881	22.6591	1	1	0.99375
GOTERM_MF_DIRECT	GO:0003743~translation initiation factor activity	4	1.14613	0.0922822	MCTS1, EIF3M, EIF1AX, EIF3A	298	61	16881	3.7146	1	1	0.99375
GOTERM_MF_DIRECT	GO:0003725~double-stranded RNA binding	4	1.14613	0.0922822	MBNL1, PRKRA, CLTC, MTDH	298	61	16881	3.7146	1	1	0.99375
GOTERM_MF_DIRECT	GO:0000978~RNA polymerase II core promoter proximal region sequence-specific DNA binding	11	3.15186	0.0963626	ZNF430, ZNF682, ZNF395, CREB1, ZNF876P, MYC, ZNF281, HNRNPC, FLI1, ATF4, ZNF486	298	355	16881	1.75528	1	1	0.99375

## Sheet: Go-BP
Category	Term	Count	%	PValue	Genes	List Total	Pop Hits	Pop Total	Fold Enrichment	Bonferroni	Benjamini	FDR
GOTERM_BP_DIRECT	GO:0036120~cellular response to platelet-derived growth factor stimulus	6	1.7192	1.28689e-05	ERRFI1, YES1, CREB1, MYC, IQGAP1, CBL	303	18	16792	18.473	0.0207202	0.00523122	0.00521835
GOTERM_BP_DIRECT	GO:0006614~SRP-dependent cotranslational protein targeting to membrane	10	2.86533	4.87476e-05	RPL5, RPS28, RPS15A, RPS27, RPLP1, RPL23, RPL14, RPS3A, RPL9, RPL7	303	94	16792	5.89565	0.0762505	0.0132106	0.0131781
GOTERM_BP_DIRECT	GO:0098609~cell-cell adhesion	14	4.01146	0.00129924	RANBP1, TXNDC9, IQGAP1, CBL, RTN4, KTN1, TMEM47, MYO1B, PERP, RPL14, PKN2, PHLDB2, HSPA1A, CHMP5	303	271	16792	2.86298	0.879395	0.26407	0.26342
GOTERM_BP_DIRECT	GO:0010575~positive regulation of vascular endothelial growth factor production	4	1.14613	0.0122421	CCBE1, HIF1A, ATF4, SULF2	303	27	16792	8.21024	1	1	0.998154
GOTERM_BP_DIRECT	GO:0030595~leukocyte chemotaxis	3	0.859599	0.0188904	IL10, S1PR1, SBDS	303	12	16792	13.8548	1	1	0.998154
GOTERM_BP_DIRECT	GO:0016192~vesicle-mediated transport	8	2.29226	0.0201682	RTN3, GOLT1B, SAR1A, CCZ1B, YIPF5, CLTC, TRAPPC11, BLZF1	303	152	16792	2.9168	1	1	0.998154
GOTERM_BP_DIRECT	GO:0071364~cellular response to epidermal growth factor stimulus	4	1.14613	0.0211056	ERRFI1, MYC, IQGAP1, ZFP36L1	303	33	16792	6.71747	1	1	0.998154
GOTERM_BP_DIRECT	GO:0006119~oxidative phosphorylation	3	0.859599	0.0220631	ATP5C1, UQCRC2, UQCRH	303	13	16792	12.789	1	1	0.998154
GOTERM_BP_DIRECT	GO:0008283~cell proliferation	13	3.72493	0.0335728	CDV3, PCNA, PTGES3, PAK1IP1, HDGFRP3, ILK, ZFP36L1, MORF4L1, RPS27, MYC, SBDS, RBBP7, BLZF1	303	366	16792	1.96844	1	1	0.998154
GOTERM_BP_DIRECT	GO:0006974~cellular response to DNA damage stimulus	9	2.5788	0.0347859	CUL4A, YY1, MCTS1, MCM8, MYC, PMAIP1, TRIP12, CBL, INIP	303	208	16792	2.39794	1	1	0.998154
GOTERM_BP_DIRECT	GO:2000269~regulation of fibroblast apoptotic process	2	0.573066	0.0356471	XRCC2, IER3IP1	303	2	16792	55.4191	1	1	0.998154
GOTERM_BP_DIRECT	GO:0006413~translational initiation	14	4.01146	1.15778e-06	RPL5, EIF1AX, RPLP1, RPL23, RPS3A, RPL9, RPL7, EIF3M, RPS28, RPS15A, RPS27, RPL14, PABPC1, EIF3A	303	137	16792	5.66327	0.00188193	0.00188255	0.00187792
GOTERM_BP_DIRECT	GO:0006364~rRNA processing	16	4.58453	7.94995e-06	RPL5, UTP3, RPLP1, RPL23, RPS3A, DDX51, DDX52, RPL9, RPL7, RPS28, RPS15A, EXOSC10, RPS27, FRG1, SBDS, RPL14	303	214	16792	4.14349	0.0128513	0.00523122	0.00521835
GOTERM_BP_DIRECT	GO:0000184~nuclear-transcribed mRNA catabolic process, nonsense-mediated decay	12	3.4384	9.98842e-06	RPL5, RPS28, RPS15A, EXOSC10, RPS27, RPLP1, RPL23, RPL14, RPS3A, PABPC1, RPL9, RPL7	303	119	16792	5.58848	0.0161199	0.00523122	0.00521835
GOTERM_BP_DIRECT	GO:0019083~viral transcription	11	3.15186	3.42422e-05	RPL5, RPS28, RPS15A, RPS27, RPLP1, RPL23, NUP62, RPL14, RPS3A, RPL9, RPL7	303	112	16792	5.44295	0.0541895	0.0111356	0.0111082
GOTERM_BP_DIRECT	GO:0006412~translation	15	4.29799	0.000205292	RPL5, RPLP1, RPL23, MRPL19, TARS, RPS3A, MRPL15, RPL9, RPL7, RPS28, RPS15A, MRPL1, RPS27, RPL14, SLC25A51	303	253	16792	3.28572	0.283978	0.0476865	0.0475692
GOTERM_BP_DIRECT	GO:0034644~cellular response to UV	5	1.43266	0.00791059	YY1, PCNA, MYC, TP53INP1, ATF4	303	44	16792	6.29763	0.999998	1	0.998154
GOTERM_BP_DIRECT	GO:0010212~response to ionizing radiation	5	1.43266	0.0115151	RFWD2, XRCC2, DMC1, FAM175A, INIP	303	49	16792	5.65501	1	1	0.998154
GOTERM_BP_DIRECT	GO:0097421~liver regeneration	4	1.14613	0.0148961	IL10, PCNA, MYC, SULF2	303	29	16792	7.64402	1	1	0.998154
GOTERM_BP_DIRECT	GO:0000398~mRNA splicing, via spliceosome	10	2.86533	0.0193244	PNN, USP49, SNRPN, SF3B6, FRG1, HNRNPA2B1, HNRNPU, CDC5L, PABPC1, HNRNPC	303	222	16792	2.49636	1	1	0.998154
GOTERM_BP_DIRECT	GO:0006122~mitochondrial electron transport, ubiquinol to cytochrome c	3	0.859599	0.0290089	UQCRC2, UQCRHL, UQCRH	303	15	16792	11.0838	1	1	0.998154
GOTERM_BP_DIRECT	GO:0070848~response to growth factor	3	0.859599	0.0327657	ANXA3, MYC, DUSP6	303	16	16792	10.3911	1	1	0.998154
GOTERM_BP_DIRECT	GO:0018279~protein N-linked glycosylation via asparagine	4	1.14613	0.0348839	RPN2, OSTC, ALG5, MAGT1	303	40	16792	5.54191	1	1	0.998154
GOTERM_BP_DIRECT	GO:1903829~positive regulation of cellular protein localization	2	0.573066	0.0356471	NPTN, IQGAP1	303	2	16792	55.4191	1	1	0.998154
GOTERM_BP_DIRECT	GO:0000964~mitochondrial RNA 5'-end processing	2	0.573066	0.0356471	TRMT10C, PNPT1	303	2	16792	55.4191	1	1	0.998154
GOTERM_BP_DIRECT	GO:0031397~negative regulation of protein ubiquitination	4	1.14613	0.037152	NXN, CRY1, OGT, HSPA1A	303	41	16792	5.40675	1	1	0.998154
GOTERM_BP_DIRECT	GO:0035338~long-chain fatty-acyl-CoA biosynthetic process	4	1.14613	0.0394939	ELOVL5, PPT1, ACSL4, HACD2	303	42	16792	5.27801	1	1	0.998154
GOTERM_BP_DIRECT	GO:0001649~osteoblast differentiation	6	1.7192	0.039691	GJA1, CLTC, RRAS2, HNRNPU, HNRNPC, HSPE1	303	104	16792	3.19726	1	1	0.998154
GOTERM_BP_DIRECT	GO:0000724~double-strand break repair via homologous recombination	5	1.43266	0.0442861	YY1, MORF4L1, PSMD14, MCM8, XRCC2	303	74	16792	3.74454	1	1	0.998154
GOTERM_BP_DIRECT	GO:0048260~positive regulation of receptor-mediated endocytosis	3	0.859599	0.0450788	PPT1, CBL, B2M	303	19	16792	8.75039	1	1	0.998154
GOTERM_BP_DIRECT	GO:0051276~chromosome organization	3	0.859599	0.0450788	YY1, CENPW, MYC	303	19	16792	8.75039	1	1	0.998154
GOTERM_BP_DIRECT	GO:0045893~positive regulation of transcription, DNA-templated	16	4.58453	0.046727	IL10, XRCC6, AIRE, CNBP, ZNF281, HMGB2, SMARCA5, ILK, NR2F2, ETS1, HIF1A, CREB1, MYC, TP53INP1, NUP62, ATF4	303	515	16792	1.72176	1	1	0.998154
GOTERM_BP_DIRECT	GO:0045454~cell redox homeostasis	5	1.43266	0.0499937	TXNDC9, NXN, TXNL1, DNAJC10, GLRX2	303	77	16792	3.59865	1	1	0.998154
GOTERM_BP_DIRECT	GO:0045600~positive regulation of fat cell differentiation	4	1.14613	0.0522885	CREB1, ADIRF, SAV1, ZFP36L1	303	47	16792	4.71652	1	1	0.998154
GOTERM_BP_DIRECT	GO:1990646~cellular response to prolactin	2	0.573066	0.0529928	MYC, CDC5L	303	3	16792	36.9461	1	1	0.998154
GOTERM_BP_DIRECT	GO:0002188~translation reinitiation	2	0.573066	0.0529928	MCTS1, EIF3A	303	3	16792	36.9461	1	1	0.998154
GOTERM_BP_DIRECT	GO:0030148~sphingolipid biosynthetic process	4	1.14613	0.0550595	SPTLC1, ELOVL5, KDSR, HACD2	303	48	16792	4.61826	1	1	0.998154
GOTERM_BP_DIRECT	GO:0006357~regulation of transcription from RNA polymerase II promoter	14	4.01146	0.0555363	ZNF395, HMGB2, SMARCA5, CDC5L, DEK, NR2F2, FLI1, TIAL1, YY1, CREB1, RAD21, BLZF1, TCEAL9, ATF4	303	441	16792	1.75934	1	1	0.998154
GOTERM_BP_DIRECT	GO:0001731~formation of translation preinitiation complex	3	0.859599	0.0636589	MCTS1, EIF3M, EIF3A	303	23	16792	7.22858	1	1	0.998154
GOTERM_BP_DIRECT	GO:0045648~positive regulation of erythrocyte differentiation	3	0.859599	0.0686449	HMGB2, ETS1, HIF1A	303	24	16792	6.92739	1	1	0.998154
GOTERM_BP_DIRECT	GO:0055114~oxidation-reduction process	17	4.87106	0.0696337	VKORC1, MAOA, NXN, GMPR2, TXNL1, GPX8, MSMO1, PLOD2, GLRX2, HIGD1A, HSD17B7, UQCRH, LDHB, P4HA1, DNAJC10, ME1, KDSR	303	592	16792	1.59143	1	1	0.998154
GOTERM_BP_DIRECT	GO:0070370~cellular heat acclimation	2	0.573066	0.0700276	RBBP7, HSPA1A	303	4	16792	27.7096	1	1	0.998154
GOTERM_BP_DIRECT	GO:0071787~endoplasmic reticulum tubular network assembly	2	0.573066	0.0700276	RTN3, RTN4	303	4	16792	27.7096	1	1	0.998154
GOTERM_BP_DIRECT	GO:0002181~cytoplasmic translation	3	0.859599	0.0737546	RPLP1, RPL9, RPL7	303	25	16792	6.6503	1	1	0.998154
GOTERM_BP_DIRECT	GO:0007569~cell aging	3	0.859599	0.0737546	NUP62, ILK, LIMS1	303	25	16792	6.6503	1	1	0.998154
GOTERM_BP_DIRECT	GO:0042273~ribosomal large subunit biogenesis	3	0.859599	0.0737546	RPL5, RPL14, RPL7	303	25	16792	6.6503	1	1	0.998154
GOTERM_BP_DIRECT	GO:0008380~RNA splicing	7	2.00573	0.0796324	LGALS3, MBNL1, ZRANB2, SNRPN, LUC7L3, HNRNPC, PTBP3	303	166	16792	2.33695	1	1	0.998154
GOTERM_BP_DIRECT	GO:0032922~circadian regulation of gene expression	4	1.14613	0.082985	CRY1, HNRNPU, OGT, ATF4	303	57	16792	3.88906	1	1	0.998154
GOTERM_BP_DIRECT	GO:0060071~Wnt signaling pathway, planar cell polarity pathway	5	1.43266	0.0842096	PSMA3, PSMD14, FZD6, CLTC, CTHRC1	303	92	16792	3.01191	1	1	0.998154
GOTERM_BP_DIRECT	GO:0010917~negative regulation of mitochondrial membrane potential	2	0.573066	0.0867569	HEBP2, PMAIP1	303	5	16792	22.1677	1	1	0.998154
GOTERM_BP_DIRECT	GO:0031579~membrane raft organization	2	0.573066	0.0867569	PPT1, MYADM	303	5	16792	22.1677	1	1	0.998154
GOTERM_BP_DIRECT	GO:0006089~lactate metabolic process	2	0.573066	0.0867569	LDHB, HIF1A	303	5	16792	22.1677	1	1	0.998154
GOTERM_BP_DIRECT	GO:0042092~type 2 immune response	2	0.573066	0.0867569	IL10, IL18	303	5	16792	22.1677	1	1	0.998154

## Sheet: Go-CC
Category	Term	Count	%	PValue	Genes	List Total	Pop Hits	Pop Total	Fold Enrichment	Bonferroni	Benjamini	FDR
GOTERM_CC_DIRECT	GO:0005925~focal adhesion	26	7.44986	2.41622e-08	RPL5, RPLP1, SNAP23, CLTC, NEDD9, ILK, IQGAP1, RPL9, RPL7, AKAP12, GJA1, G3BP1, B2M, YWHAG, ACTR3, YES1, RPL23, RRAS2, RPS3A, ARPC5, RFWD2, ITGA6, PABPC1, PHLDB2, LIMS1, HSPA1A	318	391	18224	3.81077	8.62585e-06	5.86178e-06	5.64832e-06
GOTERM_CC_DIRECT	GO:0070062~extracellular exosome	81	23.2092	3.40007e-06	RPL5, CLIC4, SLC44A4, RPLP1, CLTC, SNAP23, ADIRF, ATP5C1, DBI, PLOD2, RPL7, TIAL1, NARS, HEBP2, LGALS3, GJA1, TMED7, B2M, YWHAG, ZNF486, RAB8B, WLS, ACTR3, AMY1A, ANXA3, RPL23, AMY1C, IL18, RRAS2, ACSL4, RPS3A, PSMA3, PPA2, RHOJ, TCP1, MYADM, CMPK1, UQCRC2, PABPC1, PTMA, ST13P4, CHMP5, RTN3, NDUFB9, MTPN, FH, PCNA, PSMD14, SAR1A, LAMA4, TARS, IQGAP1, RTN4, LDHB, UGP2, RPS15A, MAN2A1, PPCS, RPL14,…	318	2811	18224	1.65136	0.00121309	0.000303456	0.000292406
GOTERM_CC_DIRECT	GO:0005737~cytoplasm	128	36.6762	7.1835e-06	ERRFI1, RPL5, GMNN, ETS1, C14ORF166, RPL9, RPL7, NARS, YY1, TIAL1, LGALS3, LACTB, SACS, KPNA2, B2M, PNISR, MBNL1, SNRPN, RPL23, UBE4A, ACSL4, GOLGA8B, CLIP1, PPA2, HECW2, HAT1, CMPK1, SBDS, PHLDB2, ST13P4, BLZF1, ATF4, SKAP2, SLBP, ZNF395, TXNDC9, AIRE, UBA6, TARS, UAP1, NMD3, IQGAP1, HIF1A, ARPP19, MTMR6, SAV1, ZFP36L1, MTDH, LDHB, NLRP8, RAB11FIP1, G3BP1, NAE1, ZNF146, MCTS1, C8ORF37, XRCC6, YE…	318	5222	18224	1.40472	0.00256123	0.000512902	0.000494225
GOTERM_CC_DIRECT	GO:0016020~membrane	62	17.765	0.000141655	RPL5, GOLT1B, CLTC, ILK, HNRNPU, ATP5C1, MAGT1, IER3IP1, RPL9, RPL7, PNN, LGALS3, DNM1L, KPNA2, B2M, YWHAG, ACTR3, ANXA3, ELOVL5, RPL23, ALG5, RRAS2, ACSL4, DDX51, DDX52, AIDA, PABPC1, ERGIC2, RPN2, EI24, NMD3, ADD3, CSF2RA, OGFRL1, LDHB, EXOSC10, RPS15A, MAN2A1, RAD21, RPL14, KDSR, OSBPL8, XRCC6, PNPT1, GALNT1, CDC5L, NAP1L1, HSPE1, LARP4, KTN1, TSPAN13, P4HA1, PRKRA, DNAJC10, HNRNPA2B1, OCIAD1,…	318	2200	18224	1.61505	0.0493168	0.0072244	0.00696132
GOTERM_CC_DIRECT	GO:0005634~nucleus	122	34.957	0.000697328	ERRFI1, RPL5, GMNN, HNRNPU, ETS1, C14ORF166, RPL9, RPL7, YY1, TIAL1, LGALS3, MYC, SACS, KPNA2, ZNF682, MBNL1, ZNF281, HDGFRP3, UBE4A, ZNF14, INIP, MORF4L1, HECW2, HAT1, CMPK1, SBDS, FKBP3, BLZF1, ATF4, ZNF430, SLBP, ZNF395, TXNDC9, RPN2, PSMD14, AIRE, MRPL19, NMD3, IQGAP1, HIF1A, SAV1, ZFP36L1, MTDH, ZNF876P, ZNF549, G3BP1, GAR1, PMAIP1, NAE1, ZNF146, XRCC6, ZRANB2, SMARCA5, GGH, NR2F2, MEX3C, FL…	318	5415	18224	1.29115	0.220446	0.0226315	0.0218074
GOTERM_CC_DIRECT	GO:0005789~endoplasmic reticulum membrane	29	8.30946	0.00115881	RTN3, RPN2, FKBP14, EI24, WRB, MSMO1, PLOD2, HSD17B7, IER3IP1, HACD2, RTN4, MTDH, GJA1, SPTLC1, KDSR, TMED7, DNM1L, WLS, VKORC1, OSBPL8, ELOVL5, GALNT1, YIPF5, ALG5, ACSL4, KTN1, SEC24D, ERGIC2, FKBP3	318	862	18224	1.928	0.338955	0.0298173	0.0287315
GOTERM_CC_DIRECT	GO:0005911~cell-cell junction	10	2.86533	0.0032256	ACTR3, TMEM47, PNN, CLIC4, SNAP23, MYADM, ILK, IQGAP1, ADD3, LIMS1	318	172	18224	3.33187	0.684438	0.0767692	0.0739737
GOTERM_CC_DIRECT	GO:0005739~mitochondrion	37	10.6017	0.00556417	NDUFB9, COX7B, CLIC4, FH, MAOA, CLTC, ATP5C1, MRPL15, UQCRH, NARS, HEBP2, LDHB, LACTB, GJA1, RPS15A, MRPL1, MYC, PERP, SACS, ME1, PMAIP1, DNM1L, YWHAG, RAB8B, PNPT1, TRMT10C, FAHD1, MTX2, TXNL1, GLRX2, HSPE1, P4HA1, OCIAD1, CRY1, UQCRC2, OGT, HSPA1A	318	1331	18224	1.59309	0.863572	0.116848	0.112593
GOTERM_CC_DIRECT	GO:0005913~cell-cell adherens junction	13	3.72493	0.0113421	RANBP1, TXNDC9, IQGAP1, CBL, RTN4, KTN1, MYO1B, RPL14, ITGA6, PKN2, PHLDB2, HSPA1A, CHMP5	318	323	18224	2.30652	0.982961	0.213111	0.205351
GOTERM_CC_DIRECT	GO:0031012~extracellular matrix	11	3.15186	0.0349538	CCT6A, LGALS3, RPS15A, RPL23, LAMA4, CLTC, HNRNPU, ILK, LAMB1, RPS3A, RPL9	318	296	18224	2.1297	0.999997	0.479943	0.462466
GOTERM_CC_DIRECT	GO:0005654~nucleoplasm	87	24.9284	3.28391e-08	CRCP, MCM8, PAK1IP1, SNAP23, GMNN, HMGB2, ILK, ADIRF, HNRNPU, C14ORF166, ETS1, TIAL1, PNN, MYC, SUMO2, EXO5, KPNA2, PNISR, MBNL1, ZNF281, HDGFRP3, RPS3A, DDX52, GLRX2, IL17RD, DUSP6, INIP, SAP30, MORF4L1, PSMA3, CREB1, DMC1, HAT1, SBDS, LUC7L3, UQCRC2, PTMA, BLZF1, ATF4, SKAP2, FYTTD1, SLBP, PCNA, PSMD14, TM2D1, SF3B6, UAP1, NMD3, ADD3, HIF1A, ARPP19, EXOSC10, RPS15A, RAD21, TP53INP1, GAR1, RBBP7…	318	2784	18224	1.79088	1.17235e-05	5.86178e-06	5.64832e-06
GOTERM_CC_DIRECT	GO:0005829~cytosol	94	26.9341	7.14441e-07	ERRFI1, RPL5, CLIC4, CRCP, RPLP1, CLTC, GMNN, ILK, C14ORF166, RPL9, RPL7, NARS, GJA1, MYC, ME1, EXO5, DNM1L, KPNA2, YWHAG, ACTR3, WSB1, EIF1AX, RPL23, PDE4C, IL18, HDGFRP3, RPS3A, DUSP6, PSMA3, CLIP1, RHOJ, TCP1, CMPK1, PABPC1, CHMP5, SKAP2, SLBP, MTPN, FH, PSMD14, UBA6, NXN, GMPR2, DAPP1, TARS, UAP1, IQGAP1, CBL, ADD3, HIF1A, MTMR6, ZFP36L1, SAV1, PAPSS1, SULT1A1, LDHB, UGP2, RPS15A, PPCS, RAD21…	318	3315	18224	1.62503	0.000255023	8.50185e-05	8.19226e-05
GOTERM_CC_DIRECT	GO:0030529~intracellular ribonucleoprotein complex	12	3.4384	2.61949e-05	SLBP, RPL5, G3BP1, NUP62, HNRNPA2B1, HNRNPU, RPS3A, IQGAP1, PABPC1, HNRNPC, RPL7, ZFP36L1	318	136	18224	5.0566	0.00930812	0.0015586	0.00150184
GOTERM_CC_DIRECT	GO:0071013~catalytic step 2 spliceosome	9	2.5788	0.000201171	PNN, SNRPN, SF3B6, FRG1, HNRNPA2B1, HNRNPU, CDC5L, PABPC1, HNRNPC	318	92	18224	5.60623	0.0693064	0.00897725	0.00865034
GOTERM_CC_DIRECT	GO:0005783~endoplasmic reticulum	29	8.30946	0.000624306	RTN3, GOLT1B, RPN2, SAR1A, EI24, DBI, MSMO1, PLOD2, HSD17B7, IER3IP1, HACD2, RTN4, MTDH, KDSR, TMED7, DNM1L, OSBPL8, ELOVL5, CNBP, YIPF4, RRAS2, SULF2, KTN1, P4HA1, DNAJC10, PSMG1, CLEC2D, CNIH4, NUCB2	318	828	18224	2.00717	0.199843	0.0226315	0.0218074
GOTERM_CC_DIRECT	GO:0005840~ribosome	11	3.15186	0.000669901	RPL5, RPS28, RPS15A, RPS27, RPLP1, RPL23, MRPL19, RPL14, RPS3A, RPL9, RPL7	318	166	18224	3.79753	0.21277	0.0226315	0.0218074
GOTERM_CC_DIRECT	GO:0005730~nucleolus	29	8.30946	0.00106555	RPL5, PAK1IP1, MAK16, HMGB2, NMD3, RPL9, MTDH, RPL7, EXOSC10, MYC, GAR1, RBM34, ZNF146, CDV3, XRCC6, CENPW, MYO10, UTP3, RPL23, SMARCA5, CDC5L, DDX51, RPS3A, DDX52, CDKN2AIPNL, FRG1, SBDS, ERGIC2, EIF3A	318	857	18224	1.93925	0.316552	0.0298173	0.0287315
GOTERM_CC_DIRECT	GO:0022625~cytosolic large ribosomal subunit	7	2.00573	0.00116931	RPL5, MRPL1, RPLP1, RPL23, RPL14, RPL9, RPL7	318	68	18224	5.89937	0.341432	0.0298173	0.0287315
GOTERM_CC_DIRECT	GO:0005697~telomerase holoenzyme complex	4	1.14613	0.00549653	PTGES3, GAR1, HNRNPU, HNRNPC	318	21	18224	10.9158	0.860218	0.116848	0.112593
GOTERM_CC_DIRECT	GO:0022627~cytosolic small ribosomal subunit	5	1.43266	0.0095814	MCTS1, RPS28, RPS15A, RPS27, RPS3A	318	48	18224	5.9696	0.967841	0.190031	0.183111
GOTERM_CC_DIRECT	GO:0008250~oligosaccharyltransferase complex	3	0.859599	0.0123773	RPN2, OSTC, MAGT1	318	10	18224	17.1925	0.988278	0.220934	0.212889
GOTERM_CC_DIRECT	GO:0005794~Golgi apparatus	25	7.16332	0.0162345	SAR1A, EI24, NEDD9, DBI, IER3IP1, GJA1, PRRC1, PERP, FAM198B, TRAPPC11, TMED7, DNM1L, B2M, WLS, YES1, GALNT1, YIPF4, IL17RD, GOLGA8B, TCP1, PPT1, NMT2, PSMG1, ERGIC2, NUCB2	318	863	18224	1.66014	0.997101	0.275986	0.265936
GOTERM_CC_DIRECT	GO:0005903~brush border	5	1.43266	0.020436	ACTR3, MYO1B, ADD3, DNM1L, SLC38A2	318	60	18224	4.77568	0.999371	0.321766	0.310049
GOTERM_CC_DIRECT	GO:0005750~mitochondrial respiratory chain complex III	3	0.859599	0.02073	UQCRC2, UQCRHL, UQCRH	318	13	18224	13.225	0.999435	0.321766	0.310049
GOTERM_CC_DIRECT	GO:0010494~cytoplasmic stress granule	4	1.14613	0.0243798	TIAL1, MBNL1, G3BP1, PABPC1	318	36	18224	6.36758	0.999851	0.362649	0.349443
GOTERM_CC_DIRECT	GO:1990589~ATF4-CREB1 transcription factor complex	2	0.573066	0.0344877	CREB1, ATF4	318	2	18224	57.3082	0.999996	0.479943	0.462466
GOTERM_CC_DIRECT	GO:0048471~perinuclear region of cytoplasm	18	5.15759	0.044895	MTPN, CLIC4, GALNT1, HMGB2, CDC5L, LAMB1, CBL, C14ORF166, MTDH, MYO1B, PRKRA, PKN2, COPS8, DNM1L, SEC24D, HSPA1A, RAB8B, LIMS1	318	621	18224	1.66111	1	0.568558	0.547854
GOTERM_CC_DIRECT	GO:0005743~mitochondrial inner membrane	14	4.01146	0.0451759	NDUFB9, COX7B, FAHD1, MRPL19, ATP5C1, MRPL15, HIGD1A, UQCRHL, UQCRH, LGALS3, MRPL1, NDUFAB1, SLC25A51, UQCRC2	318	441	18224	1.81931	1	0.568558	0.547854
GOTERM_CC_DIRECT	GO:0005741~mitochondrial outer membrane	7	2.00573	0.0461854	GJA1, MIGA1, MAOA, MTX2, PMAIP1, ACSL4, DNM1L	318	149	18224	2.69233	1	0.568558	0.547854
GOTERM_CC_DIRECT	GO:0016607~nuclear speck	8	2.29226	0.0623141	FYTTD1, PNN, PNISR, RFWD2, LUC7L3, CDC5L, HIF1A, SMNDC1	318	201	18224	2.28092	1	0.741537	0.714535
GOTERM_CC_DIRECT	GO:0036464~cytoplasmic ribonucleoprotein granule	3	0.859599	0.0696091	HNRNPU, IQGAP1, PABPC1	318	25	18224	6.87698	1	0.801627	0.772436
GOTERM_CC_DIRECT	GO:0005681~spliceosomal complex	5	1.43266	0.0815124	LGALS3, SNRPN, HNRNPA2B1, HNRNPC, SMNDC1	318	94	18224	3.04831	1	0.900867	0.868062
GOTERM_CC_DIRECT	GO:0030670~phagocytic vesicle membrane	4	1.14613	0.0832734	RAB11FIP1, ANXA3, B2M, RAB8B	318	59	18224	3.8853	1	0.900867	0.868062
GOTERM_CC_DIRECT	GO:0015630~microtubule cytoskeleton	6	1.7192	0.0912315	CLIP1, CLIC4, RELL1, IQGAP1, DNM1L, HYPK	318	137	18224	2.50985	1	0.95793	0.923048
GOTERM_CC_DIRECT	GO:0005623~cell	5	1.43266	0.0969289	NXN, TXNL1, DNAJC10, HMGB2, GLRX2	318	100	18224	2.86541	1	0.988675	0.952673

## Sheet: Go-KEGG
Category	Term	Count	%	PValue	Genes	List Total	Pop Hits	Pop Total	Fold Enrichment	Bonferroni	Benjamini	FDR
REACTOME_PATHWAY	R-HSA-156827:R-HSA-156827	14	4.01146	2.96808e-07	RPL5, EIF1AX, RPLP1, RPL23, RPS3A, RPL9, RPL7, EIF3M, RPS28, RPS15A, RPS27, RPL14, PABPC1, EIF3A	178	114	9075	6.26109	0.000112187	0.00011249	0.000110116
REACTOME_PATHWAY	R-HSA-72689:R-HSA-72689	13	3.72493	7.58353e-07	RPL5, EIF1AX, RPLP1, RPL23, RPS3A, RPL9, RPL7, EIF3M, RPS28, RPS15A, RPS27, RPL14, EIF3A	178	104	9075	6.37289	0.000286616	0.000143708	0.000140674
REACTOME_PATHWAY	R-HSA-72706:R-HSA-72706	13	3.72493	2.24571e-06	RPL5, EIF1AX, RPLP1, RPL23, RPS3A, RPL9, RPL7, EIF3M, RPS28, RPS15A, RPS27, RPL14, EIF3A	178	115	9075	5.76331	0.000848519	0.000283708	0.000277719
REACTOME_PATHWAY	R-HSA-975956:R-HSA-975956	11	3.15186	1.79413e-05	RPL5, RPS28, RPS15A, RPS27, RPLP1, RPL23, RPL14, RPS3A, PABPC1, RPL9, RPL7	178	97	9075	5.78159	0.00675891	0.00169993	0.00166405
KEGG_PATHWAY	hsa03010:Ribosome	13	3.72493	3.45282e-05	RPL5, RPLP1, RPL23, MRPL19, RPS3A, MRPL15, RPL9, RPL7, RPS28, RPS15A, MRPL1, RPS27, RPL14	150	136	6879	4.38368	0.00657331	0.00659489	0.00659489
REACTOME_PATHWAY	R-HSA-1799339:R-HSA-1799339	11	3.15186	7.29824e-05	RPL5, RPS28, RPS15A, RPS27, RPN2, RPLP1, RPL23, RPL14, RPS3A, RPL9, RPL7	178	114	9075	4.91943	0.0272113	0.00351504	0.00344085
REACTOME_PATHWAY	R-HSA-975957:R-HSA-975957	11	3.15186	7.86033e-05	RPL5, RPS28, RPS15A, RPS27, RPLP1, RPL23, RPL14, RPS3A, PABPC1, RPL9, RPL7	178	115	9075	4.87665	0.0292761	0.00351504	0.00344085
KEGG_PATHWAY	hsa05016:Huntington's disease	10	2.86533	0.0232343	POLR2J3, NDUFB9, COX7B, CREB1, NDUFAB1, CLTC, ATP5C1, UQCRC2, UQCRHL, UQCRH	150	192	6879	2.38854	0.988781	1	1
KEGG_PATHWAY	hsa00190:Oxidative phosphorylation	8	2.29226	0.0250435	NDUFB9, COX7B, PPA2, NDUFAB1, ATP5C1, UQCRC2, UQCRHL, UQCRH	150	133	6879	2.7585	0.992126	1	1
KEGG_PATHWAY	hsa01100:Metabolic pathways	36	10.3152	0.0430375	NDUFB9, COX7B, FH, RPN2, MAOA, ATP5C1, UAP1, MSMO1, HSD17B7, MTMR6, UQCRH, PAPSS1, LDHB, UGP2, SPTLC1, MAN2A1, PPCS, ME1, KDSR, ADSS, POLR2J3, FAHD1, AMY1A, GALNT1, PTGES3, AMY1C, ALG5, ACSL4, UQCRHL, P4HA1, ALPP, NDUFAB1, CMPK1, PPT1, CHPT1, UQCRC2	150	1219	6879	1.35436	0.999776	1	1
REACTOME_PATHWAY	R-HSA-192823:R-HSA-192823	10	2.86533	6.61346e-05	RPL5, RPS28, RPS15A, RPS27, RPLP1, RPL23, RPL14, RPS3A, RPL9, RPL7	178	91	9075	5.60254	0.0246898	0.00351504	0.00344085
REACTOME_PATHWAY	R-HSA-156902:R-HSA-156902	10	2.86533	6.61346e-05	RPL5, RPS28, RPS15A, RPS27, RPLP1, RPL23, RPL14, RPS3A, RPL9, RPL7	178	91	9075	5.60254	0.0246898	0.00351504	0.00344085
REACTOME_PATHWAY	R-HSA-2408557:R-HSA-2408557	10	2.86533	8.53711e-05	RPL5, RPS28, RPS15A, RPS27, RPLP1, RPL23, RPL14, RPS3A, RPL9, RPL7	178	94	9075	5.42374	0.0317565	0.00351504	0.00344085
REACTOME_PATHWAY	R-HSA-72764:R-HSA-72764	10	2.86533	9.27452e-05	RPL5, RPS28, RPS15A, RPS27, RPLP1, RPL23, RPL14, RPS3A, RPL9, RPL7	178	95	9075	5.36665	0.0344518	0.00351504	0.00344085
REACTOME_PATHWAY	R-HSA-72649:R-HSA-72649	8	2.29226	0.000171191	EIF3M, RPS28, RPS15A, RPS27, EIF1AX, RPS3A, PABPC1, EIF3A	178	61	9075	6.68631	0.0626663	0.00589832	0.00577382
REACTOME_PATHWAY	R-HSA-72695:R-HSA-72695	7	2.00573	0.000600942	EIF3M, RPS28, RPS15A, RPS27, EIF1AX, RPS3A, EIF3A	178	54	9075	6.60893	0.203258	0.0189797	0.0185791
REACTOME_PATHWAY	R-HSA-72702:R-HSA-72702	7	2.00573	0.00115457	EIF3M, RPS28, RPS15A, RPS27, EIF1AX, RPS3A, EIF3A	178	61	9075	5.85052	0.353821	0.0336601	0.0329496
REACTOME_PATHWAY	R-HSA-75876:R-HSA-75876	4	1.14613	0.012239	ELOVL5, PPT1, ACSL4, HACD2	178	25	9075	8.1573	0.990485	0.331329	0.324335
KEGG_PATHWAY	hsa05010:Alzheimer's disease	8	2.29226	0.0718722	NDUFB9, COX7B, NDUFAB1, ATP5C1, NAE1, UQCRC2, UQCRHL, UQCRH	150	168	6879	2.18381	0.999999	1	1
KEGG_PATHWAY	hsa04120:Ubiquitin mediated proteolysis	7	2.00573	0.0764555	CUL4A, UBA6, RFWD2, AIRE, UBE4A, TRIP12, CBL	150	137	6879	2.34321	1	1	1
REACTOME_PATHWAY	R-HSA-611105:R-HSA-611105	5	1.43266	0.0841434	NDUFB9, COX7B, NDUFAB1, UQCRC2, UQCRH	178	85	9075	2.99901	1	1	0.981481
KEGG_PATHWAY	hsa01212:Fatty acid metabolism	4	1.14613	0.0850629	ELOVL5, PPT1, ACSL4, HACD2	150	48	6879	3.82167	1	1	1
KEGG_PATHWAY	hsa05012:Parkinson's disease	7	2.00573	0.0873746	NDUFB9, COX7B, NDUFAB1, ATP5C1, UQCRC2, UQCRHL, UQCRH	150	142	6879	2.2607	1	1	1
REACTOME_PATHWAY	R-HSA-450408:R-HSA-450408	4	1.14613	0.0956466	PSMA3, PSMD14, PABPC1, HSPA1A	178	56	9075	3.64165	1	1	0.981481
KEGG_PATHWAY	hsa05166:HTLV-I infection	10	2.86533	0.0994458	RANBP1, PCNA, CREB1, MYC, TP53INP1, FZD6, RRAS2, BUB3, ETS1, ATF4	150	254	6879	1.80551	1	1	1
