# Supplementary material for: Identification of genes, pathways and transcription factor-miRNA-target gene networks and experimental verification in venous thromboembolism
Source: Sci Rep. 2021 Aug 11;11:16352. doi: 10.1038/s41598-021-95909-4 (PMC8357955; doi:10.1038/s41598-021-95909-4)
Supplement: Supplementary file 6 — Supplementary Table S5. [file 41598_2021_95909_MOESM6_ESM.xlsx]

## Sheet: C5 GO-BP uVTE
NAME	GS<br> follow link to MSigDB	GS DETAILS	SIZE	ES	NES	NOM p-val	FDR q-val	FWER p-val	RANK AT MAX	LEADING EDGE
GOBP_SPERM_CAPACITATION	GOBP_SPERM_CAPACITATION	Details ...	25	0.672211	2.03504	0	0.0024232	0.002	420	tags=8%, list=1%, signal=8%
GOBP_POSITIVE_REGULATION_OF_TISSUE_REMODELING	GOBP_POSITIVE_REGULATION_OF_TISSUE_REMODELING	Details ...	19	0.682271	1.68942	0.00952381	0.0618174	0.263	1545	tags=16%, list=5%, signal=17%
GOBP_POSITIVE_REGULATION_OF_NEUROBLAST_PROLIFERATION	GOBP_POSITIVE_REGULATION_OF_NEUROBLAST_PROLIFERATION	Details ...	20	0.61102	1.69055	0.00380228	0.0768284	0.263	115	tags=5%, list=0%, signal=5%
GOBP_ATRIAL_CARDIAC_MUSCLE_CELL_TO_AV_NODE_CELL_SIGNALING	GOBP_ATRIAL_CARDIAC_MUSCLE_CELL_TO_AV_NODE_CELL_SIGNALING	Details ...	18	0.742155	1.64599	0	0.0964065	0.446	430	tags=11%, list=1%, signal=11%
GOBP_NEGATIVE_REGULATION_OF_AMYLOID_PRECURSOR_PROTEIN_CATABOLIC_PROCESS	GOBP_NEGATIVE_REGULATION_OF_AMYLOID_PRECURSOR_PROTEIN_CATABOLIC_PROCESS	Details ...	32	0.642936	1.69418	0	0.0977814	0.253	1545	tags=13%, list=5%, signal=13%
GOBP_POSITIVE_REGULATION_OF_BEHAVIOR	GOBP_POSITIVE_REGULATION_OF_BEHAVIOR	Details ...	24	0.651352	1.71173	0	0.101769	0.185	2580	tags=17%, list=8%, signal=18%
GOBP_REGULATION_OF_ENDOCRINE_PROCESS	GOBP_REGULATION_OF_ENDOCRINE_PROCESS	Details ...	34	0.708447	1.64907	0	0.106513	0.429	3587	tags=32%, list=11%, signal=36%
GOBP_REGULATION_OF_STEM_CELL_PROLIFERATION	GOBP_REGULATION_OF_STEM_CELL_PROLIFERATION	Details ...	37	0.679342	1.59578	0	0.195603	0.691	3418	tags=27%, list=11%, signal=30%
GOBP_NEGATIVE_REGULATION_OF_INTERLEUKIN_8_PRODUCTION	GOBP_NEGATIVE_REGULATION_OF_INTERLEUKIN_8_PRODUCTION	Details ...	33	0.592625	1.59609	0.00413223	0.219479	0.691	4852	tags=33%, list=15%, signal=39%
GOBP_ACTIVATION_OF_PROTEIN_KINASE_A_ACTIVITY	GOBP_ACTIVATION_OF_PROTEIN_KINASE_A_ACTIVITY	Details ...	18	0.69659	1.57335	0.00769231	0.258098	0.787	419	tags=11%, list=1%, signal=11%
GOBP_TELENCEPHALON_GLIAL_CELL_MIGRATION	GOBP_TELENCEPHALON_GLIAL_CELL_MIGRATION	Details ...	18	0.661972	1.56363	0.0113208	0.280552	0.838	1213	tags=17%, list=4%, signal=17%
GOBP_REGULATION_OF_OXIDATIVE_STRESS_INDUCED_NEURON_DEATH	GOBP_REGULATION_OF_OXIDATIVE_STRESS_INDUCED_NEURON_DEATH	Details ...	19	0.643597	1.52634	0	0.39071	0.941	1027	tags=21%, list=3%, signal=22%
GOBP_NEUROPEPTIDE_SIGNALING_PATHWAY	GOBP_NEUROPEPTIDE_SIGNALING_PATHWAY	Details ...	102	0.390422	1.52829	0.0138067	0.404452	0.938	956	tags=4%, list=3%, signal=4%
GOBP_VASCULAR_ENDOTHELIAL_GROWTH_FACTOR_PRODUCTION	GOBP_VASCULAR_ENDOTHELIAL_GROWTH_FACTOR_PRODUCTION	Details ...	55	0.609836	1.53544	0	0.416834	0.921	2869	tags=18%, list=9%, signal=20%
GOBP_POSITIVE_REGULATION_OF_STEM_CELL_PROLIFERATION	GOBP_POSITIVE_REGULATION_OF_STEM_CELL_PROLIFERATION	Details ...	20	0.696813	1.52975	0.00576923	0.425138	0.937	776	tags=15%, list=2%, signal=15%
GOBP_PROTEIN_NEDDYLATION	GOBP_PROTEIN_NEDDYLATION	Details ...	17	0.716445	1.51103	0.00392927	0.472686	0.962	809	tags=24%, list=3%, signal=24%
GOBP_REGULATION_OF_NEUROBLAST_PROLIFERATION	GOBP_REGULATION_OF_NEUROBLAST_PROLIFERATION	Details ...	28	0.53988	1.50009	0.025641	0.477222	0.976	115	tags=4%, list=0%, signal=4%
GOBP_TRIGLYCERIDE_CATABOLIC_PROCESS	GOBP_TRIGLYCERIDE_CATABOLIC_PROCESS	Details ...	38	0.611414	1.5005	0.0220994	0.500286	0.975	2927	tags=18%, list=9%, signal=20%
GOBP_STEM_CELL_PROLIFERATION	GOBP_STEM_CELL_PROLIFERATION	Details ...	58	0.562843	1.50115	0	0.52349	0.973	3852	tags=24%, list=12%, signal=27%
GOBP_RENAL_SYSTEM_PROCESS_INVOLVED_IN_REGULATION_OF_SYSTEMIC_ARTERIAL_BLOOD_PRESSURE	GOBP_RENAL_SYSTEM_PROCESS_INVOLVED_IN_REGULATION_OF_SYSTEMIC_ARTERIAL_BLOOD_PRESSURE		23	0.671139	1.48457	0.037037	0.532903	0.979	1959	tags=13%, list=6%, signal=14%
GOBP_NEGATIVE_REGULATION_OF_OXIDATIVE_STRESS_INDUCED_CELL_DEATH	GOBP_NEGATIVE_REGULATION_OF_OXIDATIVE_STRESS_INDUCED_CELL_DEATH		42	0.545507	1.48475	0	0.556488	0.979	1772	tags=21%, list=6%, signal=23%
GOBP_ACYLGLYCEROL_HOMEOSTASIS	GOBP_ACYLGLYCEROL_HOMEOSTASIS		39	0.571371	1.46073	0.00875657	0.575651	0.991	3187	tags=18%, list=10%, signal=20%
GOBP_SERINE_PHOSPHORYLATION_OF_STAT_PROTEIN	GOBP_SERINE_PHOSPHORYLATION_OF_STAT_PROTEIN	Details ...	27	0.432954	1.48556	0.0418327	0.576975	0.979	1067	tags=7%, list=3%, signal=8%
GOBP_RESPONSE_TO_ANTIBIOTIC	GOBP_RESPONSE_TO_ANTIBIOTIC		40	0.546983	1.47364	0	0.586989	0.985	1729	tags=18%, list=6%, signal=18%
GOBP_REGULATION_OF_CAMP_DEPENDENT_PROTEIN_KINASE_ACTIVITY	GOBP_REGULATION_OF_CAMP_DEPENDENT_PROTEIN_KINASE_ACTIVITY		19	0.65781	1.4758	0	0.590191	0.984	2122	tags=32%, list=7%, signal=34%
GOBP_REGULATION_OF_LEUKOCYTE_APOPTOTIC_PROCESS	GOBP_REGULATION_OF_LEUKOCYTE_APOPTOTIC_PROCESS		76	0.569033	1.46095	0	0.593394	0.991	2430	tags=21%, list=8%, signal=23%
GOBP_POSITIVE_REGULATION_OF_VASCULAR_ENDOTHELIAL_GROWTH_FACTOR_RECEPTOR_SIGNALING_PATHWAY	GOBP_POSITIVE_REGULATION_OF_VASCULAR_ENDOTHELIAL_GROWTH_FACTOR_RECEPTOR_SIGNALING_PATHWAY		16	0.752139	1.46506	0.0157171	0.597122	0.991	3405	tags=38%, list=11%, signal=42%
GOBP_ALANINE_TRANSPORT	GOBP_ALANINE_TRANSPORT		15	0.650679	1.46241	0.0122378	0.600143	0.991	1558	tags=20%, list=5%, signal=21%
GOBP_REGULATION_OF_INTEGRIN_ACTIVATION	GOBP_REGULATION_OF_INTEGRIN_ACTIVATION		16	0.729811	1.46523	0.0147601	0.617925	0.991	2975	tags=38%, list=9%, signal=41%
GOBP_PEPTIDYL_ASPARAGINE_MODIFICATION	GOBP_PEPTIDYL_ASPARAGINE_MODIFICATION		28	0.62107	1.46547	0	0.6409	0.991	2166	tags=29%, list=7%, signal=31%
GOBP_ENDOCRINE_HORMONE_SECRETION	GOBP_ENDOCRINE_HORMONE_SECRETION		42	0.546582	1.44761	0	0.659613	0.996	3587	tags=26%, list=11%, signal=30%
GOBP_POSITIVE_REGULATION_OF_VASCULAR_ENDOTHELIAL_GROWTH_FACTOR_PRODUCTION	GOBP_POSITIVE_REGULATION_OF_VASCULAR_ENDOTHELIAL_GROWTH_FACTOR_PRODUCTION		28	0.720371	1.44949	0.00705467	0.66071	0.995	3357	tags=39%, list=11%, signal=44%
GOBP_CHONDROCYTE_DEVELOPMENT	GOBP_CHONDROCYTE_DEVELOPMENT		25	0.671596	1.43778	0.0153551	0.739165	0.996	1605	tags=28%, list=5%, signal=29%
GOBP_NEURON_DEATH_IN_RESPONSE_TO_OXIDATIVE_STRESS	GOBP_NEURON_DEATH_IN_RESPONSE_TO_OXIDATIVE_STRESS		23	0.579884	1.4194	0.00539568	0.802332	0.996	1669	tags=22%, list=5%, signal=23%
GOBP_REGULATION_OF_INCLUSION_BODY_ASSEMBLY	GOBP_REGULATION_OF_INCLUSION_BODY_ASSEMBLY		16	0.622832	1.42858	0.0162749	0.803407	0.996	1469	tags=25%, list=5%, signal=26%
GOBP_REGULATION_OF_OXIDATIVE_STRESS_INDUCED_CELL_DEATH	GOBP_REGULATION_OF_OXIDATIVE_STRESS_INDUCED_CELL_DEATH		59	0.507626	1.42079	0	0.806321	0.996	2009	tags=20%, list=6%, signal=22%
GOBP_REGULATION_OF_EMBRYONIC_DEVELOPMENT	GOBP_REGULATION_OF_EMBRYONIC_DEVELOPMENT		48	0.507304	1.41548	0.00200803	0.810312	0.996	2156	tags=17%, list=7%, signal=18%
GOBP_CONNECTIVE_TISSUE_REPLACEMENT	GOBP_CONNECTIVE_TISSUE_REPLACEMENT		18	0.616762	1.43002	0.0455446	0.81119	0.996	1959	tags=28%, list=6%, signal=30%
GOBP_REGULATION_OF_RUFFLE_ASSEMBLY	GOBP_REGULATION_OF_RUFFLE_ASSEMBLY		26	0.66459	1.41684	0.0137525	0.813279	0.996	3129	tags=35%, list=10%, signal=38%
GOBP_NEGATIVE_REGULATION_OF_CELL_MIGRATION_INVOLVED_IN_SPROUTING_ANGIOGENESIS	GOBP_NEGATIVE_REGULATION_OF_CELL_MIGRATION_INVOLVED_IN_SPROUTING_ANGIOGENESIS		36	0.556998	1.42087	0.0178218	0.826405	0.996	4224	tags=31%, list=13%, signal=35%
GOBP_POSITIVE_REGULATION_OF_DENDRITE_DEVELOPMENT	GOBP_POSITIVE_REGULATION_OF_DENDRITE_DEVELOPMENT		15	0.584828	1.42295	0.054878	0.84792	0.996	124	tags=7%, list=0%, signal=7%
GOBP_CELL_CELL_SIGNALING_INVOLVED_IN_CARDIAC_CONDUCTION	GOBP_CELL_CELL_SIGNALING_INVOLVED_IN_CARDIAC_CONDUCTION		32	0.58472	1.42093	0.00909091	0.848199	0.996	430	tags=6%, list=1%, signal=6%
GOBP_REGULATION_OF_T_HELPER_1_TYPE_IMMUNE_RESPONSE	GOBP_REGULATION_OF_T_HELPER_1_TYPE_IMMUNE_RESPONSE		27	0.664649	1.3854	0.0271647	0.85117	1	3987	tags=37%, list=13%, signal=42%
GOBP_REGULATION_OF_VASCULAR_ENDOTHELIAL_GROWTH_FACTOR_RECEPTOR_SIGNALING_PATHWAY	GOBP_REGULATION_OF_VASCULAR_ENDOTHELIAL_GROWTH_FACTOR_RECEPTOR_SIGNALING_PATHWAY		31	0.659518	1.39381	0	0.854552	1	3405	tags=32%, list=11%, signal=36%
GOBP_REGULATION_OF_RESPONSE_TO_OXIDATIVE_STRESS	GOBP_REGULATION_OF_RESPONSE_TO_OXIDATIVE_STRESS		80	0.494193	1.37463	0	0.854904	1	2451	tags=21%, list=8%, signal=23%
GOBP_NEGATIVE_REGULATION_OF_CARDIAC_MUSCLE_CELL_PROLIFERATION	GOBP_NEGATIVE_REGULATION_OF_CARDIAC_MUSCLE_CELL_PROLIFERATION		18	0.638934	1.39491	0.0301811	0.859195	1	3195	tags=28%, list=10%, signal=31%
GOBP_CD4_POSITIVE_ALPHA_BETA_T_CELL_CYTOKINE_PRODUCTION	GOBP_CD4_POSITIVE_ALPHA_BETA_T_CELL_CYTOKINE_PRODUCTION		18	0.610928	1.37533	0.0581395	0.860718	1	1712	tags=17%, list=5%, signal=18%
GOBP_PHASIC_SMOOTH_MUSCLE_CONTRACTION	GOBP_PHASIC_SMOOTH_MUSCLE_CONTRACTION		21	0.593747	1.38731	0.0362976	0.860981	1	3543	tags=29%, list=11%, signal=32%
GOBP_PROSTANOID_BIOSYNTHETIC_PROCESS	GOBP_PROSTANOID_BIOSYNTHETIC_PROCESS		30	0.612523	1.37653	0.00694444	0.86151	1	2533	tags=23%, list=8%, signal=25%
GOBP_REGULATION_OF_AMYLOID_PRECURSOR_PROTEIN_CATABOLIC_PROCESS	GOBP_REGULATION_OF_AMYLOID_PRECURSOR_PROTEIN_CATABOLIC_PROCESS		53	0.546122	1.38578	0.0221328	0.861692	1	1562	tags=11%, list=5%, signal=12%
GOBP_SPERM_EGG_RECOGNITION	GOBP_SPERM_EGG_RECOGNITION		57	0.519797	1.39581	0.0592593	0.866064	1	985	tags=7%, list=3%, signal=7%
GOBP_CEREBRAL_CORTEX_RADIALLY_ORIENTED_CELL_MIGRATION	GOBP_CEREBRAL_CORTEX_RADIALLY_ORIENTED_CELL_MIGRATION		25	0.570176	1.38241	0.0527344	0.869086	1	1213	tags=12%, list=4%, signal=12%
GOBP_NEGATIVE_REGULATION_OF_ACTIVATED_T_CELL_PROLIFERATION	GOBP_NEGATIVE_REGULATION_OF_ACTIVATED_T_CELL_PROLIFERATION		15	0.649812	1.388	0.0598802	0.869149	1	5611	tags=47%, list=18%, signal=57%
GOBP_ACTIVATION_OF_CYSTEINE_TYPE_ENDOPEPTIDASE_ACTIVITY	GOBP_ACTIVATION_OF_CYSTEINE_TYPE_ENDOPEPTIDASE_ACTIVITY		15	0.649689	1.37973	0.0446602	0.870322	1	2452	tags=33%, list=8%, signal=36%
GOBP_RENAL_SYSTEM_PROCESS_INVOLVED_IN_REGULATION_OF_BLOOD_VOLUME	GOBP_RENAL_SYSTEM_PROCESS_INVOLVED_IN_REGULATION_OF_BLOOD_VOLUME		15	0.691399	1.38101	0.115079	0.870777	1	1959	tags=13%, list=6%, signal=14%
GOBP_REGULATION_OF_APPETITE	GOBP_REGULATION_OF_APPETITE		22	0.57355	1.37675	0.0963391	0.872908	1	2195	tags=18%, list=7%, signal=20%
GOBP_REGULATION_OF_T_CELL_APOPTOTIC_PROCESS	GOBP_REGULATION_OF_T_CELL_APOPTOTIC_PROCESS		33	0.594463	1.37794	0.00736648	0.875146	1	2789	tags=27%, list=9%, signal=30%
GOBP_NEGATIVE_REGULATION_OF_MYOBLAST_DIFFERENTIATION	GOBP_NEGATIVE_REGULATION_OF_MYOBLAST_DIFFERENTIATION		23	0.562007	1.38888	0.00436681	0.875153	1	231	tags=9%, list=1%, signal=9%
GOBP_MAGNESIUM_ION_TRANSPORT	GOBP_MAGNESIUM_ION_TRANSPORT		16	0.6997	1.39595	0.0640301	0.881767	1	2950	tags=38%, list=9%, signal=41%
GOBP_REGULATION_OF_OXIDATIVE_STRESS_INDUCED_INTRINSIC_APOPTOTIC_SIGNALING_PATHWAY	GOBP_REGULATION_OF_OXIDATIVE_STRESS_INDUCED_INTRINSIC_APOPTOTIC_SIGNALING_PATHWAY		27	0.555259	1.38968	0.00189394	0.882661	1	1429	tags=26%, list=5%, signal=27%
GOBP_INTESTINAL_EPITHELIAL_CELL_DIFFERENTIATION	GOBP_INTESTINAL_EPITHELIAL_CELL_DIFFERENTIATION		20	0.563134	1.36673	0.0553191	0.885906	1	324	tags=10%, list=1%, signal=10%
GOBP_MYOBLAST_DIFFERENTIATION	GOBP_MYOBLAST_DIFFERENTIATION		76	0.511364	1.40551	0	0.887282	0.998	2130	tags=14%, list=7%, signal=15%
GOBP_ACROSOME_REACTION	GOBP_ACROSOME_REACTION		34	0.488494	1.36504	0.0609524	0.891103	1	921	tags=9%, list=3%, signal=9%
GOBP_MODIFIED_AMINO_ACID_TRANSPORT	GOBP_MODIFIED_AMINO_ACID_TRANSPORT		29	0.63292	1.39668	0.0508772	0.891233	1	2218	tags=24%, list=7%, signal=26%
GOBP_ACTIVATED_T_CELL_PROLIFERATION	GOBP_ACTIVATED_T_CELL_PROLIFERATION		46	0.560241	1.40159	0.0233463	0.893421	1	3419	tags=28%, list=11%, signal=32%
GOBP_POSITIVE_REGULATION_OF_SIGNAL_TRANSDUCTION_BY_P53_CLASS_MEDIATOR	GOBP_POSITIVE_REGULATION_OF_SIGNAL_TRANSDUCTION_BY_P53_CLASS_MEDIATOR		22	0.613778	1.36233	0.0285714	0.895409	1	3164	tags=41%, list=10%, signal=45%
GOBP_REGULATION_OF_FLAGELLATED_SPERM_MOTILITY	GOBP_REGULATION_OF_FLAGELLATED_SPERM_MOTILITY		15	0.460043	1.36682	0.151402	0.897448	1	3543	tags=13%, list=11%, signal=15%
GOBP_MHC_CLASS_II_BIOSYNTHETIC_PROCESS	GOBP_MHC_CLASS_II_BIOSYNTHETIC_PROCESS		17	0.743531	1.39773	0.0830189	0.897846	1	2473	tags=35%, list=8%, signal=38%
GOBP_CEREBRAL_CORTEX_CELL_MIGRATION	GOBP_CEREBRAL_CORTEX_CELL_MIGRATION		35	0.515832	1.36092	0.0659341	0.898353	1	1728	tags=11%, list=5%, signal=12%
GOBP_POSITIVE_REGULATION_OF_SPROUTING_ANGIOGENESIS	GOBP_POSITIVE_REGULATION_OF_SPROUTING_ANGIOGENESIS		25	0.618636	1.40605	0.0459082	0.900623	0.998	4237	tags=32%, list=13%, signal=37%
GOBP_SPERM_MOTILITY	GOBP_SPERM_MOTILITY		74	0.372085	1.39914	0.0541586	0.901417	1	3543	tags=14%, list=11%, signal=15%
GOBP_RESPONSE_TO_ANGIOTENSIN	GOBP_RESPONSE_TO_ANGIOTENSIN		23	0.58135	1.36277	0.0330882	0.903251	1	2175	tags=22%, list=7%, signal=23%
GOBP_ACTIN_FILAMENT_SEVERING	GOBP_ACTIN_FILAMENT_SEVERING		16	0.641088	1.35918	0.0437262	0.905381	1	2596	tags=25%, list=8%, signal=27%
GOBP_VISUAL_BEHAVIOR	GOBP_VISUAL_BEHAVIOR		45	0.483887	1.40213	0.048	0.906825	1	469	tags=7%, list=1%, signal=7%
GOBP_REGULATION_OF_SYNAPTIC_VESICLE_EXOCYTOSIS	GOBP_REGULATION_OF_SYNAPTIC_VESICLE_EXOCYTOSIS		53	0.474574	1.36704	0.027668	0.908199	1	2851	tags=17%, list=9%, signal=19%
GOBP_REGULATION_OF_SYSTEMIC_ARTERIAL_BLOOD_PRESSURE_BY_CIRCULATORY_RENIN_ANGIOTENSIN	GOBP_REGULATION_OF_SYSTEMIC_ARTERIAL_BLOOD_PRESSURE_BY_CIRCULATORY_RENIN_ANGIOTENSIN		17	0.693772	1.36784	0.0785714	0.913571	1	2531	tags=24%, list=8%, signal=26%
GOBP_SIGNALING_RECEPTOR_LIGAND_PRECURSOR_PROCESSING	GOBP_SIGNALING_RECEPTOR_LIGAND_PRECURSOR_PROCESSING		30	0.655932	1.35578	0.0847145	0.916822	1	2703	tags=23%, list=9%, signal=26%
GOBP_CELL_COMMUNICATION_BY_ELECTRICAL_COUPLING_INVOLVED_IN_CARDIAC_CONDUCTION	GOBP_CELL_COMMUNICATION_BY_ELECTRICAL_COUPLING_INVOLVED_IN_CARDIAC_CONDUCTION		24	0.539796	1.35608	0.0256881	0.925867	1	1313	tags=17%, list=4%, signal=17%
GOBP_REGULATION_OF_MYOBLAST_DIFFERENTIATION	GOBP_REGULATION_OF_MYOBLAST_DIFFERENTIATION		46	0.528865	1.33968	0.0417495	0.935293	1	2126	tags=13%, list=7%, signal=14%
GOBP_LINOLEIC_ACID_METABOLIC_PROCESS	GOBP_LINOLEIC_ACID_METABOLIC_PROCESS		21	0.575126	1.34439	0.0703704	0.941401	1	855	tags=14%, list=3%, signal=15%
GOBP_POSITIVE_REGULATION_OF_NEUROINFLAMMATORY_RESPONSE	GOBP_POSITIVE_REGULATION_OF_NEUROINFLAMMATORY_RESPONSE		16	0.77464	1.33985	0.0594059	0.943966	1	3483	tags=31%, list=11%, signal=35%
GOBP_T_CELL_APOPTOTIC_PROCESS	GOBP_T_CELL_APOPTOTIC_PROCESS		48	0.509151	1.34287	0	0.946033	1	2789	tags=23%, list=9%, signal=25%
GOBP_RAP_PROTEIN_SIGNAL_TRANSDUCTION	GOBP_RAP_PROTEIN_SIGNAL_TRANSDUCTION		15	0.788134	1.34592	0.0831643	0.947555	1	2333	tags=47%, list=7%, signal=50%
GOBP_LEUKOCYTE_APOPTOTIC_PROCESS	GOBP_LEUKOCYTE_APOPTOTIC_PROCESS		97	0.501747	1.34147	0.0017301	0.948631	1	2430	tags=20%, list=8%, signal=21%
GOBP_REGULATION_OF_PROTEIN_POLYUBIQUITINATION	GOBP_REGULATION_OF_PROTEIN_POLYUBIQUITINATION		23	0.571297	1.34444	0.0946746	0.951924	1	3060	tags=35%, list=10%, signal=39%
GOBP_AMELOGENESIS	GOBP_AMELOGENESIS		21	0.511323	1.34637	0.0772277	0.954415	1	2783	tags=14%, list=9%, signal=16%
GOBP_FOREBRAIN_CELL_MIGRATION	GOBP_FOREBRAIN_CELL_MIGRATION		49	0.483038	1.33985	0.0300885	0.954547	1	2073	tags=12%, list=7%, signal=13%
GOBP_TOLL_LIKE_RECEPTOR_9_SIGNALING_PATHWAY	GOBP_TOLL_LIKE_RECEPTOR_9_SIGNALING_PATHWAY		25	0.545881	1.33608	0.0362694	0.961016	1	943	tags=12%, list=3%, signal=12%
GOBP_LONG_CHAIN_FATTY_ACYL_COA_METABOLIC_PROCESS	GOBP_LONG_CHAIN_FATTY_ACYL_COA_METABOLIC_PROCESS		23	0.523784	1.34656	0.0245283	0.964223	1	1223	tags=13%, list=4%, signal=14%
GOBP_REGULATION_OF_SYSTEMIC_ARTERIAL_BLOOD_PRESSURE_BY_RENIN_ANGIOTENSIN	GOBP_REGULATION_OF_SYSTEMIC_ARTERIAL_BLOOD_PRESSURE_BY_RENIN_ANGIOTENSIN		21	0.634732	1.33343	0.119217	0.966233	1	2531	tags=19%, list=8%, signal=21%
GOBP_HEMOGLOBIN_METABOLIC_PROCESS	GOBP_HEMOGLOBIN_METABOLIC_PROCESS		16	0.518322	1.34824	0.0800866	0.97061	1	115	tags=6%, list=0%, signal=6%
GOBP_RESPONSE_TO_ACTIVITY	GOBP_RESPONSE_TO_ACTIVITY		64	0.435178	1.33389	0.00389105	0.971694	1	2546	tags=17%, list=8%, signal=19%
GOBP_POSITIVE_REGULATION_OF_T_HELPER_1_TYPE_IMMUNE_RESPONSE	GOBP_POSITIVE_REGULATION_OF_T_HELPER_1_TYPE_IMMUNE_RESPONSE		15	0.664923	1.34657	0.0588235	0.976064	1	3297	tags=27%, list=10%, signal=30%
GOBP_NEGATIVE_REGULATION_OF_T_CELL_APOPTOTIC_PROCESS	GOBP_NEGATIVE_REGULATION_OF_T_CELL_APOPTOTIC_PROCESS		20	0.634251	1.3485	0.0627376	0.980444	1	2789	tags=25%, list=9%, signal=27%
GOBP_APICAL_JUNCTION_ASSEMBLY	GOBP_APICAL_JUNCTION_ASSEMBLY		81	0.5174	1.32732	0.0183673	0.997119	1	3245	tags=21%, list=10%, signal=23%
GOBP_REGULATION_OF_SUPEROXIDE_ANION_GENERATION	GOBP_REGULATION_OF_SUPEROXIDE_ANION_GENERATION		20	0.229035	0.424851	0.998319	0.99981	1	3982	tags=15%, list=13%, signal=17%
GOBP_APOPTOTIC_DNA_FRAGMENTATION	GOBP_APOPTOTIC_DNA_FRAGMENTATION		23	0.641828	1.32819	0.0808081	1	1	3418	tags=39%, list=11%, signal=44%
GOBP_REGULATION_OF_RENAL_SYSTEM_PROCESS	GOBP_REGULATION_OF_RENAL_SYSTEM_PROCESS		31	0.54991	1.32751	0.0795229	1	1	1971	tags=10%, list=6%, signal=10%
GOBP_CELL_CELL_RECOGNITION	GOBP_CELL_CELL_RECOGNITION		76	0.478234	1.32377	0	1	1	3136	tags=13%, list=10%, signal=15%
GOBP_UNSATURATED_FATTY_ACID_BIOSYNTHETIC_PROCESS	GOBP_UNSATURATED_FATTY_ACID_BIOSYNTHETIC_PROCESS		49	0.528472	1.32375	0.0283186	1	1	1971	tags=16%, list=6%, signal=17%
GOBP_POSITIVE_REGULATION_OF_VASCULAR_ENDOTHELIAL_CELL_PROLIFERATION	GOBP_POSITIVE_REGULATION_OF_VASCULAR_ENDOTHELIAL_CELL_PROLIFERATION		23	0.543314	1.32325	0.0821643	1	1	3692	tags=30%, list=12%, signal=34%
GOBP_RESPONSE_TO_LEUKEMIA_INHIBITORY_FACTOR	GOBP_RESPONSE_TO_LEUKEMIA_INHIBITORY_FACTOR		77	0.49314	1.32111	0.00361011	1	1	2949	tags=21%, list=9%, signal=23%
GOBP_CELL_RECOGNITION	GOBP_CELL_RECOGNITION		153	0.469468	1.31877	0.00320513	1	1	2240	tags=10%, list=7%, signal=11%
GOBP_POSITIVE_REGULATION_OF_T_HELPER_CELL_DIFFERENTIATION	GOBP_POSITIVE_REGULATION_OF_T_HELPER_CELL_DIFFERENTIATION		22	0.619635	1.31633	0.128302	1	1	3873	tags=27%, list=12%, signal=31%
GOBP_REGULATION_OF_MYOBLAST_FUSION	GOBP_REGULATION_OF_MYOBLAST_FUSION		16	0.628621	1.31554	0.0577281	1	1	1443	tags=19%, list=5%, signal=20%
GOBP_POSITIVE_REGULATION_OF_INTERLEUKIN_17_PRODUCTION	GOBP_POSITIVE_REGULATION_OF_INTERLEUKIN_17_PRODUCTION		18	0.548564	1.3147	0.114068	1	1	1587	tags=11%, list=5%, signal=12%
GOBP_REGULATION_OF_LYMPHOCYTE_APOPTOTIC_PROCESS	GOBP_REGULATION_OF_LYMPHOCYTE_APOPTOTIC_PROCESS		52	0.512888	1.31455	0.0084317	1	1	2789	tags=21%, list=9%, signal=23%
GOBP_NEGATIVE_REGULATION_OF_CARDIAC_MUSCLE_TISSUE_GROWTH	GOBP_NEGATIVE_REGULATION_OF_CARDIAC_MUSCLE_TISSUE_GROWTH		29	0.525531	1.3122	0.0590406	1	1	324	tags=7%, list=1%, signal=7%
GOBP_NEGATIVE_REGULATION_OF_OXIDATIVE_STRESS_INDUCED_INTRINSIC_APOPTOTIC_SIGNALING_PATHWAY	GOBP_NEGATIVE_REGULATION_OF_OXIDATIVE_STRESS_INDUCED_INTRINSIC_APOPTOTIC_SIGNALING_PATHWAY		19	0.544682	1.31034	0.039548	1	1	1429	tags=26%, list=5%, signal=28%
GOBP_POSITIVE_REGULATION_OF_TRANSCRIPTION_FROM_RNA_POLYMERASE_II_PROMOTER_IN_RESPONSE_TO_STRESS	GOBP_POSITIVE_REGULATION_OF_TRANSCRIPTION_FROM_RNA_POLYMERASE_II_PROMOTER_IN_RESPONSE_TO_STRESS		23	0.602714	1.3099	0.11691	1	1	992	tags=13%, list=3%, signal=13%
GOBP_INCLUSION_BODY_ASSEMBLY	GOBP_INCLUSION_BODY_ASSEMBLY		22	0.532346	1.30917	0.0124555	1	1	1469	tags=18%, list=5%, signal=19%
GOBP_NEGATIVE_REGULATION_OF_LEUKOCYTE_APOPTOTIC_PROCESS	GOBP_NEGATIVE_REGULATION_OF_LEUKOCYTE_APOPTOTIC_PROCESS		44	0.554614	1.30882	0.0420168	1	1	2789	tags=20%, list=9%, signal=22%
GOBP_INFLAMMATORY_CELL_APOPTOTIC_PROCESS	GOBP_INFLAMMATORY_CELL_APOPTOTIC_PROCESS		17	0.552574	1.30803	0.0241187	1	1	1985	tags=24%, list=6%, signal=25%
GOBP_POSITIVE_REGULATION_OF_MUSCLE_HYPERTROPHY	GOBP_POSITIVE_REGULATION_OF_MUSCLE_HYPERTROPHY		30	0.516874	1.30736	0.0633663	1	1	3817	tags=30%, list=12%, signal=34%
GOBP_NEGATIVE_REGULATION_OF_LYMPHOCYTE_APOPTOTIC_PROCESS	GOBP_NEGATIVE_REGULATION_OF_LYMPHOCYTE_APOPTOTIC_PROCESS		30	0.529847	1.30688	0.0165289	1	1	2789	tags=20%, list=9%, signal=22%
GOBP_REGULATION_OF_TRANSLATIONAL_INITIATION_IN_RESPONSE_TO_STRESS	GOBP_REGULATION_OF_TRANSLATIONAL_INITIATION_IN_RESPONSE_TO_STRESS		15	0.608834	1.30506	0.0493097	1	1	2890	tags=40%, list=9%, signal=44%
GOBP_GAMMA_AMINOBUTYRIC_ACID_SIGNALING_PATHWAY	GOBP_GAMMA_AMINOBUTYRIC_ACID_SIGNALING_PATHWAY		25	0.533311	1.30398	0.172691	1	1	3885	tags=20%, list=12%, signal=23%
GOBP_REGULATION_OF_PROTEIN_KINASE_C_SIGNALING	GOBP_REGULATION_OF_PROTEIN_KINASE_C_SIGNALING		15	0.557463	1.30118	0.0658915	1	1	802	tags=13%, list=3%, signal=14%
GOBP_ACTIN_FILAMENT_DEPOLYMERIZATION	GOBP_ACTIN_FILAMENT_DEPOLYMERIZATION		53	0.516011	1.3001	0.0462428	1	1	2182	tags=23%, list=7%, signal=24%
GOBP_NEGATIVE_REGULATION_OF_RECEPTOR_BINDING	GOBP_NEGATIVE_REGULATION_OF_RECEPTOR_BINDING		15	0.584136	1.29883	0.0593692	1	1	3587	tags=33%, list=11%, signal=38%
GOBP_LABYRINTHINE_LAYER_MORPHOGENESIS	GOBP_LABYRINTHINE_LAYER_MORPHOGENESIS		19	0.583824	1.29705	0.0885609	1	1	2191	tags=21%, list=7%, signal=23%
GOBP_CELL_COMMUNICATION_BY_ELECTRICAL_COUPLING	GOBP_CELL_COMMUNICATION_BY_ELECTRICAL_COUPLING		31	0.508404	1.2967	0.0812854	1	1	1313	tags=13%, list=4%, signal=13%
GOBP_NEURON_RECOGNITION	GOBP_NEURON_RECOGNITION		45	0.522172	1.29646	0.0295652	1	1	1338	tags=11%, list=4%, signal=12%
GOBP_REGULATION_OF_FIBROBLAST_GROWTH_FACTOR_RECEPTOR_SIGNALING_PATHWAY	GOBP_REGULATION_OF_FIBROBLAST_GROWTH_FACTOR_RECEPTOR_SIGNALING_PATHWAY		35	0.550998	1.29457	0.10987	1	1	2301	tags=23%, list=7%, signal=25%
GOBP_POSITIVE_REGULATION_OF_ENDOTHELIAL_CELL_CHEMOTAXIS	GOBP_POSITIVE_REGULATION_OF_ENDOTHELIAL_CELL_CHEMOTAXIS		15	0.687538	1.29446	0.0987124	1	1	2452	tags=47%, list=8%, signal=51%
GOBP_NEGATIVE_REGULATION_OF_CELL_MATRIX_ADHESION	GOBP_NEGATIVE_REGULATION_OF_CELL_MATRIX_ADHESION		36	0.541837	1.29125	0.0246212	1	1	2938	tags=31%, list=9%, signal=34%
GOBP_POSITIVE_REGULATION_OF_TRANSCRIPTION_FROM_RNA_POLYMERASE_II_PROMOTER_INVOLVED_IN_CELLULAR_RESPONSE_TO_CHEMICAL_STIMULUS	GOBP_POSITIVE_REGULATION_OF_TRANSCRIPTION_FROM_RNA_POLYMERASE_II_PROMOTER_INVOLVED_IN_CELLULAR_RESPONSE_TO_CHEMICAL_STIMULUS		21	0.539667	1.2904	0.0827887	1	1	992	tags=14%, list=3%, signal=15%
GOBP_DETERMINATION_OF_ADULT_LIFESPAN	GOBP_DETERMINATION_OF_ADULT_LIFESPAN		17	0.55447	1.28889	0.0753296	1	1	2214	tags=29%, list=7%, signal=32%
GOBP_REGULATION_OF_RESPONSE_TO_FOOD	GOBP_REGULATION_OF_RESPONSE_TO_FOOD		17	0.576117	1.28586	0.146718	1	1	1625	tags=18%, list=5%, signal=19%
GOBP_POSITIVE_REGULATION_OF_CELL_DIVISION	GOBP_POSITIVE_REGULATION_OF_CELL_DIVISION		83	0.450296	1.28536	0.0425139	1	1	3692	tags=20%, list=12%, signal=23%
GOBP_PHOSPHATIDYLINOSITOL_ACYL_CHAIN_REMODELING	GOBP_PHOSPHATIDYLINOSITOL_ACYL_CHAIN_REMODELING		16	0.583368	1.28519	0.185824	1	1	2863	tags=25%, list=9%, signal=27%
GOBP_HEART_GROWTH	GOBP_HEART_GROWTH		92	0.447729	1.28489	0.0018315	1	1	2844	tags=16%, list=9%, signal=18%
GOBP_HISTONE_H3_DEACETYLATION	GOBP_HISTONE_H3_DEACETYLATION		19	0.504513	1.28372	0.0861723	1	1	1073	tags=16%, list=3%, signal=16%
GOBP_NEGATIVE_REGULATION_OF_ACTIN_FILAMENT_POLYMERIZATION	GOBP_NEGATIVE_REGULATION_OF_ACTIN_FILAMENT_POLYMERIZATION		56	0.516388	1.28276	0.0548204	1	1	1826	tags=20%, list=6%, signal=21%
GOBP_CELL_DEATH_IN_RESPONSE_TO_OXIDATIVE_STRESS	GOBP_CELL_DEATH_IN_RESPONSE_TO_OXIDATIVE_STRESS		78	0.454613	1.28259	0.00859107	1	1	2084	tags=18%, list=7%, signal=19%
GOBP_POSITIVE_REGULATION_OF_MACROPHAGE_ACTIVATION	GOBP_POSITIVE_REGULATION_OF_MACROPHAGE_ACTIVATION		26	0.654494	1.2808	0.0296412	1	1	2473	tags=27%, list=8%, signal=29%
GOBP_POSITIVE_REGULATION_OF_PROTEIN_AUTOPHOSPHORYLATION	GOBP_POSITIVE_REGULATION_OF_PROTEIN_AUTOPHOSPHORYLATION		26	0.582547	1.27979	0.0683919	1	1	3427	tags=35%, list=11%, signal=39%
GOBP_NEGATIVE_REGULATION_OF_VASCULAR_ASSOCIATED_SMOOTH_MUSCLE_CELL_MIGRATION	GOBP_NEGATIVE_REGULATION_OF_VASCULAR_ASSOCIATED_SMOOTH_MUSCLE_CELL_MIGRATION		21	0.500631	1.27919	0.172619	1	1	3064	tags=14%, list=10%, signal=16%
GOBP_CELLULAR_RESPONSE_TO_CAMP	GOBP_CELLULAR_RESPONSE_TO_CAMP		51	0.491008	1.2789	0.0299625	1	1	1596	tags=12%, list=5%, signal=12%
GOBP_PROTEIN_STABILIZATION	GOBP_PROTEIN_STABILIZATION		173	0.445735	1.27689	0.0150754	1	1	3176	tags=24%, list=10%, signal=26%
GOBP_NEUTRAL_LIPID_CATABOLIC_PROCESS	GOBP_NEUTRAL_LIPID_CATABOLIC_PROCESS		46	0.502569	1.27499	0.139194	1	1	2927	tags=15%, list=9%, signal=17%
GOBP_NEGATIVE_REGULATION_OF_INTERFERON_GAMMA_PRODUCTION	GOBP_NEGATIVE_REGULATION_OF_INTERFERON_GAMMA_PRODUCTION		39	0.597949	1.27387	0.102609	1	1	2473	tags=18%, list=8%, signal=19%
GOBP_PROTEIN_PEPTIDYL_PROLYL_ISOMERIZATION	GOBP_PROTEIN_PEPTIDYL_PROLYL_ISOMERIZATION		37	0.489321	1.27275	0.0489237	1	1	2902	tags=27%, list=9%, signal=30%
GOBP_POSITIVE_REGULATION_OF_VASCULATURE_DEVELOPMENT	GOBP_POSITIVE_REGULATION_OF_VASCULATURE_DEVELOPMENT		160	0.519493	1.2721	0.0647773	1	1	3429	tags=28%, list=11%, signal=31%
GOBP_POSITIVE_REGULATION_OF_ACTIVATED_T_CELL_PROLIFERATION	GOBP_POSITIVE_REGULATION_OF_ACTIVATED_T_CELL_PROLIFERATION		26	0.529645	1.27086	0.128544	1	1	3817	tags=31%, list=12%, signal=35%
GOBP_REGULATION_OF_SENSORY_PERCEPTION	GOBP_REGULATION_OF_SENSORY_PERCEPTION		30	0.565119	1.2685	0.188213	1	1	1971	tags=13%, list=6%, signal=14%
GOBP_REVERSE_CHOLESTEROL_TRANSPORT	GOBP_REVERSE_CHOLESTEROL_TRANSPORT		19	0.610495	1.26805	0.1489	1	1	3187	tags=26%, list=10%, signal=29%
GOBP_PHOTORECEPTOR_CELL_DEVELOPMENT	GOBP_PHOTORECEPTOR_CELL_DEVELOPMENT		43	0.431374	1.26678	0.117878	1	1	1396	tags=9%, list=4%, signal=10%
GOBP_BONE_MINERALIZATION	GOBP_BONE_MINERALIZATION		106	0.467069	1.26342	0.00155039	1	1	2745	tags=16%, list=9%, signal=18%
GOBP_ENDOPLASMIC_RETICULUM_TUBULAR_NETWORK_ORGANIZATION	GOBP_ENDOPLASMIC_RETICULUM_TUBULAR_NETWORK_ORGANIZATION		17	0.573205	1.2633	0.0863971	1	1	1041	tags=24%, list=3%, signal=24%
GOBP_RESPONSE_TO_INTERLEUKIN_12	GOBP_RESPONSE_TO_INTERLEUKIN_12		49	0.473388	1.26189	0.00511073	1	1	2672	tags=27%, list=9%, signal=29%
GOBP_CHRONIC_INFLAMMATORY_RESPONSE	GOBP_CHRONIC_INFLAMMATORY_RESPONSE		19	0.732897	1.2589	0.0429936	1	1	2774	tags=32%, list=9%, signal=35%
GOBP_NEGATIVE_REGULATION_OF_ATPASE_ACTIVITY	GOBP_NEGATIVE_REGULATION_OF_ATPASE_ACTIVITY		15	0.605064	1.25764	0.159046	1	1	1073	tags=13%, list=3%, signal=14%
GOBP_MYELOID_CELL_APOPTOTIC_PROCESS	GOBP_MYELOID_CELL_APOPTOTIC_PROCESS		25	0.497705	1.25761	0.0728347	1	1	1587	tags=16%, list=5%, signal=17%
GOBP_NEGATIVE_REGULATION_OF_CELL_CYCLE_ARREST	GOBP_NEGATIVE_REGULATION_OF_CELL_CYCLE_ARREST		20	0.571035	1.25679	0.136882	1	1	1973	tags=15%, list=6%, signal=16%
GOBP_POSITIVE_REGULATION_OF_CYTOSOLIC_CALCIUM_ION_CONCENTRATION_INVOLVED_IN_PHOSPHOLIPASE_C_ACTIVATING_G_PROTEIN_COUPLED_SIGNALING_PATHWAY	GOBP_POSITIVE_REGULATION_OF_CYTOSOLIC_CALCIUM_ION_CONCENTRATION_INVOLVED_IN_PHOSPHOLIPASE_C_ACTIVATING_G_PROTEIN_COUPLED_SIGNALING_PATHWAY		31	0.527363	1.2554	0.134579	1	1	2103	tags=13%, list=7%, signal=14%
GOBP_REGULATION_OF_NUCLEASE_ACTIVITY	GOBP_REGULATION_OF_NUCLEASE_ACTIVITY		22	0.590825	1.25521	0.149225	1	1	3418	tags=36%, list=11%, signal=41%
GOBP_REGULATION_OF_TRANSLATION_IN_RESPONSE_TO_STRESS	GOBP_REGULATION_OF_TRANSLATION_IN_RESPONSE_TO_STRESS		21	0.543152	1.2548	0.110687	1	1	3218	tags=38%, list=10%, signal=42%
GOBP_TYPE_2_IMMUNE_RESPONSE	GOBP_TYPE_2_IMMUNE_RESPONSE		35	0.607151	1.25424	0.166667	1	1	4211	tags=31%, list=13%, signal=36%
GOBP_MATERNAL_PLACENTA_DEVELOPMENT	GOBP_MATERNAL_PLACENTA_DEVELOPMENT		28	0.481458	1.25398	0.0531136	1	1	2704	tags=18%, list=9%, signal=20%
GOBP_ENDOCRINE_PROCESS	GOBP_ENDOCRINE_PROCESS		74	0.475512	1.25028	0.102119	1	1	3587	tags=23%, list=11%, signal=26%
GOBP_REGULATION_OF_HETEROTYPIC_CELL_CELL_ADHESION	GOBP_REGULATION_OF_HETEROTYPIC_CELL_CELL_ADHESION		26	0.575675	1.24662	0.194805	1	1	295	tags=8%, list=1%, signal=8%
GOBP_NEGATIVE_REGULATION_OF_CELL_JUNCTION_ASSEMBLY	GOBP_NEGATIVE_REGULATION_OF_CELL_JUNCTION_ASSEMBLY		30	0.529377	1.24591	0.0852576	1	1	2938	tags=27%, list=9%, signal=29%
GOBP_RENAL_FILTRATION	GOBP_RENAL_FILTRATION		20	0.684585	1.24544	0.206767	1	1	1959	tags=25%, list=6%, signal=27%
GOBP_VASCULAR_ENDOTHELIAL_CELL_PROLIFERATION	GOBP_VASCULAR_ENDOTHELIAL_CELL_PROLIFERATION		42	0.464631	1.24521	0.156	1	1	4959	tags=31%, list=16%, signal=37%
GOBP_REGULATION_OF_HEART_GROWTH	GOBP_REGULATION_OF_HEART_GROWTH		71	0.44803	1.24417	0.0462963	1	1	3817	tags=20%, list=12%, signal=22%
GOBP_REGULATION_OF_MYELOID_CELL_APOPTOTIC_PROCESS	GOBP_REGULATION_OF_MYELOID_CELL_APOPTOTIC_PROCESS		21	0.541061	1.24086	0.141962	1	1	1073	tags=14%, list=3%, signal=15%
GOBP_NLS_BEARING_PROTEIN_IMPORT_INTO_NUCLEUS	GOBP_NLS_BEARING_PROTEIN_IMPORT_INTO_NUCLEUS		20	0.676293	1.23958	0.176584	1	1	1632	tags=35%, list=5%, signal=37%
GOBP_REGULATION_OF_NEUROTRANSMITTER_TRANSPORT	GOBP_REGULATION_OF_NEUROTRANSMITTER_TRANSPORT		94	0.374903	1.23887	0.027027	1	1	2392	tags=13%, list=8%, signal=14%
GOBP_NEGATIVE_REGULATION_OF_INTERLEUKIN_12_PRODUCTION	GOBP_NEGATIVE_REGULATION_OF_INTERLEUKIN_12_PRODUCTION		18	0.549037	1.23812	0.176923	1	1	3064	tags=28%, list=10%, signal=31%
GOBP_VENTRICULAR_SYSTEM_DEVELOPMENT	GOBP_VENTRICULAR_SYSTEM_DEVELOPMENT		25	0.500904	1.23794	0.116858	1	1	1213	tags=12%, list=4%, signal=12%
GOBP_AXONEME_ASSEMBLY	GOBP_AXONEME_ASSEMBLY		47	0.331341	1.23662	0.216319	1	1	5295	tags=23%, list=17%, signal=28%
GOBP_ARACHIDONIC_ACID_SECRETION	GOBP_ARACHIDONIC_ACID_SECRETION		29	0.429	1.23384	0.160305	1	1	2863	tags=14%, list=9%, signal=15%
GOBP_GAS_TRANSPORT	GOBP_GAS_TRANSPORT		19	0.513374	1.23351	0.220238	1	1	3323	tags=21%, list=11%, signal=24%
GOBP_CELLULAR_RESPONSE_TO_INTERFERON_BETA	GOBP_CELLULAR_RESPONSE_TO_INTERFERON_BETA		19	0.502401	1.23341	0.141129	1	1	586	tags=11%, list=2%, signal=11%
GOBP_POSITIVE_REGULATION_OF_ERBB_SIGNALING_PATHWAY	GOBP_POSITIVE_REGULATION_OF_ERBB_SIGNALING_PATHWAY		38	0.455775	1.23293	0.139165	1	1	3256	tags=16%, list=10%, signal=18%
GOBP_TRANSMISSION_OF_NERVE_IMPULSE	GOBP_TRANSMISSION_OF_NERVE_IMPULSE		66	0.368348	1.23138	0.171698	1	1	1186	tags=5%, list=4%, signal=5%
GOBP_ADENYLATE_CYCLASE_INHIBITING_G_PROTEIN_COUPLED_RECEPTOR_SIGNALING_PATHWAY	GOBP_ADENYLATE_CYCLASE_INHIBITING_G_PROTEIN_COUPLED_RECEPTOR_SIGNALING_PATHWAY		83	0.419272	1.23085	0.149723	1	1	1971	tags=7%, list=6%, signal=8%
GOBP_MOLTING_CYCLE	GOBP_MOLTING_CYCLE		101	0.358491	1.2279	0.0414414	1	1	3042	tags=13%, list=10%, signal=14%
GOBP_LIPID_EXPORT_FROM_CELL	GOBP_LIPID_EXPORT_FROM_CELL		79	0.43223	1.2277	0.0990991	1	1	3042	tags=14%, list=10%, signal=15%
GOBP_EMBRYONIC_HEMOPOIESIS	GOBP_EMBRYONIC_HEMOPOIESIS		22	0.547281	1.22709	0.103239	1	1	490	tags=14%, list=2%, signal=14%
GOBP_GLUTAMATE_SECRETION	GOBP_GLUTAMATE_SECRETION		39	0.473559	1.22683	0.137809	1	1	372	tags=5%, list=1%, signal=5%
GOBP_NEGATIVE_REGULATION_OF_CELL_SUBSTRATE_JUNCTION_ORGANIZATION	GOBP_NEGATIVE_REGULATION_OF_CELL_SUBSTRATE_JUNCTION_ORGANIZATION		17	0.573642	1.22652	0.0945455	1	1	2938	tags=35%, list=9%, signal=39%
GOBP_T_CELL_HOMEOSTASIS	GOBP_T_CELL_HOMEOSTASIS		36	0.452569	1.22566	0.0774527	1	1	3595	tags=28%, list=11%, signal=31%
GOBP_POSITIVE_REGULATION_OF_VASCULAR_ASSOCIATED_SMOOTH_MUSCLE_CELL_PROLIFERATION	GOBP_POSITIVE_REGULATION_OF_VASCULAR_ASSOCIATED_SMOOTH_MUSCLE_CELL_PROLIFERATION		43	0.511603	1.22466	0.0981481	1	1	3817	tags=28%, list=12%, signal=32%
GOBP_REGULATION_OF_TYPE_2_IMMUNE_RESPONSE	GOBP_REGULATION_OF_TYPE_2_IMMUNE_RESPONSE		29	0.592573	1.22428	0.185383	1	1	4211	tags=31%, list=13%, signal=36%
GOBP_NEGATIVE_REGULATION_OF_RESPONSE_TO_OXIDATIVE_STRESS	GOBP_NEGATIVE_REGULATION_OF_RESPONSE_TO_OXIDATIVE_STRESS		21	0.546979	1.22293	0.139623	1	1	1772	tags=24%, list=6%, signal=25%
GOBP_NEGATIVE_REGULATION_OF_CD4_POSITIVE_ALPHA_BETA_T_CELL_ACTIVATION	GOBP_NEGATIVE_REGULATION_OF_CD4_POSITIVE_ALPHA_BETA_T_CELL_ACTIVATION		30	0.515562	1.22221	0.126415	1	1	2430	tags=20%, list=8%, signal=22%
GOBP_OVULATION	GOBP_OVULATION		16	0.599951	1.22131	0.215886	1	1	1443	tags=19%, list=5%, signal=20%
GOBP_CILIUM_OR_FLAGELLUM_DEPENDENT_CELL_MOTILITY	GOBP_CILIUM_OR_FLAGELLUM_DEPENDENT_CELL_MOTILITY		92	0.307404	1.22128	0.146667	1	1	3645	tags=12%, list=12%, signal=13%
GOBP_BLASTOCYST_FORMATION	GOBP_BLASTOCYST_FORMATION		34	0.487946	1.22076	0.133459	1	1	4048	tags=29%, list=13%, signal=34%
GOBP_VESICLE_CARGO_LOADING	GOBP_VESICLE_CARGO_LOADING		23	0.565913	1.2205	0.204461	1	1	777	tags=17%, list=2%, signal=18%
GOBP_SKIN_EPIDERMIS_DEVELOPMENT	GOBP_SKIN_EPIDERMIS_DEVELOPMENT		82	0.365592	1.2203	0.0259965	1	1	3042	tags=15%, list=10%, signal=16%
GOBP_POSITIVE_REGULATION_OF_TYPE_2_IMMUNE_RESPONSE	GOBP_POSITIVE_REGULATION_OF_TYPE_2_IMMUNE_RESPONSE		16	0.679766	1.21965	0.216696	1	1	2473	tags=25%, list=8%, signal=27%
GOBP_EMBRYONIC_PLACENTA_MORPHOGENESIS	GOBP_EMBRYONIC_PLACENTA_MORPHOGENESIS		23	0.513392	1.21768	0.126894	1	1	2191	tags=17%, list=7%, signal=19%
GOBP_POSITIVE_REGULATION_OF_CELL_AGING	GOBP_POSITIVE_REGULATION_OF_CELL_AGING		21	0.523172	1.21426	0.155689	1	1	3405	tags=33%, list=11%, signal=37%
GOBP_INTRINSIC_APOPTOTIC_SIGNALING_PATHWAY_IN_RESPONSE_TO_OXIDATIVE_STRESS	GOBP_INTRINSIC_APOPTOTIC_SIGNALING_PATHWAY_IN_RESPONSE_TO_OXIDATIVE_STRESS		42	0.478032	1.21292	0.0993151	1	1	2084	tags=21%, list=7%, signal=23%
GOBP_POSITIVE_REGULATION_OF_DNA_DAMAGE_RESPONSE_SIGNAL_TRANSDUCTION_BY_P53_CLASS_MEDIATOR	GOBP_POSITIVE_REGULATION_OF_DNA_DAMAGE_RESPONSE_SIGNAL_TRANSDUCTION_BY_P53_CLASS_MEDIATOR		15	0.569003	1.21203	0.138728	1	1	2443	tags=40%, list=8%, signal=43%
GOBP_PEPTIDYL_PROLINE_MODIFICATION	GOBP_PEPTIDYL_PROLINE_MODIFICATION		48	0.449915	1.21185	0.090566	1	1	2902	tags=23%, list=9%, signal=25%
GOBP_POSITIVE_REGULATION_OF_SUBSTRATE_ADHESION_DEPENDENT_CELL_SPREADING	GOBP_POSITIVE_REGULATION_OF_SUBSTRATE_ADHESION_DEPENDENT_CELL_SPREADING		39	0.4787	1.21179	0.137931	1	1	1289	tags=10%, list=4%, signal=11%
GOBP_ENDOTHELIAL_CELL_CHEMOTAXIS	GOBP_ENDOTHELIAL_CELL_CHEMOTAXIS		31	0.601061	1.21132	0.21322	1	1	3692	tags=35%, list=12%, signal=40%
GOBP_REGULATION_OF_VASOCONSTRICTION	GOBP_REGULATION_OF_VASOCONSTRICTION		59	0.474701	1.20966	0.180769	1	1	3588	tags=24%, list=11%, signal=27%
GOBP_REGULATION_OF_ER_TO_GOLGI_VESICLE_MEDIATED_TRANSPORT	GOBP_REGULATION_OF_ER_TO_GOLGI_VESICLE_MEDIATED_TRANSPORT		15	0.575574	1.20818	0.216607	1	1	2442	tags=27%, list=8%, signal=29%
GOBP_REGULATION_OF_RECEPTOR_SIGNALING_PATHWAY_VIA_STAT	GOBP_REGULATION_OF_RECEPTOR_SIGNALING_PATHWAY_VIA_STAT		109	0.404687	1.20792	0.136937	1	1	3532	tags=15%, list=11%, signal=16%
GOBP_AMYLOID_BETA_METABOLIC_PROCESS	GOBP_AMYLOID_BETA_METABOLIC_PROCESS		65	0.461048	1.20682	0.161793	1	1	2114	tags=12%, list=7%, signal=13%
GOBP_POSITIVE_REGULATION_OF_ENDOTHELIAL_CELL_MIGRATION	GOBP_POSITIVE_REGULATION_OF_ENDOTHELIAL_CELL_MIGRATION		122	0.515591	1.20555	0.0993521	1	1	3452	tags=31%, list=11%, signal=35%
GOBP_GLYCEROLIPID_CATABOLIC_PROCESS	GOBP_GLYCEROLIPID_CATABOLIC_PROCESS		71	0.461249	1.20367	0.170175	1	1	3187	tags=18%, list=10%, signal=20%
GOBP_RETINA_VASCULATURE_DEVELOPMENT_IN_CAMERA_TYPE_EYE	GOBP_RETINA_VASCULATURE_DEVELOPMENT_IN_CAMERA_TYPE_EYE		18	0.574561	1.20244	0.122677	1	1	3452	tags=44%, list=11%, signal=50%
GOBP_REGULATION_OF_PROTEIN_KINASE_A_SIGNALING	GOBP_REGULATION_OF_PROTEIN_KINASE_A_SIGNALING		20	0.534541	1.20238	0.207207	1	1	1619	tags=15%, list=5%, signal=16%
GOBP_REGULATION_OF_CELLULAR_RESPIRATION	GOBP_REGULATION_OF_CELLULAR_RESPIRATION		20	0.557512	1.20185	0.22549	1	1	191	tags=10%, list=1%, signal=10%
GOBP_TRANSCYTOSIS	GOBP_TRANSCYTOSIS		19	0.56212	1.20101	0.16996	1	1	1391	tags=21%, list=4%, signal=22%
GOBP_CELLULAR_RESPONSE_TO_GLUCOSE_STARVATION	GOBP_CELLULAR_RESPONSE_TO_GLUCOSE_STARVATION		44	0.448542	1.20084	0.0510949	1	1	2407	tags=23%, list=8%, signal=25%
GOBP_RESPONSE_TO_NICOTINE	GOBP_RESPONSE_TO_NICOTINE		41	0.494734	1.20061	0.22428	1	1	1971	tags=15%, list=6%, signal=16%
GOBP_LYMPHOCYTE_APOPTOTIC_PROCESS	GOBP_LYMPHOCYTE_APOPTOTIC_PROCESS		69	0.434528	1.20034	0.0576606	1	1	2789	tags=19%, list=9%, signal=21%
GOBP_NEGATIVE_REGULATION_OF_TOR_SIGNALING	GOBP_NEGATIVE_REGULATION_OF_TOR_SIGNALING		34	0.423742	1.19923	0.0996094	1	1	1176	tags=12%, list=4%, signal=12%
GOBP_LONG_CHAIN_FATTY_ACYL_COA_BIOSYNTHETIC_PROCESS	GOBP_LONG_CHAIN_FATTY_ACYL_COA_BIOSYNTHETIC_PROCESS		17	0.546424	1.1982	0.1875	1	1	855	tags=12%, list=3%, signal=12%
GOBP_NEGATIVE_REGULATION_OF_ACTIN_FILAMENT_DEPOLYMERIZATION	GOBP_NEGATIVE_REGULATION_OF_ACTIN_FILAMENT_DEPOLYMERIZATION		39	0.53922	1.1975	0.191532	1	1	2182	tags=26%, list=7%, signal=28%
GOBP_CHROMATIN_SILENCING	GOBP_CHROMATIN_SILENCING		37	0.498267	1.19644	0.192607	1	1	1815	tags=22%, list=6%, signal=23%
GOBP_CEREBRAL_CORTEX_DEVELOPMENT	GOBP_CEREBRAL_CORTEX_DEVELOPMENT		96	0.424528	1.19574	0.0767888	1	1	3260	tags=19%, list=10%, signal=21%
GOBP_POSITIVE_REGULATION_OF_RECEPTOR_MEDIATED_ENDOCYTOSIS	GOBP_POSITIVE_REGULATION_OF_RECEPTOR_MEDIATED_ENDOCYTOSIS		49	0.466101	1.19565	0.125	1	1	2613	tags=16%, list=8%, signal=18%
GOBP_POSITIVE_REGULATION_OF_HORMONE_SECRETION	GOBP_POSITIVE_REGULATION_OF_HORMONE_SECRETION		115	0.356643	1.19391	0.084507	1	1	2355	tags=8%, list=7%, signal=8%
GOBP_MESODERMAL_CELL_DIFFERENTIATION	GOBP_MESODERMAL_CELL_DIFFERENTIATION		30	0.489524	1.19281	0.189091	1	1	1548	tags=10%, list=5%, signal=11%
GOBP_REGULATION_OF_CARDIAC_MUSCLE_CELL_PROLIFERATION	GOBP_REGULATION_OF_CARDIAC_MUSCLE_CELL_PROLIFERATION		46	0.482214	1.19203	0.140481	1	1	3195	tags=15%, list=10%, signal=17%
GOBP_RESPONSE_TO_FOOD	GOBP_RESPONSE_TO_FOOD		33	0.443056	1.19134	0.225434	1	1	1838	tags=12%, list=6%, signal=13%
GOBP_PROTEIN_TRIMERIZATION	GOBP_PROTEIN_TRIMERIZATION		16	0.682051	1.19095	0.273369	1	1	1901	tags=19%, list=6%, signal=20%
GOBP_THYMOCYTE_APOPTOTIC_PROCESS	GOBP_THYMOCYTE_APOPTOTIC_PROCESS		16	0.585682	1.18995	0.206	1	1	1562	tags=19%, list=5%, signal=20%
GOBP_CARDIAC_MUSCLE_CELL_PROLIFERATION	GOBP_CARDIAC_MUSCLE_CELL_PROLIFERATION		53	0.464301	1.18922	0.139048	1	1	2301	tags=13%, list=7%, signal=14%
GOBP_HIGH_DENSITY_LIPOPROTEIN_PARTICLE_REMODELING	GOBP_HIGH_DENSITY_LIPOPROTEIN_PARTICLE_REMODELING		18	0.597353	1.18795	0.263889	1	1	3187	tags=28%, list=10%, signal=31%
GOBP_REGULATION_OF_KERATINOCYTE_DIFFERENTIATION	GOBP_REGULATION_OF_KERATINOCYTE_DIFFERENTIATION		36	0.42767	1.1878	0.12334	1	1	1689	tags=11%, list=5%, signal=12%
GOBP_REGULATION_OF_RESPONSE_TO_EXTRACELLULAR_STIMULUS	GOBP_REGULATION_OF_RESPONSE_TO_EXTRACELLULAR_STIMULUS		24	0.538968	1.18732	0.202578	1	1	2181	tags=25%, list=7%, signal=27%
GOBP_CELLULAR_RESPONSE_TO_COPPER_ION	GOBP_CELLULAR_RESPONSE_TO_COPPER_ION		25	0.546813	1.18729	0.218182	1	1	4422	tags=36%, list=14%, signal=42%
GOBP_REGULATION_OF_GLUCONEOGENESIS	GOBP_REGULATION_OF_GLUCONEOGENESIS		40	0.411374	1.18659	0.126582	1	1	2765	tags=25%, list=9%, signal=27%
GOBP_CELL_CELL_JUNCTION_ASSEMBLY	GOBP_CELL_CELL_JUNCTION_ASSEMBLY		140	0.449622	1.18603	0.181275	1	1	3245	tags=16%, list=10%, signal=17%
GOBP_MRNA_TRANSCRIPTION	GOBP_MRNA_TRANSCRIPTION		15	0.481765	1.18577	0.0998081	1	1	926	tags=13%, list=3%, signal=14%
GOBP_SKELETAL_MUSCLE_TISSUE_REGENERATION	GOBP_SKELETAL_MUSCLE_TISSUE_REGENERATION		32	0.442883	1.18517	0.10536	1	1	1205	tags=13%, list=4%, signal=13%
GOBP_DECIDUALIZATION	GOBP_DECIDUALIZATION		20	0.509734	1.18506	0.198473	1	1	2704	tags=15%, list=9%, signal=16%
GOBP_NEGATIVE_REGULATION_OF_CELL_SUBSTRATE_ADHESION	GOBP_NEGATIVE_REGULATION_OF_CELL_SUBSTRATE_ADHESION		60	0.474114	1.18489	0.0964083	1	1	3119	tags=27%, list=10%, signal=30%
GOBP_STEROID_HORMONE_SECRETION	GOBP_STEROID_HORMONE_SECRETION		20	0.546224	1.18331	0.288889	1	1	3587	tags=25%, list=11%, signal=28%
GOBP_REGULATION_OF_ENDOTHELIAL_CELL_CHEMOTAXIS	GOBP_REGULATION_OF_ENDOTHELIAL_CELL_CHEMOTAXIS		24	0.626648	1.18327	0.241685	1	1	2452	tags=33%, list=8%, signal=36%
GOBP_CHAPERONE_COFACTOR_DEPENDENT_PROTEIN_REFOLDING	GOBP_CHAPERONE_COFACTOR_DEPENDENT_PROTEIN_REFOLDING		31	0.550678	1.18293	0.216607	1	1	1214	tags=23%, list=4%, signal=23%
GOBP_REGULATION_OF_CELL_SUBSTRATE_JUNCTION_ORGANIZATION	GOBP_REGULATION_OF_CELL_SUBSTRATE_JUNCTION_ORGANIZATION		64	0.49379	1.18291	0.13197	1	1	2975	tags=25%, list=9%, signal=28%
GOBP_CELLULAR_RESPONSE_TO_HYDROGEN_PEROXIDE	GOBP_CELLULAR_RESPONSE_TO_HYDROGEN_PEROXIDE		82	0.396803	1.18257	0.00499168	1	1	3479	tags=23%, list=11%, signal=26%
GOBP_REGULATION_OF_SYNCYTIUM_FORMATION_BY_PLASMA_MEMBRANE_FUSION	GOBP_REGULATION_OF_SYNCYTIUM_FORMATION_BY_PLASMA_MEMBRANE_FUSION		22	0.536407	1.18218	0.172043	1	1	4379	tags=32%, list=14%, signal=37%
GOBP_CORTICOSTEROID_HORMONE_SECRETION	GOBP_CORTICOSTEROID_HORMONE_SECRETION		15	0.554431	1.18154	0.296642	1	1	3042	tags=27%, list=10%, signal=30%
GOBP_MITOTIC_CELL_CYCLE_ARREST	GOBP_MITOTIC_CELL_CYCLE_ARREST		15	0.593191	1.1809	0.208409	1	1	4118	tags=47%, list=13%, signal=54%
GOBP_POSITIVE_REGULATION_OF_LEUKOCYTE_APOPTOTIC_PROCESS	GOBP_POSITIVE_REGULATION_OF_LEUKOCYTE_APOPTOTIC_PROCESS		24	0.522248	1.18053	0.172285	1	1	2430	tags=21%, list=8%, signal=23%
GOBP_COTRANSLATIONAL_PROTEIN_TARGETING_TO_MEMBRANE	GOBP_COTRANSLATIONAL_PROTEIN_TARGETING_TO_MEMBRANE		100	0.463845	1.18029	0.158664	1	1	1798	tags=21%, list=6%, signal=22%
GOBP_POSITIVE_REGULATION_OF_EPITHELIAL_CELL_MIGRATION	GOBP_POSITIVE_REGULATION_OF_EPITHELIAL_CELL_MIGRATION		164	0.467405	1.17993	0.172816	1	1	3452	tags=27%, list=11%, signal=31%
GOBP_REGULATION_OF_B_CELL_DIFFERENTIATION	GOBP_REGULATION_OF_B_CELL_DIFFERENTIATION		29	0.515811	1.17963	0.163823	1	1	1293	tags=14%, list=4%, signal=14%
GOBP_ICOSANOID_BIOSYNTHETIC_PROCESS	GOBP_ICOSANOID_BIOSYNTHETIC_PROCESS		54	0.472471	1.17897	0.147009	1	1	2533	tags=13%, list=8%, signal=14%
GOBP_POSITIVE_REGULATION_OF_SIGNALING_RECEPTOR_ACTIVITY	GOBP_POSITIVE_REGULATION_OF_SIGNALING_RECEPTOR_ACTIVITY		42	0.490477	1.17892	0.158582	1	1	2469	tags=14%, list=8%, signal=15%
GOBP_REGULATION_OF_CAMP_MEDIATED_SIGNALING	GOBP_REGULATION_OF_CAMP_MEDIATED_SIGNALING		35	0.424736	1.17705	0.181495	1	1	419	tags=6%, list=1%, signal=6%
GOBP_POSITIVE_REGULATION_OF_NEURAL_PRECURSOR_CELL_PROLIFERATION	GOBP_POSITIVE_REGULATION_OF_NEURAL_PRECURSOR_CELL_PROLIFERATION		47	0.443052	1.17655	0.202268	1	1	169	tags=4%, list=1%, signal=4%
GOBP_CILIUM_MOVEMENT	GOBP_CILIUM_MOVEMENT		113	0.315676	1.17534	0.201521	1	1	3992	tags=14%, list=13%, signal=16%
GOBP_POSITIVE_REGULATION_OF_T_CELL_MEDIATED_CYTOTOXICITY	GOBP_POSITIVE_REGULATION_OF_T_CELL_MEDIATED_CYTOTOXICITY		27	0.680185	1.17517	0.292642	1	1	3740	tags=37%, list=12%, signal=42%
GOBP_VOCALIZATION_BEHAVIOR	GOBP_VOCALIZATION_BEHAVIOR		18	0.587322	1.17481	0.265709	1	1	1198	tags=17%, list=4%, signal=17%
GOBP_BARBED_END_ACTIN_FILAMENT_CAPPING	GOBP_BARBED_END_ACTIN_FILAMENT_CAPPING		21	0.558422	1.17469	0.180769	1	1	1486	tags=29%, list=5%, signal=30%
GOBP_AMYLOID_BETA_CLEARANCE	GOBP_AMYLOID_BETA_CLEARANCE		38	0.533615	1.17343	0.229373	1	1	1545	tags=13%, list=5%, signal=14%
GOBP_LEUKOCYTE_HOMEOSTASIS	GOBP_LEUKOCYTE_HOMEOSTASIS		77	0.45057	1.17258	0.137255	1	1	2396	tags=18%, list=8%, signal=20%
GOBP_OOGENESIS	GOBP_OOGENESIS		72	0.397423	1.1721	0.15342	1	1	1310	tags=8%, list=4%, signal=9%
GOBP_NEGATIVE_REGULATION_OF_PROTEIN_POLYMERIZATION	GOBP_NEGATIVE_REGULATION_OF_PROTEIN_POLYMERIZATION		69	0.450111	1.17132	0.161049	1	1	3182	tags=23%, list=10%, signal=26%
GOBP_NEGATIVE_REGULATION_OF_ALPHA_BETA_T_CELL_ACTIVATION	GOBP_NEGATIVE_REGULATION_OF_ALPHA_BETA_T_CELL_ACTIVATION		39	0.482736	1.17125	0.185741	1	1	2430	tags=18%, list=8%, signal=19%
GOBP_REGULATION_OF_CELL_MIGRATION_INVOLVED_IN_SPROUTING_ANGIOGENESIS	GOBP_REGULATION_OF_CELL_MIGRATION_INVOLVED_IN_SPROUTING_ANGIOGENESIS		69	0.469121	1.17084	0.245868	1	1	4359	tags=29%, list=14%, signal=34%
GOBP_REGULATION_OF_UNSATURATED_FATTY_ACID_BIOSYNTHETIC_PROCESS	GOBP_REGULATION_OF_UNSATURATED_FATTY_ACID_BIOSYNTHETIC_PROCESS		15	0.571166	1.17069	0.217317	1	1	2533	tags=20%, list=8%, signal=22%
GOBP_MITOTIC_G2_M_TRANSITION_CHECKPOINT	GOBP_MITOTIC_G2_M_TRANSITION_CHECKPOINT		29	0.487607	1.17011	0.182731	1	1	4132	tags=31%, list=13%, signal=36%
GOBP_POSITIVE_REGULATION_OF_SMOOTH_MUSCLE_CELL_PROLIFERATION	GOBP_POSITIVE_REGULATION_OF_SMOOTH_MUSCLE_CELL_PROLIFERATION		90	0.456693	1.16861	0.10052	1	1	3351	tags=20%, list=11%, signal=22%
GOBP_FERTILIZATION	GOBP_FERTILIZATION		168	0.318533	1.16818	0.113761	1	1	1422	tags=6%, list=5%, signal=6%
GOBP_SLEEP	GOBP_SLEEP		31	0.454601	1.16645	0.177331	1	1	1294	tags=10%, list=4%, signal=10%
GOBP_PROSTANOID_METABOLIC_PROCESS	GOBP_PROSTANOID_METABOLIC_PROCESS		47	0.464669	1.16388	0.15971	1	1	3135	tags=21%, list=10%, signal=24%
GOBP_POSITIVE_REGULATION_OF_NEURON_PROJECTION_DEVELOPMENT	GOBP_POSITIVE_REGULATION_OF_NEURON_PROJECTION_DEVELOPMENT		139	0.41651	1.16336	0.156134	1	1	2749	tags=19%, list=9%, signal=20%
GOBP_REGULATION_OF_CD4_POSITIVE_ALPHA_BETA_T_CELL_ACTIVATION	GOBP_REGULATION_OF_CD4_POSITIVE_ALPHA_BETA_T_CELL_ACTIVATION		65	0.503699	1.16309	0.236036	1	1	3873	tags=26%, list=12%, signal=30%
GOBP_PHOSPHATIDYLCHOLINE_CATABOLIC_PROCESS	GOBP_PHOSPHATIDYLCHOLINE_CATABOLIC_PROCESS		15	0.548115	1.16203	0.210069	1	1	4014	tags=33%, list=13%, signal=38%
GOBP_POSITIVE_REGULATION_OF_VASOCONSTRICTION	GOBP_POSITIVE_REGULATION_OF_VASOCONSTRICTION		31	0.523278	1.16185	0.247126	1	1	3588	tags=23%, list=11%, signal=25%
GOBP_RESPONSE_TO_SALT_STRESS	GOBP_RESPONSE_TO_SALT_STRESS		24	0.497112	1.15981	0.222642	1	1	3441	tags=17%, list=11%, signal=19%
GOBP_REGULATION_OF_BICELLULAR_TIGHT_JUNCTION_ASSEMBLY	GOBP_REGULATION_OF_BICELLULAR_TIGHT_JUNCTION_ASSEMBLY		25	0.50666	1.15925	0.193309	1	1	2373	tags=20%, list=8%, signal=22%
GOBP_BIOMINERALIZATION	GOBP_BIOMINERALIZATION		152	0.411382	1.15799	0.110585	1	1	2783	tags=15%, list=9%, signal=17%
GOBP_CELLULAR_RESPONSE_TO_ARSENIC_CONTAINING_SUBSTANCE	GOBP_CELLULAR_RESPONSE_TO_ARSENIC_CONTAINING_SUBSTANCE		18	0.535333	1.15794	0.239837	1	1	2998	tags=28%, list=10%, signal=31%
GOBP_AXONAL_FASCICULATION	GOBP_AXONAL_FASCICULATION		18	0.522844	1.15778	0.185185	1	1	1338	tags=11%, list=4%, signal=12%
GOBP_STRIATED_MUSCLE_CELL_PROLIFERATION	GOBP_STRIATED_MUSCLE_CELL_PROLIFERATION		66	0.439814	1.15588	0.170455	1	1	2301	tags=14%, list=7%, signal=15%
GOBP_RUFFLE_ASSEMBLY	GOBP_RUFFLE_ASSEMBLY		38	0.474592	1.15498	0.162791	1	1	3129	tags=26%, list=10%, signal=29%
GOBP_TRANSFORMING_GROWTH_FACTOR_BETA_PRODUCTION	GOBP_TRANSFORMING_GROWTH_FACTOR_BETA_PRODUCTION		41	0.51163	1.15413	0.2	1	1	3441	tags=32%, list=11%, signal=36%
GOBP_REGULATION_OF_SUBSTRATE_ADHESION_DEPENDENT_CELL_SPREADING	GOBP_REGULATION_OF_SUBSTRATE_ADHESION_DEPENDENT_CELL_SPREADING		52	0.449664	1.15387	0.178431	1	1	3452	tags=23%, list=11%, signal=26%
GOBP_EPITHELIAL_CELL_DEVELOPMENT	GOBP_EPITHELIAL_CELL_DEVELOPMENT		196	0.435309	1.15331	0.195029	1	1	2513	tags=19%, list=8%, signal=20%
GOBP_POSITIVE_REGULATION_OF_MEMBRANE_PERMEABILITY	GOBP_POSITIVE_REGULATION_OF_MEMBRANE_PERMEABILITY		64	0.406444	1.15291	0.130996	1	1	1084	tags=9%, list=3%, signal=10%
GOBP_PROTEIN_LOCALIZATION_TO_ENDOPLASMIC_RETICULUM	GOBP_PROTEIN_LOCALIZATION_TO_ENDOPLASMIC_RETICULUM		140	0.418406	1.15255	0.148073	1	1	1798	tags=16%, list=6%, signal=17%
GOBP_REGULATION_OF_RECEPTOR_MEDIATED_ENDOCYTOSIS	GOBP_REGULATION_OF_RECEPTOR_MEDIATED_ENDOCYTOSIS		104	0.396973	1.15242	0.151571	1	1	2848	tags=15%, list=9%, signal=17%
GOBP_COPII_COATED_VESICLE_CARGO_LOADING	GOBP_COPII_COATED_VESICLE_CARGO_LOADING		15	0.565181	1.15136	0.259259	1	1	777	tags=20%, list=2%, signal=20%
GOBP_NEGATIVE_REGULATION_OF_PROTEIN_CONTAINING_COMPLEX_ASSEMBLY	GOBP_NEGATIVE_REGULATION_OF_PROTEIN_CONTAINING_COMPLEX_ASSEMBLY		125	0.40452	1.15008	0.0878136	1	1	3182	tags=22%, list=10%, signal=25%
GOBP_RESPONSE_TO_IRON_ION	GOBP_RESPONSE_TO_IRON_ION		28	0.504696	1.14917	0.302974	1	1	2355	tags=14%, list=7%, signal=15%
GOBP_POSITIVE_REGULATION_OF_B_CELL_DIFFERENTIATION	GOBP_POSITIVE_REGULATION_OF_B_CELL_DIFFERENTIATION		15	0.549305	1.14907	0.215412	1	1	1293	tags=20%, list=4%, signal=21%
GOBP_NEGATIVE_REGULATION_OF_GENE_EXPRESSION_EPIGENETIC	GOBP_NEGATIVE_REGULATION_OF_GENE_EXPRESSION_EPIGENETIC		55	0.468884	1.14785	0.229249	1	1	2011	tags=20%, list=6%, signal=21%
GOBP_CARDIAC_MUSCLE_CELL_ACTION_POTENTIAL_INVOLVED_IN_CONTRACTION	GOBP_CARDIAC_MUSCLE_CELL_ACTION_POTENTIAL_INVOLVED_IN_CONTRACTION		51	0.393653	1.14766	0.234082	1	1	430	tags=4%, list=1%, signal=4%
GOBP_PHOSPHATIDYLETHANOLAMINE_ACYL_CHAIN_REMODELING	GOBP_PHOSPHATIDYLETHANOLAMINE_ACYL_CHAIN_REMODELING		22	0.427937	1.14702	0.249004	1	1	2863	tags=23%, list=9%, signal=25%
GOBP_POSITIVE_REGULATION_OF_WOUND_HEALING	GOBP_POSITIVE_REGULATION_OF_WOUND_HEALING		54	0.476336	1.14642	0.227184	1	1	4495	tags=33%, list=14%, signal=39%
GOBP_NEGATIVE_REGULATION_OF_T_CELL_PROLIFERATION	GOBP_NEGATIVE_REGULATION_OF_T_CELL_PROLIFERATION		63	0.502957	1.1464	0.22931	1	1	3725	tags=25%, list=12%, signal=29%
GOBP_NEGATIVE_REGULATION_OF_PROTEIN_MODIFICATION_BY_SMALL_PROTEIN_CONJUGATION_OR_REMOVAL	GOBP_NEGATIVE_REGULATION_OF_PROTEIN_MODIFICATION_BY_SMALL_PROTEIN_CONJUGATION_OR_REMOVAL		82	0.412649	1.14426	0.11985	1	1	3087	tags=24%, list=10%, signal=27%
GOBP_PALLIUM_DEVELOPMENT	GOBP_PALLIUM_DEVELOPMENT		142	0.398815	1.14347	0.100173	1	1	1728	tags=10%, list=5%, signal=10%
GOBP_SPECIFICATION_OF_SYMMETRY	GOBP_SPECIFICATION_OF_SYMMETRY		117	0.358573	1.14322	0.117534	1	1	3195	tags=14%, list=10%, signal=15%
GOBP_NEGATIVE_REGULATION_OF_EPITHELIAL_CELL_APOPTOTIC_PROCESS	GOBP_NEGATIVE_REGULATION_OF_EPITHELIAL_CELL_APOPTOTIC_PROCESS		47	0.488424	1.14315	0.241573	1	1	3483	tags=23%, list=11%, signal=26%
GOBP_CARDIAC_MUSCLE_TISSUE_DEVELOPMENT	GOBP_CARDIAC_MUSCLE_TISSUE_DEVELOPMENT		198	0.365433	1.14243	0.0487421	1	1	3215	tags=17%, list=10%, signal=18%
GOBP_ICOSANOID_SECRETION	GOBP_ICOSANOID_SECRETION		43	0.376472	1.14214	0.19084	1	1	2863	tags=14%, list=9%, signal=15%
GOBP_BONE_GROWTH	GOBP_BONE_GROWTH		26	0.465224	1.14201	0.224568	1	1	1985	tags=19%, list=6%, signal=21%
GOBP_CELLULAR_RESPONSE_TO_IONIZING_RADIATION	GOBP_CELLULAR_RESPONSE_TO_IONIZING_RADIATION		59	0.448213	1.14113	0.208178	1	1	2394	tags=25%, list=8%, signal=27%
GOBP_POSITIVE_REGULATION_OF_GLIAL_CELL_PROLIFERATION	GOBP_POSITIVE_REGULATION_OF_GLIAL_CELL_PROLIFERATION		16	0.517557	1.14044	0.222004	1	1	2127	tags=31%, list=7%, signal=34%
GOBP_CELLULAR_RESPONSE_TO_DRUG	GOBP_CELLULAR_RESPONSE_TO_DRUG		61	0.446366	1.13949	0.222836	1	1	3587	tags=26%, list=11%, signal=30%
GOBP_POSITIVE_REGULATION_OF_T_CELL_MEDIATED_IMMUNITY	GOBP_POSITIVE_REGULATION_OF_T_CELL_MEDIATED_IMMUNITY		50	0.559125	1.13916	0.23588	1	1	3740	tags=30%, list=12%, signal=34%
GOBP_POSITIVE_REGULATION_OF_BLOOD_VESSEL_ENDOTHELIAL_CELL_MIGRATION	GOBP_POSITIVE_REGULATION_OF_BLOOD_VESSEL_ENDOTHELIAL_CELL_MIGRATION		69	0.510143	1.13854	0.264271	1	1	2526	tags=25%, list=8%, signal=27%
GOBP_REGULATION_OF_POSITIVE_CHEMOTAXIS	GOBP_REGULATION_OF_POSITIVE_CHEMOTAXIS		24	0.49536	1.13809	0.235632	1	1	3119	tags=21%, list=10%, signal=23%
GOBP_GLIAL_CELL_MIGRATION	GOBP_GLIAL_CELL_MIGRATION		45	0.479132	1.13655	0.256944	1	1	2223	tags=16%, list=7%, signal=17%
GOBP_INTERLEUKIN_8_PRODUCTION	GOBP_INTERLEUKIN_8_PRODUCTION		95	0.433221	1.13593	0.258407	1	1	5090	tags=32%, list=16%, signal=38%
GOBP_PROTEIN_KINASE_C_SIGNALING	GOBP_PROTEIN_KINASE_C_SIGNALING		28	0.450966	1.13562	0.199301	1	1	2701	tags=14%, list=9%, signal=16%
GOBP_WOUND_HEALING_SPREADING_OF_EPIDERMAL_CELLS	GOBP_WOUND_HEALING_SPREADING_OF_EPIDERMAL_CELLS		16	0.547574	1.1354	0.256228	1	1	2975	tags=50%, list=9%, signal=55%
GOBP_POSITIVE_REGULATION_OF_RECEPTOR_SIGNALING_PATHWAY_VIA_STAT	GOBP_POSITIVE_REGULATION_OF_RECEPTOR_SIGNALING_PATHWAY_VIA_STAT		47	0.507058	1.1351	0.240678	1	1	3532	tags=23%, list=11%, signal=26%
GOBP_REGULATION_OF_ACTIN_FILAMENT_ORGANIZATION	GOBP_REGULATION_OF_ACTIN_FILAMENT_ORGANIZATION		246	0.417947	1.13466	0.156475	1	1	3182	tags=22%, list=10%, signal=24%
GOBP_REGULATION_OF_LONG_TERM_NEURONAL_SYNAPTIC_PLASTICITY	GOBP_REGULATION_OF_LONG_TERM_NEURONAL_SYNAPTIC_PLASTICITY		20	0.477739	1.13399	0.26572	1	1	1107	tags=10%, list=4%, signal=10%
GOBP_POSITIVE_REGULATION_OF_LONG_TERM_SYNAPTIC_POTENTIATION	GOBP_POSITIVE_REGULATION_OF_LONG_TERM_SYNAPTIC_POTENTIATION		22	0.538956	1.13226	0.305328	1	1	3378	tags=27%, list=11%, signal=31%
GOBP_OVULATION_CYCLE_PROCESS	GOBP_OVULATION_CYCLE_PROCESS		43	0.430447	1.13196	0.24812	1	1	2117	tags=14%, list=7%, signal=15%
GOBP_GRANULOCYTE_MACROPHAGE_COLONY_STIMULATING_FACTOR_PRODUCTION	GOBP_GRANULOCYTE_MACROPHAGE_COLONY_STIMULATING_FACTOR_PRODUCTION		16	0.583034	1.12903	0.337134	1	1	231	tags=6%, list=1%, signal=6%
GOBP_NEGATIVE_REGULATION_OF_ACTIN_FILAMENT_BUNDLE_ASSEMBLY	GOBP_NEGATIVE_REGULATION_OF_ACTIN_FILAMENT_BUNDLE_ASSEMBLY		32	0.466082	1.12836	0.254335	1	1	3772	tags=31%, list=12%, signal=35%
GOBP_CORTICAL_CYTOSKELETON_ORGANIZATION	GOBP_CORTICAL_CYTOSKELETON_ORGANIZATION		57	0.438254	1.12785	0.181661	1	1	3084	tags=25%, list=10%, signal=27%
GOBP_T_CELL_CYTOKINE_PRODUCTION	GOBP_T_CELL_CYTOKINE_PRODUCTION		36	0.485532	1.12781	0.289908	1	1	1712	tags=14%, list=5%, signal=15%
GOBP_MITOTIC_G2_DNA_DAMAGE_CHECKPOINT	GOBP_MITOTIC_G2_DNA_DAMAGE_CHECKPOINT		19	0.471513	1.12732	0.19963	1	1	4132	tags=42%, list=13%, signal=48%
GOBP_CAMP_METABOLIC_PROCESS	GOBP_CAMP_METABOLIC_PROCESS		22	0.471723	1.12685	0.248	1	1	1715	tags=9%, list=5%, signal=10%
GOBP_VASOCONSTRICTION	GOBP_VASOCONSTRICTION		77	0.427363	1.12665	0.230469	1	1	2513	tags=18%, list=8%, signal=20%
GOBP_T_HELPER_1_TYPE_IMMUNE_RESPONSE	GOBP_T_HELPER_1_TYPE_IMMUNE_RESPONSE		40	0.523946	1.12644	0.236088	1	1	3987	tags=30%, list=13%, signal=34%
GOBP_REGULATION_OF_ERYTHROCYTE_DIFFERENTIATION	GOBP_REGULATION_OF_ERYTHROCYTE_DIFFERENTIATION		43	0.464741	1.12637	0.201465	1	1	2193	tags=16%, list=7%, signal=17%
GOBP_ESTABLISHMENT_OF_ENDOTHELIAL_BARRIER	GOBP_ESTABLISHMENT_OF_ENDOTHELIAL_BARRIER		47	0.558072	1.12636	0.267207	1	1	3143	tags=34%, list=10%, signal=38%
GOBP_T_CELL_MEDIATED_CYTOTOXICITY	GOBP_T_CELL_MEDIATED_CYTOTOXICITY		44	0.576123	1.12595	0.243411	1	1	3740	tags=32%, list=12%, signal=36%
GOBP_POSITIVE_REGULATION_OF_ENDOTHELIAL_CELL_PROLIFERATION	GOBP_POSITIVE_REGULATION_OF_ENDOTHELIAL_CELL_PROLIFERATION		100	0.438441	1.12564	0.243665	1	1	3452	tags=26%, list=11%, signal=29%
GOBP_REGULATION_OF_VASCULATURE_DEVELOPMENT	GOBP_REGULATION_OF_VASCULATURE_DEVELOPMENT		304	0.432077	1.12521	0.24952	1	1	3429	tags=23%, list=11%, signal=26%
GOBP_ANATOMICAL_STRUCTURE_MATURATION	GOBP_ANATOMICAL_STRUCTURE_MATURATION		200	0.360583	1.12416	0.162752	1	1	4302	tags=20%, list=14%, signal=22%
GOBP_PLACENTA_DEVELOPMENT	GOBP_PLACENTA_DEVELOPMENT		132	0.381936	1.12414	0.125817	1	1	2792	tags=14%, list=9%, signal=16%
GOBP_POSITIVE_REGULATION_OF_OLIGODENDROCYTE_DIFFERENTIATION	GOBP_POSITIVE_REGULATION_OF_OLIGODENDROCYTE_DIFFERENTIATION		20	0.489248	1.12414	0.244898	1	1	764	tags=10%, list=2%, signal=10%
GOBP_REGULATION_OF_T_HELPER_CELL_DIFFERENTIATION	GOBP_REGULATION_OF_T_HELPER_CELL_DIFFERENTIATION		39	0.50838	1.12368	0.30605	1	1	3873	tags=26%, list=12%, signal=29%
GOBP_INTERFERON_ALPHA_PRODUCTION	GOBP_INTERFERON_ALPHA_PRODUCTION		27	0.466083	1.12321	0.202899	1	1	2998	tags=26%, list=10%, signal=29%
GOBP_REGULATION_OF_NEURONAL_SYNAPTIC_PLASTICITY	GOBP_REGULATION_OF_NEURONAL_SYNAPTIC_PLASTICITY		37	0.442722	1.12229	0.3	1	1	1107	tags=8%, list=4%, signal=8%
GOBP_POSITIVE_REGULATION_OF_ERYTHROCYTE_DIFFERENTIATION	GOBP_POSITIVE_REGULATION_OF_ERYTHROCYTE_DIFFERENTIATION		29	0.469934	1.12182	0.264259	1	1	2193	tags=17%, list=7%, signal=19%
GOBP_GROWTH_PLATE_CARTILAGE_DEVELOPMENT	GOBP_GROWTH_PLATE_CARTILAGE_DEVELOPMENT		15	0.53276	1.12177	0.301741	1	1	3195	tags=33%, list=10%, signal=37%
GOBP_REGULATION_OF_BIOMINERALIZATION	GOBP_REGULATION_OF_BIOMINERALIZATION		88	0.422616	1.12155	0.209226	1	1	2649	tags=15%, list=8%, signal=16%
GOBP_POSITIVE_CHEMOTAXIS	GOBP_POSITIVE_CHEMOTAXIS		61	0.454858	1.12133	0.250423	1	1	3692	tags=23%, list=12%, signal=26%
GOBP_FOREBRAIN_DEVELOPMENT	GOBP_FOREBRAIN_DEVELOPMENT		338	0.357625	1.1206	0.096248	1	1	2542	tags=12%, list=8%, signal=13%
GOBP_REGULATION_OF_ENDOTHELIAL_CELL_MIGRATION	GOBP_REGULATION_OF_ENDOTHELIAL_CELL_MIGRATION		210	0.443738	1.12059	0.282	1	1	3463	tags=25%, list=11%, signal=28%
GOBP_FEAR_RESPONSE	GOBP_FEAR_RESPONSE		34	0.414486	1.11956	0.261905	1	1	30	tags=3%, list=0%, signal=3%
GOBP_AMYLOID_PRECURSOR_PROTEIN_METABOLIC_PROCESS	GOBP_AMYLOID_PRECURSOR_PROTEIN_METABOLIC_PROCESS		84	0.430027	1.11832	0.266284	1	1	3057	tags=17%, list=10%, signal=18%
GOBP_O_GLYCAN_PROCESSING	GOBP_O_GLYCAN_PROCESSING		57	0.327886	1.11799	0.174545	1	1	2327	tags=9%, list=7%, signal=9%
GOBP_SUBSTRATE_ADHESION_DEPENDENT_CELL_SPREADING	GOBP_SUBSTRATE_ADHESION_DEPENDENT_CELL_SPREADING		100	0.444837	1.1178	0.232305	1	1	2975	tags=20%, list=9%, signal=22%
GOBP_INTEGRIN_ACTIVATION	GOBP_INTEGRIN_ACTIVATION		23	0.537373	1.11723	0.262215	1	1	2975	tags=30%, list=9%, signal=34%
GOBP_CELL_COMMUNICATION_INVOLVED_IN_CARDIAC_CONDUCTION	GOBP_CELL_COMMUNICATION_INVOLVED_IN_CARDIAC_CONDUCTION		56	0.393589	1.11692	0.241135	1	1	1313	tags=7%, list=4%, signal=7%
GOBP_LIVER_REGENERATION	GOBP_LIVER_REGENERATION		30	0.499466	1.11684	0.283019	1	1	1937	tags=17%, list=6%, signal=18%
GOBP_POSITIVE_REGULATION_OF_PROTEIN_DEPOLYMERIZATION	GOBP_POSITIVE_REGULATION_OF_PROTEIN_DEPOLYMERIZATION		15	0.514818	1.11679	0.286252	1	1	2189	tags=20%, list=7%, signal=21%
GOBP_NEGATIVE_REGULATION_OF_UBIQUITIN_PROTEIN_TRANSFERASE_ACTIVITY	GOBP_NEGATIVE_REGULATION_OF_UBIQUITIN_PROTEIN_TRANSFERASE_ACTIVITY		16	0.565933	1.11672	0.333333	1	1	104	tags=13%, list=0%, signal=13%
GOBP_CELL_SUBSTRATE_JUNCTION_ORGANIZATION	GOBP_CELL_SUBSTRATE_JUNCTION_ORGANIZATION		99	0.466721	1.11553	0.278846	1	1	2975	tags=21%, list=9%, signal=23%
GOBP_ALTERNATIVE_MRNA_SPLICING_VIA_SPLICEOSOME	GOBP_ALTERNATIVE_MRNA_SPLICING_VIA_SPLICEOSOME		55	0.473053	1.11531	0.296223	1	1	1653	tags=22%, list=5%, signal=23%
GOBP_POSITIVE_REGULATION_OF_PEPTIDE_HORMONE_SECRETION	GOBP_POSITIVE_REGULATION_OF_PEPTIDE_HORMONE_SECRETION		87	0.368555	1.11494	0.277087	1	1	1796	tags=6%, list=6%, signal=6%
GOBP_ENDOTHELIAL_CELL_PROLIFERATION	GOBP_ENDOTHELIAL_CELL_PROLIFERATION		173	0.432715	1.11457	0.2818	1	1	3547	tags=24%, list=11%, signal=27%
GOBP_MATURE_B_CELL_DIFFERENTIATION_INVOLVED_IN_IMMUNE_RESPONSE	GOBP_MATURE_B_CELL_DIFFERENTIATION_INVOLVED_IN_IMMUNE_RESPONSE		25	0.485965	1.11444	0.276923	1	1	1587	tags=12%, list=5%, signal=13%
GOBP_BLASTOCYST_GROWTH	GOBP_BLASTOCYST_GROWTH		18	0.537288	1.11413	0.323643	1	1	1346	tags=17%, list=4%, signal=17%
GOBP_ERBB2_SIGNALING_PATHWAY	GOBP_ERBB2_SIGNALING_PATHWAY		31	0.422666	1.11397	0.285996	1	1	3429	tags=19%, list=11%, signal=22%
GOBP_REGULATION_OF_ACTOMYOSIN_STRUCTURE_ORGANIZATION	GOBP_REGULATION_OF_ACTOMYOSIN_STRUCTURE_ORGANIZATION		93	0.416173	1.11212	0.178967	1	1	3129	tags=25%, list=10%, signal=27%
GOBP_SEQUESTERING_OF_TRIGLYCERIDE	GOBP_SEQUESTERING_OF_TRIGLYCERIDE		15	0.573725	1.11162	0.286467	1	1	3179	tags=40%, list=10%, signal=44%
GOBP_TRABECULA_MORPHOGENESIS	GOBP_TRABECULA_MORPHOGENESIS		42	0.47472	1.11083	0.227431	1	1	2436	tags=26%, list=8%, signal=28%
GOBP_NEGATIVE_REGULATION_OF_GLUCOSE_TRANSMEMBRANE_TRANSPORT	GOBP_NEGATIVE_REGULATION_OF_GLUCOSE_TRANSMEMBRANE_TRANSPORT		16	0.521858	1.10998	0.323792	1	1	3985	tags=38%, list=13%, signal=43%
GOBP_DENDRITIC_CELL_MIGRATION	GOBP_DENDRITIC_CELL_MIGRATION		28	0.507693	1.10975	0.273996	1	1	3547	tags=29%, list=11%, signal=32%
GOBP_REGULATION_OF_ACTIN_FILAMENT_LENGTH	GOBP_REGULATION_OF_ACTIN_FILAMENT_LENGTH		163	0.419467	1.10952	0.227106	1	1	3215	tags=21%, list=10%, signal=23%
GOBP_SINGLE_FERTILIZATION	GOBP_SINGLE_FERTILIZATION		141	0.31875	1.1095	0.200375	1	1	1422	tags=6%, list=5%, signal=6%
GOBP_VASCULAR_ASSOCIATED_SMOOTH_MUSCLE_CELL_MIGRATION	GOBP_VASCULAR_ASSOCIATED_SMOOTH_MUSCLE_CELL_MIGRATION		39	0.454787	1.10904	0.286239	1	1	3064	tags=13%, list=10%, signal=14%
GOBP_REGULATION_OF_ALTERNATIVE_MRNA_SPLICING_VIA_SPLICEOSOME	GOBP_REGULATION_OF_ALTERNATIVE_MRNA_SPLICING_VIA_SPLICEOSOME		44	0.479903	1.10889	0.30083	1	1	1653	tags=23%, list=5%, signal=24%
GOBP_NEGATIVE_REGULATION_OF_UBIQUITIN_DEPENDENT_PROTEIN_CATABOLIC_PROCESS	GOBP_NEGATIVE_REGULATION_OF_UBIQUITIN_DEPENDENT_PROTEIN_CATABOLIC_PROCESS		44	0.453389	1.1082	0.253061	1	1	1537	tags=16%, list=5%, signal=17%
GOBP_POSITIVE_REGULATION_OF_MRNA_CATABOLIC_PROCESS	GOBP_POSITIVE_REGULATION_OF_MRNA_CATABOLIC_PROCESS		47	0.414079	1.10776	0.204741	1	1	2925	tags=23%, list=9%, signal=26%
GOBP_ORGAN_GROWTH	GOBP_ORGAN_GROWTH		156	0.372553	1.10698	0.149565	1	1	2844	tags=14%, list=9%, signal=15%
GOBP_PHOSPHATIDYLGLYCEROL_ACYL_CHAIN_REMODELING	GOBP_PHOSPHATIDYLGLYCEROL_ACYL_CHAIN_REMODELING		18	0.353532	1.10602	0.244306	1	1	2863	tags=22%, list=9%, signal=24%
GOBP_NEGATIVE_REGULATION_OF_ENDOCYTOSIS	GOBP_NEGATIVE_REGULATION_OF_ENDOCYTOSIS		51	0.455005	1.10562	0.280443	1	1	1991	tags=18%, list=6%, signal=19%
GOBP_SPROUTING_ANGIOGENESIS	GOBP_SPROUTING_ANGIOGENESIS		162	0.418423	1.10529	0.27027	1	1	4009	tags=27%, list=13%, signal=30%
GOBP_DNA_CATABOLIC_PROCESS_ENDONUCLEOLYTIC	GOBP_DNA_CATABOLIC_PROCESS_ENDONUCLEOLYTIC		29	0.481242	1.10435	0.32948	1	1	3418	tags=31%, list=11%, signal=35%
GOBP_ENDOTHELIAL_CELL_DEVELOPMENT	GOBP_ENDOTHELIAL_CELL_DEVELOPMENT		63	0.520676	1.1035	0.322266	1	1	2513	tags=30%, list=8%, signal=33%
GOBP_POSITIVE_REGULATION_OF_AMYLOID_BETA_FORMATION	GOBP_POSITIVE_REGULATION_OF_AMYLOID_BETA_FORMATION		19	0.536436	1.10296	0.36214	1	1	1562	tags=16%, list=5%, signal=17%
GOBP_POSITIVE_REGULATION_OF_NITRIC_OXIDE_SYNTHASE_BIOSYNTHETIC_PROCESS	GOBP_POSITIVE_REGULATION_OF_NITRIC_OXIDE_SYNTHASE_BIOSYNTHETIC_PROCESS		15	0.569816	1.10259	0.339431	1	1	2473	tags=33%, list=8%, signal=36%
GOBP_ACTIN_POLYMERIZATION_OR_DEPOLYMERIZATION	GOBP_ACTIN_POLYMERIZATION_OR_DEPOLYMERIZATION		188	0.412267	1.10243	0.239286	1	1	3206	tags=21%, list=10%, signal=24%
GOBP_REGULATION_OF_PROTEIN_CONTAINING_COMPLEX_ASSEMBLY	GOBP_REGULATION_OF_PROTEIN_CONTAINING_COMPLEX_ASSEMBLY		397	0.367451	1.10232	0.157454	1	1	3129	tags=20%, list=10%, signal=22%
GOBP_REGULATION_OF_EPITHELIAL_CELL_MIGRATION	GOBP_REGULATION_OF_EPITHELIAL_CELL_MIGRATION		271	0.419909	1.10225	0.289225	1	1	3463	tags=25%, list=11%, signal=28%
GOBP_NEGATIVE_REGULATION_OF_RESPONSE_TO_REACTIVE_OXYGEN_SPECIES	GOBP_NEGATIVE_REGULATION_OF_RESPONSE_TO_REACTIVE_OXYGEN_SPECIES		16	0.516	1.10208	0.29222	1	1	1772	tags=25%, list=6%, signal=26%
GOBP_MORPHOGENESIS_OF_AN_EPITHELIAL_FOLD	GOBP_MORPHOGENESIS_OF_AN_EPITHELIAL_FOLD		23	0.442902	1.10196	0.256458	1	1	115	tags=4%, list=0%, signal=4%
GOBP_NEURAL_PRECURSOR_CELL_PROLIFERATION	GOBP_NEURAL_PRECURSOR_CELL_PROLIFERATION		132	0.382286	1.10186	0.196891	1	1	1839	tags=9%, list=6%, signal=10%
GOBP_RECEPTOR_SIGNALING_PATHWAY_VIA_STAT	GOBP_RECEPTOR_SIGNALING_PATHWAY_VIA_STAT		169	0.390218	1.10135	0.256167	1	1	3547	tags=17%, list=11%, signal=19%
GOBP_ATTACHMENT_OF_SPINDLE_MICROTUBULES_TO_KINETOCHORE	GOBP_ATTACHMENT_OF_SPINDLE_MICROTUBULES_TO_KINETOCHORE		26	0.651088	1.10131	0.403846	1	1	1782	tags=35%, list=6%, signal=37%
GOBP_LYMPHOCYTE_HOMEOSTASIS	GOBP_LYMPHOCYTE_HOMEOSTASIS		56	0.424993	1.10058	0.255208	1	1	3952	tags=25%, list=13%, signal=29%
GOBP_REGULATION_OF_PROTEIN_STABILITY	GOBP_REGULATION_OF_PROTEIN_STABILITY		268	0.370167	1.09995	0.114841	1	1	3441	tags=21%, list=11%, signal=24%
GOBP_DICARBOXYLIC_ACID_TRANSPORT	GOBP_DICARBOXYLIC_ACID_TRANSPORT		92	0.35864	1.09994	0.222411	1	1	2218	tags=8%, list=7%, signal=8%
GOBP_MESODERM_MORPHOGENESIS	GOBP_MESODERM_MORPHOGENESIS		65	0.438186	1.0994	0.275735	1	1	3120	tags=18%, list=10%, signal=20%
GOBP_MAINTENANCE_OF_BLOOD_BRAIN_BARRIER	GOBP_MAINTENANCE_OF_BLOOD_BRAIN_BARRIER		32	0.5476	1.09882	0.337278	1	1	3111	tags=25%, list=10%, signal=28%
GOBP_POSITIVE_REGULATION_OF_INTERLEUKIN_10_PRODUCTION	GOBP_POSITIVE_REGULATION_OF_INTERLEUKIN_10_PRODUCTION		36	0.450228	1.09836	0.295826	1	1	4038	tags=22%, list=13%, signal=25%
GOBP_HISTONE_H3_K27_METHYLATION	GOBP_HISTONE_H3_K27_METHYLATION		15	0.506684	1.09823	0.34252	1	1	1815	tags=20%, list=6%, signal=21%
GOBP_VASCULAR_ENDOTHELIAL_GROWTH_FACTOR_RECEPTOR_SIGNALING_PATHWAY	GOBP_VASCULAR_ENDOTHELIAL_GROWTH_FACTOR_RECEPTOR_SIGNALING_PATHWAY		92	0.491452	1.09816	0.321012	1	1	3675	tags=36%, list=12%, signal=41%
GOBP_VASCULAR_PROCESS_IN_CIRCULATORY_SYSTEM	GOBP_VASCULAR_PROCESS_IN_CIRCULATORY_SYSTEM		237	0.391412	1.09791	0.241503	1	1	2623	tags=16%, list=8%, signal=17%
GOBP_SYNAPTIC_VESICLE_EXOCYTOSIS	GOBP_SYNAPTIC_VESICLE_EXOCYTOSIS		101	0.350826	1.0976	0.213755	1	1	2851	tags=13%, list=9%, signal=14%
GOBP_POSITIVE_REGULATION_OF_CELL_DEVELOPMENT	GOBP_POSITIVE_REGULATION_OF_CELL_DEVELOPMENT		276	0.360557	1.09741	0.216912	1	1	3532	tags=17%, list=11%, signal=19%
GOBP_NEGATIVE_REGULATION_OF_NERVOUS_SYSTEM_PROCESS	GOBP_NEGATIVE_REGULATION_OF_NERVOUS_SYSTEM_PROCESS		17	0.4925	1.09672	0.327206	1	1	1520	tags=18%, list=5%, signal=19%
GOBP_NEGATIVE_REGULATION_OF_PROTEIN_MATURATION	GOBP_NEGATIVE_REGULATION_OF_PROTEIN_MATURATION		25	0.489123	1.09595	0.328358	1	1	2419	tags=20%, list=8%, signal=22%
GOBP_CELL_MIGRATION_INVOLVED_IN_SPROUTING_ANGIOGENESIS	GOBP_CELL_MIGRATION_INVOLVED_IN_SPROUTING_ANGIOGENESIS		84	0.430661	1.09536	0.32998	1	1	4359	tags=29%, list=14%, signal=33%
GOBP_MULTICELLULAR_ORGANISM_AGING	GOBP_MULTICELLULAR_ORGANISM_AGING		30	0.432817	1.09527	0.250497	1	1	2481	tags=27%, list=8%, signal=29%
GOBP_HETEROPHILIC_CELL_CELL_ADHESION_VIA_PLASMA_MEMBRANE_CELL_ADHESION_MOLECULES	GOBP_HETEROPHILIC_CELL_CELL_ADHESION_VIA_PLASMA_MEMBRANE_CELL_ADHESION_MOLECULES		38	0.546671	1.09526	0.37234	1	1	2338	tags=24%, list=7%, signal=26%
GOBP_NEGATIVE_REGULATION_OF_EPITHELIAL_CELL_MIGRATION	GOBP_NEGATIVE_REGULATION_OF_EPITHELIAL_CELL_MIGRATION		103	0.410573	1.09515	0.296015	1	1	4009	tags=29%, list=13%, signal=33%
GOBP_NEGATIVE_REGULATION_OF_SUPRAMOLECULAR_FIBER_ORGANIZATION	GOBP_NEGATIVE_REGULATION_OF_SUPRAMOLECULAR_FIBER_ORGANIZATION		144	0.375596	1.09456	0.203901	1	1	3182	tags=22%, list=10%, signal=24%
GOBP_ENDOTHELIAL_CELL_APOPTOTIC_PROCESS	GOBP_ENDOTHELIAL_CELL_APOPTOTIC_PROCESS		61	0.47741	1.09397	0.291506	1	1	3245	tags=25%, list=10%, signal=27%
GOBP_REGULATION_OF_LEUKOCYTE_ADHESION_TO_VASCULAR_ENDOTHELIAL_CELL	GOBP_REGULATION_OF_LEUKOCYTE_ADHESION_TO_VASCULAR_ENDOTHELIAL_CELL		36	0.481309	1.09367	0.309702	1	1	3064	tags=25%, list=10%, signal=28%
GOBP_ACIDIC_AMINO_ACID_TRANSPORT	GOBP_ACIDIC_AMINO_ACID_TRANSPORT		66	0.391604	1.09327	0.280148	1	1	1879	tags=8%, list=6%, signal=8%
GOBP_CELL_CELL_JUNCTION_ORGANIZATION	GOBP_CELL_CELL_JUNCTION_ORGANIZATION		194	0.422685	1.09283	0.314453	1	1	3245	tags=16%, list=10%, signal=18%
GOBP_NEGATIVE_REGULATION_OF_STEM_CELL_DIFFERENTIATION	GOBP_NEGATIVE_REGULATION_OF_STEM_CELL_DIFFERENTIATION		17	0.488446	1.09242	0.278752	1	1	1411	tags=24%, list=4%, signal=25%
GOBP_NATURAL_KILLER_CELL_MEDIATED_IMMUNITY	GOBP_NATURAL_KILLER_CELL_MEDIATED_IMMUNITY		63	0.470303	1.08995	0.357268	1	1	1614	tags=10%, list=5%, signal=10%
GOBP_CORTICAL_ACTIN_CYTOSKELETON_ORGANIZATION	GOBP_CORTICAL_ACTIN_CYTOSKELETON_ORGANIZATION		37	0.454245	1.08969	0.270175	1	1	3084	tags=24%, list=10%, signal=27%
GOBP_NEGATIVE_REGULATION_OF_REGULATED_SECRETORY_PATHWAY	GOBP_NEGATIVE_REGULATION_OF_REGULATED_SECRETORY_PATHWAY		21	0.563374	1.08944	0.338235	1	1	1086	tags=14%, list=3%, signal=15%
GOBP_SPHINGOLIPID_MEDIATED_SIGNALING_PATHWAY	GOBP_SPHINGOLIPID_MEDIATED_SIGNALING_PATHWAY		16	0.435516	1.08928	0.292887	1	1	3595	tags=25%, list=11%, signal=28%
GOBP_REGULATION_OF_T_CELL_MEDIATED_CYTOTOXICITY	GOBP_REGULATION_OF_T_CELL_MEDIATED_CYTOTOXICITY		36	0.588886	1.08891	0.383013	1	1	3740	tags=36%, list=12%, signal=41%
GOBP_REGULATION_OF_ACTIN_CYTOSKELETON_REORGANIZATION	GOBP_REGULATION_OF_ACTIN_CYTOSKELETON_REORGANIZATION		38	0.480178	1.0887	0.324528	1	1	4545	tags=32%, list=14%, signal=37%
GOBP_ZYMOGEN_ACTIVATION	GOBP_ZYMOGEN_ACTIVATION		53	0.419964	1.08854	0.265517	1	1	2703	tags=15%, list=9%, signal=16%
GOBP_G_PROTEIN_COUPLED_RECEPTOR_SIGNALING_PATHWAY_COUPLED_TO_CYCLIC_NUCLEOTIDE_SECOND_MESSENGER	GOBP_G_PROTEIN_COUPLED_RECEPTOR_SIGNALING_PATHWAY_COUPLED_TO_CYCLIC_NUCLEOTIDE_SECOND_MESSENGER		65	0.290926	1.08691	0.347909	1	1	2298	tags=5%, list=7%, signal=5%
GOBP_EPITHELIAL_CELL_APOPTOTIC_PROCESS	GOBP_EPITHELIAL_CELL_APOPTOTIC_PROCESS		109	0.447519	1.08679	0.329588	1	1	3245	tags=23%, list=10%, signal=25%
GOBP_NEGATIVE_REGULATION_OF_RHO_PROTEIN_SIGNAL_TRANSDUCTION	GOBP_NEGATIVE_REGULATION_OF_RHO_PROTEIN_SIGNAL_TRANSDUCTION		17	0.533535	1.08645	0.342574	1	1	4179	tags=29%, list=13%, signal=34%
GOBP_BASEMENT_MEMBRANE_ASSEMBLY	GOBP_BASEMENT_MEMBRANE_ASSEMBLY		15	0.625887	1.08602	0.377282	1	1	3805	tags=53%, list=12%, signal=61%
GOBP_REGULATION_OF_CELL_PROJECTION_ASSEMBLY	GOBP_REGULATION_OF_CELL_PROJECTION_ASSEMBLY		160	0.368834	1.08558	0.228464	1	1	3129	tags=19%, list=10%, signal=21%
GOBP_BRANCHING_INVOLVED_IN_BLOOD_VESSEL_MORPHOGENESIS	GOBP_BRANCHING_INVOLVED_IN_BLOOD_VESSEL_MORPHOGENESIS		34	0.461819	1.08419	0.319231	1	1	3678	tags=35%, list=12%, signal=40%
GOBP_RESPONSE_TO_IONIZING_RADIATION	GOBP_RESPONSE_TO_IONIZING_RADIATION		124	0.404785	1.08374	0.314176	1	1	3995	tags=29%, list=13%, signal=33%
GOBP_GERM_CELL_DEVELOPMENT	GOBP_GERM_CELL_DEVELOPMENT		218	0.315271	1.08371	0.265107	1	1	1625	tags=7%, list=5%, signal=8%
GOBP_NEGATIVE_REGULATION_OF_LEUKOCYTE_CELL_CELL_ADHESION	GOBP_NEGATIVE_REGULATION_OF_LEUKOCYTE_CELL_CELL_ADHESION		131	0.440289	1.08334	0.312178	1	1	3987	tags=24%, list=13%, signal=27%
GOBP_POSITIVE_REGULATION_OF_MYELOID_CELL_DIFFERENTIATION	GOBP_POSITIVE_REGULATION_OF_MYELOID_CELL_DIFFERENTIATION		91	0.430104	1.08321	0.265239	1	1	3429	tags=21%, list=11%, signal=23%
GOBP_POSITIVE_REGULATION_OF_CELLULAR_CARBOHYDRATE_METABOLIC_PROCESS	GOBP_POSITIVE_REGULATION_OF_CELLULAR_CARBOHYDRATE_METABOLIC_PROCESS		50	0.35489	1.08309	0.241197	1	1	3419	tags=18%, list=11%, signal=20%
GOBP_AMYLOID_PRECURSOR_PROTEIN_CATABOLIC_PROCESS	GOBP_AMYLOID_PRECURSOR_PROTEIN_CATABOLIC_PROCESS		65	0.432108	1.08258	0.342685	1	1	1973	tags=11%, list=6%, signal=11%
GOBP_NEGATIVE_REGULATION_OF_NATURAL_KILLER_CELL_MEDIATED_IMMUNITY	GOBP_NEGATIVE_REGULATION_OF_NATURAL_KILLER_CELL_MEDIATED_IMMUNITY		19	0.644937	1.08249	0.380256	1	1	1614	tags=21%, list=5%, signal=22%
GOBP_ESTABLISHMENT_OF_PROTEIN_LOCALIZATION_TO_ENDOPLASMIC_RETICULUM	GOBP_ESTABLISHMENT_OF_PROTEIN_LOCALIZATION_TO_ENDOPLASMIC_RETICULUM		113	0.415317	1.08234	0.291581	1	1	1798	tags=19%, list=6%, signal=20%
GOBP_FIBROBLAST_APOPTOTIC_PROCESS	GOBP_FIBROBLAST_APOPTOTIC_PROCESS		22	0.448746	1.08228	0.274074	1	1	2634	tags=23%, list=8%, signal=25%
GOBP_REGULATION_OF_OSTEOBLAST_PROLIFERATION	GOBP_REGULATION_OF_OSTEOBLAST_PROLIFERATION		24	0.478551	1.08223	0.268078	1	1	1991	tags=25%, list=6%, signal=27%
GOBP_REGULATION_OF_RECEPTOR_BINDING	GOBP_REGULATION_OF_RECEPTOR_BINDING		25	0.465858	1.08222	0.304175	1	1	3587	tags=28%, list=11%, signal=32%
GOBP_T_CELL_MEDIATED_IMMUNITY	GOBP_T_CELL_MEDIATED_IMMUNITY		99	0.468995	1.08189	0.28201	1	1	3302	tags=22%, list=11%, signal=25%
GOBP_HOMOLOGOUS_CHROMOSOME_PAIRING_AT_MEIOSIS	GOBP_HOMOLOGOUS_CHROMOSOME_PAIRING_AT_MEIOSIS		33	0.431102	1.08132	0.404255	1	1	4196	tags=18%, list=13%, signal=21%
GOBP_REGULATION_OF_EPITHELIAL_CELL_APOPTOTIC_PROCESS	GOBP_REGULATION_OF_EPITHELIAL_CELL_APOPTOTIC_PROCESS		87	0.463529	1.0813	0.354597	1	1	2417	tags=20%, list=8%, signal=21%
GOBP_INTRINSIC_APOPTOTIC_SIGNALING_PATHWAY_IN_RESPONSE_TO_ENDOPLASMIC_RETICULUM_STRESS	GOBP_INTRINSIC_APOPTOTIC_SIGNALING_PATHWAY_IN_RESPONSE_TO_ENDOPLASMIC_RETICULUM_STRESS		56	0.409672	1.08036	0.291892	1	1	1520	tags=13%, list=5%, signal=13%
GOBP_PIRNA_METABOLIC_PROCESS	GOBP_PIRNA_METABOLIC_PROCESS		16	0.459796	1.08027	0.396825	1	1	3313	tags=19%, list=11%, signal=21%
GOBP_CELLULAR_RESPONSE_TO_AMYLOID_BETA	GOBP_CELLULAR_RESPONSE_TO_AMYLOID_BETA		41	0.470851	1.07975	0.344828	1	1	4092	tags=22%, list=13%, signal=25%
GOBP_NEGATIVE_REGULATION_OF_CELLULAR_AMIDE_METABOLIC_PROCESS	GOBP_NEGATIVE_REGULATION_OF_CELLULAR_AMIDE_METABOLIC_PROCESS		202	0.348615	1.07889	0.284569	1	1	3064	tags=16%, list=10%, signal=18%
GOBP_DEVELOPMENTAL_MATURATION	GOBP_DEVELOPMENTAL_MATURATION		245	0.336912	1.07812	0.240204	1	1	3042	tags=12%, list=10%, signal=13%
GOBP_POSITIVE_REGULATION_OF_GLUCOSE_METABOLIC_PROCESS	GOBP_POSITIVE_REGULATION_OF_GLUCOSE_METABOLIC_PROCESS		38	0.398154	1.07803	0.273224	1	1	1951	tags=13%, list=6%, signal=14%
GOBP_CLATHRIN_COAT_ASSEMBLY	GOBP_CLATHRIN_COAT_ASSEMBLY		16	0.545783	1.07784	0.365269	1	1	1473	tags=25%, list=5%, signal=26%
GOBP_RUFFLE_ORGANIZATION	GOBP_RUFFLE_ORGANIZATION		48	0.465229	1.07734	0.300172	1	1	3129	tags=25%, list=10%, signal=28%
GOBP_RESPONSE_TO_EPIDERMAL_GROWTH_FACTOR	GOBP_RESPONSE_TO_EPIDERMAL_GROWTH_FACTOR		42	0.447147	1.07695	0.326772	1	1	1859	tags=19%, list=6%, signal=20%
GOBP_NUCLEOTIDE_EXCISION_REPAIR_DNA_DUPLEX_UNWINDING	GOBP_NUCLEOTIDE_EXCISION_REPAIR_DNA_DUPLEX_UNWINDING		22	0.488773	1.0767	0.337037	1	1	1105	tags=18%, list=4%, signal=19%
GOBP_NEGATIVE_REGULATION_OF_CELL_CELL_ADHESION	GOBP_NEGATIVE_REGULATION_OF_CELL_CELL_ADHESION		180	0.419581	1.07617	0.335714	1	1	4009	tags=23%, list=13%, signal=27%
GOBP_POSITIVE_REGULATION_OF_NEUROGENESIS	GOBP_POSITIVE_REGULATION_OF_NEUROGENESIS		207	0.34763	1.0749	0.252354	1	1	3532	tags=18%, list=11%, signal=20%
GOBP_REGULATION_OF_DNA_DAMAGE_RESPONSE_SIGNAL_TRANSDUCTION_BY_P53_CLASS_MEDIATOR	GOBP_REGULATION_OF_DNA_DAMAGE_RESPONSE_SIGNAL_TRANSDUCTION_BY_P53_CLASS_MEDIATOR		30	0.473926	1.07459	0.291071	1	1	2443	tags=30%, list=8%, signal=32%
GOBP_OVULATION_CYCLE	GOBP_OVULATION_CYCLE		62	0.408872	1.07448	0.321008	1	1	2191	tags=15%, list=7%, signal=16%
GOBP_CELLULAR_RESPONSE_TO_CHEMICAL_STRESS	GOBP_CELLULAR_RESPONSE_TO_CHEMICAL_STRESS		323	0.356755	1.07405	0.170068	1	1	2469	tags=16%, list=8%, signal=17%
GOBP_LEUKOCYTE_MEDIATED_CYTOTOXICITY	GOBP_LEUKOCYTE_MEDIATED_CYTOTOXICITY		106	0.469229	1.0735	0.36478	1	1	3740	tags=19%, list=12%, signal=21%
GOBP_TISSUE_REGENERATION	GOBP_TISSUE_REGENERATION		66	0.383918	1.07316	0.287234	1	1	1205	tags=9%, list=4%, signal=9%
GOBP_REGULATION_OF_CLATHRIN_DEPENDENT_ENDOCYTOSIS	GOBP_REGULATION_OF_CLATHRIN_DEPENDENT_ENDOCYTOSIS		19	0.480792	1.07294	0.37577	1	1	405	tags=11%, list=1%, signal=11%
GOBP_REGULATION_OF_SYSTEMIC_ARTERIAL_BLOOD_PRESSURE	GOBP_REGULATION_OF_SYSTEMIC_ARTERIAL_BLOOD_PRESSURE		85	0.432669	1.07251	0.372361	1	1	2906	tags=16%, list=9%, signal=18%
GOBP_SEROTONIN_TRANSPORT	GOBP_SEROTONIN_TRANSPORT		20	0.479528	1.07207	0.358131	1	1	932	tags=10%, list=3%, signal=10%
GOBP_REGULATION_OF_BEHAVIOR	GOBP_REGULATION_OF_BEHAVIOR		63	0.413748	1.07198	0.347573	1	1	2890	tags=10%, list=9%, signal=10%
GOBP_MORPHOGENESIS_OF_AN_ENDOTHELIUM	GOBP_MORPHOGENESIS_OF_AN_ENDOTHELIUM		19	0.559702	1.07186	0.401261	1	1	3064	tags=32%, list=10%, signal=35%
GOBP_NEGATIVE_REGULATION_OF_RECEPTOR_MEDIATED_ENDOCYTOSIS	GOBP_NEGATIVE_REGULATION_OF_RECEPTOR_MEDIATED_ENDOCYTOSIS		33	0.436455	1.07179	0.332724	1	1	1991	tags=15%, list=6%, signal=16%
GOBP_NEGATIVE_REGULATION_OF_ANION_TRANSMEMBRANE_TRANSPORT	GOBP_NEGATIVE_REGULATION_OF_ANION_TRANSMEMBRANE_TRANSPORT		30	0.466265	1.07095	0.319569	1	1	3179	tags=30%, list=10%, signal=33%
GOBP_HETEROTYPIC_CELL_CELL_ADHESION	GOBP_HETEROTYPIC_CELL_CELL_ADHESION		60	0.509143	1.07087	0.348231	1	1	2127	tags=15%, list=7%, signal=16%
GOBP_NEUROINFLAMMATORY_RESPONSE	GOBP_NEUROINFLAMMATORY_RESPONSE		43	0.47023	1.07006	0.387931	1	1	3817	tags=19%, list=12%, signal=21%
GOBP_DE_NOVO_PROTEIN_FOLDING	GOBP_DE_NOVO_PROTEIN_FOLDING		38	0.499517	1.06979	0.369686	1	1	2266	tags=24%, list=7%, signal=25%
GOBP_REGULATION_OF_GLYCOPROTEIN_METABOLIC_PROCESS	GOBP_REGULATION_OF_GLYCOPROTEIN_METABOLIC_PROCESS		52	0.43423	1.06975	0.357422	1	1	2761	tags=17%, list=9%, signal=19%
GOBP_REGULATION_OF_MAMMARY_GLAND_EPITHELIAL_CELL_PROLIFERATION	GOBP_REGULATION_OF_MAMMARY_GLAND_EPITHELIAL_CELL_PROLIFERATION		16	0.470194	1.06972	0.328542	1	1	12	tags=6%, list=0%, signal=6%
GOBP_REGULATION_OF_CELLULAR_EXTRAVASATION	GOBP_REGULATION_OF_CELLULAR_EXTRAVASATION		33	0.513203	1.06932	0.344262	1	1	2396	tags=27%, list=8%, signal=29%
GOBP_POSITIVE_REGULATION_OF_EPITHELIAL_CELL_PROLIFERATION	GOBP_POSITIVE_REGULATION_OF_EPITHELIAL_CELL_PROLIFERATION		190	0.376682	1.06921	0.310786	1	1	3452	tags=19%, list=11%, signal=22%
GOBP_NEUTRAL_AMINO_ACID_TRANSPORT	GOBP_NEUTRAL_AMINO_ACID_TRANSPORT		43	0.442446	1.06845	0.369176	1	1	1558	tags=12%, list=5%, signal=12%
GOBP_SECONDARY_METABOLITE_BIOSYNTHETIC_PROCESS	GOBP_SECONDARY_METABOLITE_BIOSYNTHETIC_PROCESS		21	0.441115	1.06803	0.375224	1	1	1131	tags=10%, list=4%, signal=10%
GOBP_NEGATIVE_REGULATION_OF_CELL_ADHESION	GOBP_NEGATIVE_REGULATION_OF_CELL_ADHESION		278	0.414672	1.06766	0.325744	1	1	4009	tags=26%, list=13%, signal=29%
GOBP_MUSCLE_CELL_FATE_COMMITMENT	GOBP_MUSCLE_CELL_FATE_COMMITMENT		16	0.447571	1.06745	0.316062	1	1	5330	tags=31%, list=17%, signal=38%
GOBP_GLOBAL_GENOME_NUCLEOTIDE_EXCISION_REPAIR	GOBP_GLOBAL_GENOME_NUCLEOTIDE_EXCISION_REPAIR		26	0.455189	1.06698	0.354049	1	1	1105	tags=15%, list=4%, signal=16%
GOBP_POSITIVE_REGULATION_OF_HISTONE_METHYLATION	GOBP_POSITIVE_REGULATION_OF_HISTONE_METHYLATION		29	0.493974	1.06677	0.437008	1	1	2181	tags=24%, list=7%, signal=26%
GOBP_MEMBRANE_RAFT_ORGANIZATION	GOBP_MEMBRANE_RAFT_ORGANIZATION		24	0.477944	1.06641	0.323993	1	1	208	tags=8%, list=1%, signal=8%
GOBP_PROTEIN_TARGETING_TO_MEMBRANE	GOBP_PROTEIN_TARGETING_TO_MEMBRANE		187	0.372041	1.06633	0.294715	1	1	2623	tags=19%, list=8%, signal=21%
GOBP_CELL_JUNCTION_ASSEMBLY	GOBP_CELL_JUNCTION_ASSEMBLY		399	0.375716	1.06612	0.344106	1	1	3452	tags=16%, list=11%, signal=18%
GOBP_ENDOTHELIUM_DEVELOPMENT	GOBP_ENDOTHELIUM_DEVELOPMENT		132	0.48464	1.06596	0.375479	1	1	3143	tags=29%, list=10%, signal=32%
GOBP_MODULATION_BY_SYMBIONT_OF_HOST_CELLULAR_PROCESS	GOBP_MODULATION_BY_SYMBIONT_OF_HOST_CELLULAR_PROCESS		24	0.485574	1.06589	0.34749	1	1	2890	tags=29%, list=9%, signal=32%
GOBP_PROTEIN_LOCALIZATION_TO_CHROMOSOME_CENTROMERIC_REGION	GOBP_PROTEIN_LOCALIZATION_TO_CHROMOSOME_CENTROMERIC_REGION		18	0.663321	1.06558	0.451737	1	1	1769	tags=39%, list=6%, signal=41%
GOBP_POSITIVE_REGULATION_OF_RESPONSE_TO_WOUNDING	GOBP_POSITIVE_REGULATION_OF_RESPONSE_TO_WOUNDING		66	0.437996	1.06538	0.362454	1	1	3982	tags=29%, list=13%, signal=33%
GOBP_REGULATION_OF_CELL_MORPHOGENESIS_INVOLVED_IN_DIFFERENTIATION	GOBP_REGULATION_OF_CELL_MORPHOGENESIS_INVOLVED_IN_DIFFERENTIATION		88	0.371297	1.06478	0.283088	1	1	3452	tags=22%, list=11%, signal=24%
GOBP_PROSTAGLANDIN_TRANSPORT	GOBP_PROSTAGLANDIN_TRANSPORT		17	0.425438	1.06429	0.310606	1	1	1971	tags=18%, list=6%, signal=19%
GOBP_POSITIVE_REGULATION_OF_T_CELL_CYTOKINE_PRODUCTION	GOBP_POSITIVE_REGULATION_OF_T_CELL_CYTOKINE_PRODUCTION		20	0.522428	1.06426	0.398131	1	1	1587	tags=15%, list=5%, signal=16%
GOBP_VASCULAR_WOUND_HEALING	GOBP_VASCULAR_WOUND_HEALING		19	0.563422	1.06415	0.414	1	1	3885	tags=37%, list=12%, signal=42%
GOBP_NEGATIVE_REGULATION_OF_ORGAN_GROWTH	GOBP_NEGATIVE_REGULATION_OF_ORGAN_GROWTH		36	0.426368	1.06401	0.319149	1	1	324	tags=6%, list=1%, signal=6%
GOBP_ECTODERM_DEVELOPMENT	GOBP_ECTODERM_DEVELOPMENT		17	0.452001	1.06339	0.363803	1	1	813	tags=12%, list=3%, signal=12%
GOBP_NEUROTRANSMITTER_SECRETION	GOBP_NEUROTRANSMITTER_SECRETION		148	0.325234	1.0633	0.316081	1	1	2874	tags=12%, list=9%, signal=13%
GOBP_CELLULAR_COMPONENT_DISASSEMBLY_INVOLVED_IN_EXECUTION_PHASE_OF_APOPTOSIS	GOBP_CELLULAR_COMPONENT_DISASSEMBLY_INVOLVED_IN_EXECUTION_PHASE_OF_APOPTOSIS		33	0.43205	1.06307	0.336777	1	1	3418	tags=30%, list=11%, signal=34%
GOBP_REGULATION_OF_T_CELL_MEDIATED_IMMUNITY	GOBP_REGULATION_OF_T_CELL_MEDIATED_IMMUNITY		76	0.489738	1.06292	0.350482	1	1	3740	tags=25%, list=12%, signal=28%
GOBP_POSITIVE_REGULATION_OF_COLD_INDUCED_THERMOGENESIS	GOBP_POSITIVE_REGULATION_OF_COLD_INDUCED_THERMOGENESIS		94	0.423746	1.06226	0.335165	1	1	1575	tags=11%, list=5%, signal=11%
GOBP_REGULATION_OF_PROTEIN_DEPOLYMERIZATION	GOBP_REGULATION_OF_PROTEIN_DEPOLYMERIZATION		75	0.392185	1.06193	0.299435	1	1	2189	tags=17%, list=7%, signal=19%
GOBP_NEGATIVE_REGULATION_OF_PROTEIN_SERINE_THREONINE_KINASE_ACTIVITY	GOBP_NEGATIVE_REGULATION_OF_PROTEIN_SERINE_THREONINE_KINASE_ACTIVITY		136	0.380188	1.06172	0.245184	1	1	1429	tags=10%, list=5%, signal=11%
GOBP_TISSUE_MIGRATION	GOBP_TISSUE_MIGRATION		338	0.395893	1.06093	0.347505	1	1	3195	tags=23%, list=10%, signal=25%
GOBP_REGULATION_OF_GLUCOSE_IMPORT	GOBP_REGULATION_OF_GLUCOSE_IMPORT		54	0.41168	1.06003	0.330373	1	1	3985	tags=24%, list=13%, signal=28%
GOBP_OSTEOBLAST_PROLIFERATION	GOBP_OSTEOBLAST_PROLIFERATION		29	0.428411	1.05866	0.30756	1	1	1991	tags=21%, list=6%, signal=22%
GOBP_NEGATIVE_REGULATION_OF_CYTOSKELETON_ORGANIZATION	GOBP_NEGATIVE_REGULATION_OF_CYTOSKELETON_ORGANIZATION		139	0.358427	1.05751	0.300181	1	1	3182	tags=21%, list=10%, signal=23%
GOBP_ADAPTATION_OF_SIGNALING_PATHWAY	GOBP_ADAPTATION_OF_SIGNALING_PATHWAY		19	0.494997	1.0573	0.377246	1	1	3275	tags=21%, list=10%, signal=23%
GOBP_POSITIVE_REGULATION_OF_STRIATED_MUSCLE_CELL_DIFFERENTIATION	GOBP_POSITIVE_REGULATION_OF_STRIATED_MUSCLE_CELL_DIFFERENTIATION		44	0.359621	1.05642	0.33638	1	1	2138	tags=11%, list=7%, signal=12%
GOBP_POSITIVE_REGULATION_OF_MULTI_ORGANISM_PROCESS	GOBP_POSITIVE_REGULATION_OF_MULTI_ORGANISM_PROCESS		17	0.529639	1.05628	0.401015	1	1	4315	tags=35%, list=14%, signal=41%
GOBP_G_PROTEIN_COUPLED_RECEPTOR_INTERNALIZATION	GOBP_G_PROTEIN_COUPLED_RECEPTOR_INTERNALIZATION		15	0.490073	1.05598	0.376448	1	1	1506	tags=13%, list=5%, signal=14%
GOBP_ANDROGEN_METABOLIC_PROCESS	GOBP_ANDROGEN_METABOLIC_PROCESS		30	0.432842	1.05592	0.355212	1	1	993	tags=10%, list=3%, signal=10%
GOBP_POSITIVE_REGULATION_OF_RELEASE_OF_CYTOCHROME_C_FROM_MITOCHONDRIA	GOBP_POSITIVE_REGULATION_OF_RELEASE_OF_CYTOCHROME_C_FROM_MITOCHONDRIA		26	0.42235	1.05547	0.328872	1	1	2331	tags=19%, list=7%, signal=21%
GOBP_EPIDERMIS_DEVELOPMENT	GOBP_EPIDERMIS_DEVELOPMENT		423	0.2685	1.05515	0.297659	1	1	3042	tags=8%, list=10%, signal=9%
GOBP_POSITIVE_REGULATION_OF_AMYLOID_PRECURSOR_PROTEIN_CATABOLIC_PROCESS	GOBP_POSITIVE_REGULATION_OF_AMYLOID_PRECURSOR_PROTEIN_CATABOLIC_PROCESS		24	0.471477	1.05497	0.420945	1	1	3365	tags=21%, list=11%, signal=23%
GOBP_POSITIVE_REGULATION_OF_POTASSIUM_ION_TRANSMEMBRANE_TRANSPORT	GOBP_POSITIVE_REGULATION_OF_POTASSIUM_ION_TRANSMEMBRANE_TRANSPORT		38	0.421695	1.05379	0.374775	1	1	3966	tags=24%, list=13%, signal=27%
GOBP_INTERLEUKIN_13_PRODUCTION	GOBP_INTERLEUKIN_13_PRODUCTION		19	0.450393	1.05357	0.333333	1	1	2867	tags=16%, list=9%, signal=17%
GOBP_POSITIVE_REGULATION_OF_NERVOUS_SYSTEM_DEVELOPMENT	GOBP_POSITIVE_REGULATION_OF_NERVOUS_SYSTEM_DEVELOPMENT		247	0.342898	1.05339	0.315589	1	1	3532	tags=17%, list=11%, signal=19%
GOBP_PHOSPHOLIPID_DEPHOSPHORYLATION	GOBP_PHOSPHOLIPID_DEPHOSPHORYLATION		32	0.395001	1.05301	0.396694	1	1	1387	tags=13%, list=4%, signal=13%
GOBP_POSITIVE_REGULATION_OF_TYROSINE_PHOSPHORYLATION_OF_STAT_PROTEIN	GOBP_POSITIVE_REGULATION_OF_TYROSINE_PHOSPHORYLATION_OF_STAT_PROTEIN		66	0.431393	1.05277	0.370588	1	1	3817	tags=21%, list=12%, signal=24%
GOBP_REGULATION_OF_CELL_JUNCTION_ASSEMBLY	GOBP_REGULATION_OF_CELL_JUNCTION_ASSEMBLY		181	0.372603	1.05269	0.328386	1	1	3043	tags=16%, list=10%, signal=18%
GOBP_NEGATIVE_REGULATION_OF_SMALL_GTPASE_MEDIATED_SIGNAL_TRANSDUCTION	GOBP_NEGATIVE_REGULATION_OF_SMALL_GTPASE_MEDIATED_SIGNAL_TRANSDUCTION		49	0.435632	1.05246	0.374757	1	1	4264	tags=31%, list=14%, signal=35%
GOBP_REGULATION_OF_CELL_MATRIX_ADHESION	GOBP_REGULATION_OF_CELL_MATRIX_ADHESION		116	0.412662	1.05208	0.317025	1	1	2975	tags=20%, list=9%, signal=22%
GOBP_FATTY_ACYL_COA_BIOSYNTHETIC_PROCESS	GOBP_FATTY_ACYL_COA_BIOSYNTHETIC_PROCESS		28	0.452913	1.0511	0.365049	1	1	855	tags=11%, list=3%, signal=11%
GOBP_POSITIVE_REGULATION_OF_SKELETAL_MUSCLE_TISSUE_DEVELOPMENT	GOBP_POSITIVE_REGULATION_OF_SKELETAL_MUSCLE_TISSUE_DEVELOPMENT		18	0.436627	1.0509	0.366795	1	1	373	tags=6%, list=1%, signal=6%
GOBP_TRICARBOXYLIC_ACID_CYCLE	GOBP_TRICARBOXYLIC_ACID_CYCLE		34	0.522926	1.0508	0.372659	1	1	1807	tags=32%, list=6%, signal=34%
GOBP_REGULATION_OF_CELL_AGING	GOBP_REGULATION_OF_CELL_AGING		56	0.412046	1.05071	0.316505	1	1	2443	tags=20%, list=8%, signal=21%
GOBP_RESPONSE_TO_X_RAY	GOBP_RESPONSE_TO_X_RAY		31	0.441528	1.04994	0.385185	1	1	4118	tags=32%, list=13%, signal=37%
GOBP_MIDDLE_EAR_MORPHOGENESIS	GOBP_MIDDLE_EAR_MORPHOGENESIS		16	0.47316	1.04979	0.325678	1	1	2301	tags=25%, list=7%, signal=27%
GOBP_NEGATIVE_REGULATION_OF_BLOOD_VESSEL_ENDOTHELIAL_CELL_MIGRATION	GOBP_NEGATIVE_REGULATION_OF_BLOOD_VESSEL_ENDOTHELIAL_CELL_MIGRATION		69	0.427708	1.04963	0.418787	1	1	4224	tags=26%, list=13%, signal=30%
GOBP_ACTIN_NUCLEATION	GOBP_ACTIN_NUCLEATION		44	0.445413	1.0491	0.3659	1	1	1121	tags=9%, list=4%, signal=9%
GOBP_REGULATION_OF_VASCULAR_PERMEABILITY	GOBP_REGULATION_OF_VASCULAR_PERMEABILITY		41	0.527774	1.04903	0.443564	1	1	3543	tags=29%, list=11%, signal=33%
GOBP_REGULATION_OF_CD8_POSITIVE_ALPHA_BETA_T_CELL_ACTIVATION	GOBP_REGULATION_OF_CD8_POSITIVE_ALPHA_BETA_T_CELL_ACTIVATION		18	0.492003	1.04818	0.372134	1	1	2430	tags=17%, list=8%, signal=18%
GOBP_INTEGRATED_STRESS_RESPONSE_SIGNALING	GOBP_INTEGRATED_STRESS_RESPONSE_SIGNALING		26	0.44932	1.04779	0.367537	1	1	2890	tags=31%, list=9%, signal=34%
GOBP_CELLULAR_RESPONSE_TO_ESTRADIOL_STIMULUS	GOBP_CELLULAR_RESPONSE_TO_ESTRADIOL_STIMULUS		33	0.463308	1.04545	0.407197	1	1	1082	tags=12%, list=3%, signal=13%
GOBP_NEGATIVE_REGULATION_OF_LYMPHOCYTE_ACTIVATION	GOBP_NEGATIVE_REGULATION_OF_LYMPHOCYTE_ACTIVATION		147	0.448191	1.04506	0.406302	1	1	3725	tags=23%, list=12%, signal=26%
GOBP_NEGATIVE_REGULATION_OF_REACTIVE_OXYGEN_SPECIES_METABOLIC_PROCESS	GOBP_NEGATIVE_REGULATION_OF_REACTIVE_OXYGEN_SPECIES_METABOLIC_PROCESS		58	0.405025	1.04468	0.386282	1	1	3100	tags=19%, list=10%, signal=21%
GOBP_POSITIVE_REGULATION_OF_POTASSIUM_ION_TRANSPORT	GOBP_POSITIVE_REGULATION_OF_POTASSIUM_ION_TRANSPORT		45	0.387708	1.04424	0.385996	1	1	3966	tags=24%, list=13%, signal=28%
GOBP_RESPONSE_TO_CHEMOKINE	GOBP_RESPONSE_TO_CHEMOKINE		89	0.412315	1.0442	0.400691	1	1	2912	tags=16%, list=9%, signal=17%
GOBP_REGULATION_OF_SYNAPTIC_PLASTICITY	GOBP_REGULATION_OF_SYNAPTIC_PLASTICITY		166	0.331197	1.04413	0.350844	1	1	2562	tags=9%, list=8%, signal=10%
GOBP_PRODUCTION_OF_SMALL_RNA_INVOLVED_IN_GENE_SILENCING_BY_RNA	GOBP_PRODUCTION_OF_SMALL_RNA_INVOLVED_IN_GENE_SILENCING_BY_RNA		45	0.405979	1.04326	0.327103	1	1	2578	tags=22%, list=8%, signal=24%
GOBP_OSTEOCLAST_DEVELOPMENT	GOBP_OSTEOCLAST_DEVELOPMENT		15	0.506764	1.04313	0.382353	1	1	1996	tags=13%, list=6%, signal=14%
GOBP_FUSION_OF_SPERM_TO_EGG_PLASMA_MEMBRANE_INVOLVED_IN_SINGLE_FERTILIZATION	GOBP_FUSION_OF_SPERM_TO_EGG_PLASMA_MEMBRANE_INVOLVED_IN_SINGLE_FERTILIZATION		16	0.484464	1.04309	0.466667	1	1	5331	tags=25%, list=17%, signal=30%
GOBP_PHOSPHATIDYLINOSITOL_DEPHOSPHORYLATION	GOBP_PHOSPHATIDYLINOSITOL_DEPHOSPHORYLATION		29	0.407379	1.04308	0.429436	1	1	1387	tags=14%, list=4%, signal=14%
GOBP_REGULATION_OF_LAMELLIPODIUM_ASSEMBLY	GOBP_REGULATION_OF_LAMELLIPODIUM_ASSEMBLY		37	0.392982	1.04289	0.361974	1	1	2580	tags=16%, list=8%, signal=18%
GOBP_FATTY_ACYL_COA_METABOLIC_PROCESS	GOBP_FATTY_ACYL_COA_METABOLIC_PROCESS		39	0.404519	1.04252	0.356725	1	1	1223	tags=10%, list=4%, signal=11%
GOBP_BLASTOCYST_DEVELOPMENT	GOBP_BLASTOCYST_DEVELOPMENT		84	0.383809	1.04213	0.371154	1	1	4048	tags=24%, list=13%, signal=27%
GOBP_T_HELPER_2_CELL_DIFFERENTIATION	GOBP_T_HELPER_2_CELL_DIFFERENTIATION		15	0.573567	1.04207	0.400756	1	1	1443	tags=13%, list=5%, signal=14%
GOBP_EOSINOPHIL_MIGRATION	GOBP_EOSINOPHIL_MIGRATION		22	0.54488	1.0417	0.440252	1	1	2298	tags=18%, list=7%, signal=20%
GOBP_ACTIN_FILAMENT_ORGANIZATION	GOBP_ACTIN_FILAMENT_ORGANIZATION		396	0.383593	1.04164	0.345351	1	1	3253	tags=20%, list=10%, signal=23%
GOBP_NEURAL_CREST_CELL_MIGRATION	GOBP_NEURAL_CREST_CELL_MIGRATION		55	0.413974	1.04094	0.342391	1	1	1839	tags=13%, list=6%, signal=13%
GOBP_CELL_DEATH_IN_RESPONSE_TO_HYDROGEN_PEROXIDE	GOBP_CELL_DEATH_IN_RESPONSE_TO_HYDROGEN_PEROXIDE		24	0.445705	1.04056	0.359347	1	1	2084	tags=25%, list=7%, signal=27%
GOBP_PHOTORECEPTOR_CELL_DIFFERENTIATION	GOBP_PHOTORECEPTOR_CELL_DIFFERENTIATION		57	0.353706	1.04031	0.37931	1	1	2015	tags=9%, list=6%, signal=9%
GOBP_POSITIVE_REGULATION_OF_OSTEOBLAST_DIFFERENTIATION	GOBP_POSITIVE_REGULATION_OF_OSTEOBLAST_DIFFERENTIATION		58	0.401305	1.04019	0.390681	1	1	4021	tags=28%, list=13%, signal=32%
GOBP_REGULATION_OF_ACTIN_FILAMENT_BASED_PROCESS	GOBP_REGULATION_OF_ACTIN_FILAMENT_BASED_PROCESS		358	0.379352	1.04013	0.362292	1	1	3215	tags=19%, list=10%, signal=21%
GOBP_MITOCHONDRION_DISTRIBUTION	GOBP_MITOCHONDRION_DISTRIBUTION		15	0.433549	1.03951	0.391137	1	1	1951	tags=27%, list=6%, signal=28%
GOBP_V_D_J_RECOMBINATION	GOBP_V_D_J_RECOMBINATION		15	0.47455	1.03935	0.396584	1	1	3418	tags=27%, list=11%, signal=30%
GOBP_CELLULAR_RESPONSE_TO_MECHANICAL_STIMULUS	GOBP_CELLULAR_RESPONSE_TO_MECHANICAL_STIMULUS		70	0.388155	1.03918	0.315508	1	1	2950	tags=21%, list=9%, signal=24%
GOBP_BINDING_OF_SPERM_TO_ZONA_PELLUCIDA	GOBP_BINDING_OF_SPERM_TO_ZONA_PELLUCIDA		43	0.421456	1.03899	0.422719	1	1	461	tags=5%, list=1%, signal=5%
GOBP_REGULATION_OF_MULTI_ORGANISM_PROCESS	GOBP_REGULATION_OF_MULTI_ORGANISM_PROCESS		43	0.488518	1.03851	0.400359	1	1	3709	tags=26%, list=12%, signal=29%
GOBP_FOCAL_ADHESION_ASSEMBLY	GOBP_FOCAL_ADHESION_ASSEMBLY		80	0.421229	1.03833	0.350272	1	1	2975	tags=19%, list=9%, signal=21%
GOBP_POSITIVE_REGULATION_OF_CELL_MORPHOGENESIS_INVOLVED_IN_DIFFERENTIATION	GOBP_POSITIVE_REGULATION_OF_CELL_MORPHOGENESIS_INVOLVED_IN_DIFFERENTIATION		75	0.358176	1.03725	0.348066	1	1	3844	tags=21%, list=12%, signal=24%
GOBP_STRIATUM_DEVELOPMENT	GOBP_STRIATUM_DEVELOPMENT		17	0.52965	1.03657	0.395522	1	1	1625	tags=24%, list=5%, signal=25%
GOBP_INTERFERON_BETA_PRODUCTION	GOBP_INTERFERON_BETA_PRODUCTION		48	0.404679	1.03618	0.349146	1	1	2998	tags=23%, list=10%, signal=25%
GOBP_ATP_TRANSPORT	GOBP_ATP_TRANSPORT		17	0.461571	1.03507	0.388119	1	1	30	tags=6%, list=0%, signal=6%
GOBP_PHOSPHORYLATED_CARBOHYDRATE_DEPHOSPHORYLATION	GOBP_PHOSPHORYLATED_CARBOHYDRATE_DEPHOSPHORYLATION		16	0.443137	1.03504	0.4	1	1	1387	tags=19%, list=4%, signal=20%
GOBP_POSITIVE_REGULATION_OF_CD4_POSITIVE_ALPHA_BETA_T_CELL_ACTIVATION	GOBP_POSITIVE_REGULATION_OF_CD4_POSITIVE_ALPHA_BETA_T_CELL_ACTIVATION		39	0.507705	1.03481	0.427817	1	1	3873	tags=28%, list=12%, signal=32%
GOBP_NEGATIVE_REGULATION_OF_LIPASE_ACTIVITY	GOBP_NEGATIVE_REGULATION_OF_LIPASE_ACTIVITY		17	0.458921	1.03466	0.421769	1	1	1917	tags=12%, list=6%, signal=13%
GOBP_ICOSANOID_TRANSPORT	GOBP_ICOSANOID_TRANSPORT		51	0.337261	1.03427	0.376812	1	1	2863	tags=12%, list=9%, signal=13%
GOBP_ASSOCIATIVE_LEARNING	GOBP_ASSOCIATIVE_LEARNING		65	0.350865	1.03398	0.347273	1	1	469	tags=5%, list=1%, signal=5%
GOBP_NEGATIVE_REGULATION_OF_PROTEOLYSIS_INVOLVED_IN_CELLULAR_PROTEIN_CATABOLIC_PROCESS	GOBP_NEGATIVE_REGULATION_OF_PROTEOLYSIS_INVOLVED_IN_CELLULAR_PROTEIN_CATABOLIC_PROCESS		58	0.398613	1.03381	0.372	1	1	1562	tags=14%, list=5%, signal=14%
GOBP_LEUKOCYTE_ADHESION_TO_VASCULAR_ENDOTHELIAL_CELL	GOBP_LEUKOCYTE_ADHESION_TO_VASCULAR_ENDOTHELIAL_CELL		53	0.451218	1.03337	0.404059	1	1	3064	tags=25%, list=10%, signal=27%
GOBP_POSITIVE_REGULATION_OF_MUSCLE_TISSUE_DEVELOPMENT	GOBP_POSITIVE_REGULATION_OF_MUSCLE_TISSUE_DEVELOPMENT		21	0.408654	1.03327	0.412331	1	1	373	tags=5%, list=1%, signal=5%
GOBP_PROTEIN_N_LINKED_GLYCOSYLATION	GOBP_PROTEIN_N_LINKED_GLYCOSYLATION		69	0.393883	1.03299	0.397849	1	1	2382	tags=19%, list=8%, signal=20%
GOBP_REGULATION_OF_TRANS_SYNAPTIC_SIGNALING	GOBP_REGULATION_OF_TRANS_SYNAPTIC_SIGNALING		388	0.309929	1.03296	0.366541	1	1	3734	tags=14%, list=12%, signal=16%
GOBP_RESPONSE_TO_CAMP	GOBP_RESPONSE_TO_CAMP		91	0.366457	1.03294	0.367837	1	1	2992	tags=14%, list=10%, signal=16%
GOBP_PROTEIN_LOCALIZATION_TO_GOLGI_APPARATUS	GOBP_PROTEIN_LOCALIZATION_TO_GOLGI_APPARATUS		28	0.471834	1.03277	0.434	1	1	3105	tags=32%, list=10%, signal=36%
GOBP_RESPONSE_TO_AMYLOID_BETA	GOBP_RESPONSE_TO_AMYLOID_BETA		51	0.453493	1.03254	0.404635	1	1	4916	tags=27%, list=16%, signal=32%
GOBP_OVARIAN_FOLLICLE_DEVELOPMENT	GOBP_OVARIAN_FOLLICLE_DEVELOPMENT		53	0.365422	1.03182	0.418182	1	1	1034	tags=8%, list=3%, signal=8%
GOBP_MITOCHONDRION_LOCALIZATION	GOBP_MITOCHONDRION_LOCALIZATION		42	0.38024	1.03146	0.373585	1	1	2959	tags=21%, list=9%, signal=24%
GOBP_POSITIVE_REGULATION_OF_LEUKOCYTE_ADHESION_TO_VASCULAR_ENDOTHELIAL_CELL	GOBP_POSITIVE_REGULATION_OF_LEUKOCYTE_ADHESION_TO_VASCULAR_ENDOTHELIAL_CELL		21	0.509282	1.03133	0.426471	1	1	3064	tags=29%, list=10%, signal=32%
GOBP_REGULATION_OF_BONE_MINERALIZATION	GOBP_REGULATION_OF_BONE_MINERALIZATION		69	0.3906	1.03108	0.415033	1	1	3293	tags=14%, list=10%, signal=16%
GOBP_POSITIVE_REGULATION_OF_MAST_CELL_ACTIVATION	GOBP_POSITIVE_REGULATION_OF_MAST_CELL_ACTIVATION		18	0.473371	1.03108	0.428331	1	1	2591	tags=17%, list=8%, signal=18%
GOBP_MICROTUBULE_ORGANIZING_CENTER_LOCALIZATION	GOBP_MICROTUBULE_ORGANIZING_CENTER_LOCALIZATION		25	0.52093	1.03076	0.428843	1	1	4212	tags=44%, list=13%, signal=51%
GOBP_REGULATION_OF_ACTIN_FILAMENT_BUNDLE_ASSEMBLY	GOBP_REGULATION_OF_ACTIN_FILAMENT_BUNDLE_ASSEMBLY		96	0.392458	1.0296	0.364747	1	1	3452	tags=26%, list=11%, signal=29%
GOBP_REGULATION_OF_DNA_BIOSYNTHETIC_PROCESS	GOBP_REGULATION_OF_DNA_BIOSYNTHETIC_PROCESS		98	0.456722	1.02932	0.419776	1	1	2521	tags=21%, list=8%, signal=23%
GOBP_REGULATION_OF_MEIOTIC_NUCLEAR_DIVISION	GOBP_REGULATION_OF_MEIOTIC_NUCLEAR_DIVISION		30	0.437032	1.0292	0.45709	1	1	1318	tags=10%, list=4%, signal=10%
GOBP_CARTILAGE_DEVELOPMENT_INVOLVED_IN_ENDOCHONDRAL_BONE_MORPHOGENESIS	GOBP_CARTILAGE_DEVELOPMENT_INVOLVED_IN_ENDOCHONDRAL_BONE_MORPHOGENESIS		26	0.449068	1.02889	0.388679	1	1	1985	tags=19%, list=6%, signal=21%
GOBP_CELLULAR_RESPONSE_TO_EXTERNAL_STIMULUS	GOBP_CELLULAR_RESPONSE_TO_EXTERNAL_STIMULUS		276	0.354983	1.02876	0.378425	1	1	2950	tags=20%, list=9%, signal=22%
GOBP_EMBRYONIC_PLACENTA_DEVELOPMENT	GOBP_EMBRYONIC_PLACENTA_DEVELOPMENT		78	0.382198	1.0276	0.385417	1	1	2194	tags=13%, list=7%, signal=14%
GOBP_REGULATION_OF_LONG_TERM_SYNAPTIC_POTENTIATION	GOBP_REGULATION_OF_LONG_TERM_SYNAPTIC_POTENTIATION		43	0.446489	1.02707	0.454918	1	1	3378	tags=16%, list=11%, signal=18%
GOBP_ALCOHOL_CATABOLIC_PROCESS	GOBP_ALCOHOL_CATABOLIC_PROCESS		53	0.371784	1.02694	0.384083	1	1	3216	tags=21%, list=10%, signal=23%
GOBP_PROTEIN_REFOLDING	GOBP_PROTEIN_REFOLDING		23	0.500577	1.02692	0.436697	1	1	3874	tags=39%, list=12%, signal=45%
GOBP_T_CELL_ACTIVATION_INVOLVED_IN_IMMUNE_RESPONSE	GOBP_T_CELL_ACTIVATION_INVOLVED_IN_IMMUNE_RESPONSE		109	0.446226	1.02633	0.427083	1	1	4118	tags=22%, list=13%, signal=25%
GOBP_POTASSIUM_ION_EXPORT_ACROSS_PLASMA_MEMBRANE	GOBP_POTASSIUM_ION_EXPORT_ACROSS_PLASMA_MEMBRANE		16	0.386632	1.02545	0.449898	1	1	4824	tags=25%, list=15%, signal=30%
GOBP_RESPONSE_TO_COPPER_ION	GOBP_RESPONSE_TO_COPPER_ION		36	0.452088	1.02518	0.418349	1	1	4422	tags=31%, list=14%, signal=36%
GOBP_SPERMATID_DIFFERENTIATION	GOBP_SPERMATID_DIFFERENTIATION		134	0.31934	1.02463	0.429142	1	1	1625	tags=7%, list=5%, signal=7%
GOBP_B_CELL_DIFFERENTIATION	GOBP_B_CELL_DIFFERENTIATION		133	0.355875	1.02442	0.391867	1	1	4118	tags=21%, list=13%, signal=24%
GOBP_L_AMINO_ACID_TRANSPORT	GOBP_L_AMINO_ACID_TRANSPORT		62	0.399797	1.02401	0.410562	1	1	3200	tags=16%, list=10%, signal=18%
GOBP_CELLULAR_SENESCENCE	GOBP_CELLULAR_SENESCENCE		73	0.391112	1.02392	0.421502	1	1	2443	tags=18%, list=8%, signal=19%
GOBP_REGULATION_OF_RESPONSE_TO_REACTIVE_OXYGEN_SPECIES	GOBP_REGULATION_OF_RESPONSE_TO_REACTIVE_OXYGEN_SPECIES		29	0.464209	1.02357	0.453721	1	1	2105	tags=24%, list=7%, signal=26%
GOBP_POSITIVE_REGULATION_OF_ADAPTIVE_IMMUNE_RESPONSE	GOBP_POSITIVE_REGULATION_OF_ADAPTIVE_IMMUNE_RESPONSE		94	0.448969	1.02323	0.442177	1	1	3302	tags=26%, list=11%, signal=28%
GOBP_NEGATIVE_REGULATION_OF_LEUKOCYTE_PROLIFERATION	GOBP_NEGATIVE_REGULATION_OF_LEUKOCYTE_PROLIFERATION		85	0.462269	1.02256	0.463415	1	1	3725	tags=24%, list=12%, signal=27%
GOBP_MACROPHAGE_ACTIVATION_INVOLVED_IN_IMMUNE_RESPONSE	GOBP_MACROPHAGE_ACTIVATION_INVOLVED_IN_IMMUNE_RESPONSE		18	0.549485	1.02214	0.446043	1	1	3087	tags=33%, list=10%, signal=37%
GOBP_CARDIAC_MUSCLE_CELL_DIFFERENTIATION	GOBP_CARDIAC_MUSCLE_CELL_DIFFERENTIATION		109	0.337155	1.02117	0.397993	1	1	3215	tags=17%, list=10%, signal=19%
GOBP_T_CELL_PROLIFERATION	GOBP_T_CELL_PROLIFERATION		189	0.425514	1.02099	0.455907	1	1	3996	tags=27%, list=13%, signal=31%
GOBP_MAMMARY_GLAND_ALVEOLUS_DEVELOPMENT	GOBP_MAMMARY_GLAND_ALVEOLUS_DEVELOPMENT		17	0.496047	1.0209	0.413174	1	1	115	tags=6%, list=0%, signal=6%
GOBP_FOREBRAIN_NEURON_DEVELOPMENT	GOBP_FOREBRAIN_NEURON_DEVELOPMENT		24	0.439459	1.02085	0.40884	1	1	1839	tags=17%, list=6%, signal=18%
GOBP_POSITIVE_REGULATION_OF_CELL_SUBSTRATE_JUNCTION_ORGANIZATION	GOBP_POSITIVE_REGULATION_OF_CELL_SUBSTRATE_JUNCTION_ORGANIZATION		30	0.431603	1.0205	0.424762	1	1	1925	tags=17%, list=6%, signal=18%
GOBP_REGULATION_OF_SPROUTING_ANGIOGENESIS	GOBP_REGULATION_OF_SPROUTING_ANGIOGENESIS		50	0.413305	1.02034	0.417355	1	1	3772	tags=24%, list=12%, signal=27%
GOBP_REGULATION_OF_MUSCLE_ORGAN_DEVELOPMENT	GOBP_REGULATION_OF_MUSCLE_ORGAN_DEVELOPMENT		39	0.387972	1.01989	0.400742	1	1	373	tags=5%, list=1%, signal=5%
GOBP_ENDOTHELIAL_CELL_MIGRATION	GOBP_ENDOTHELIAL_CELL_MIGRATION		254	0.397472	1.01872	0.44294	1	1	3463	tags=24%, list=11%, signal=27%
GOBP_REGULATION_OF_CELL_DEVELOPMENT	GOBP_REGULATION_OF_CELL_DEVELOPMENT		456	0.329626	1.01827	0.397436	1	1	3532	tags=16%, list=11%, signal=17%
GOBP_FATTY_ACID_DERIVATIVE_BIOSYNTHETIC_PROCESS	GOBP_FATTY_ACID_DERIVATIVE_BIOSYNTHETIC_PROCESS		57	0.354622	1.01825	0.447106	1	1	1223	tags=7%, list=4%, signal=7%
GOBP_CELL_CELL_ADHESION_VIA_PLASMA_MEMBRANE_ADHESION_MOLECULES	GOBP_CELL_CELL_ADHESION_VIA_PLASMA_MEMBRANE_ADHESION_MOLECULES		254	0.352464	1.01822	0.434629	1	1	3281	tags=13%, list=10%, signal=14%
GOBP_RESPONSE_TO_HYDROGEN_PEROXIDE	GOBP_RESPONSE_TO_HYDROGEN_PEROXIDE		125	0.352475	1.0182	0.364207	1	1	3479	tags=22%, list=11%, signal=24%
GOBP_VASCULAR_TRANSPORT	GOBP_VASCULAR_TRANSPORT		87	0.392673	1.01785	0.423077	1	1	2411	tags=10%, list=8%, signal=11%
GOBP_AMINO_ACID_TRANSPORT	GOBP_AMINO_ACID_TRANSPORT		144	0.346779	1.01648	0.436242	1	1	2085	tags=9%, list=7%, signal=10%
GOBP_RESPONSE_TO_CORTICOSTEROID	GOBP_RESPONSE_TO_CORTICOSTEROID		149	0.369529	1.01643	0.428846	1	1	3415	tags=19%, list=11%, signal=21%
GOBP_MATURE_B_CELL_DIFFERENTIATION	GOBP_MATURE_B_CELL_DIFFERENTIATION		30	0.471313	1.01642	0.387097	1	1	3741	tags=23%, list=12%, signal=26%
GOBP_REGULATION_OF_CYTOSKELETON_ORGANIZATION	GOBP_REGULATION_OF_CYTOSKELETON_ORGANIZATION		463	0.348696	1.01632	0.367418	1	1	3256	tags=19%, list=10%, signal=20%
GOBP_HOMOLOGOUS_CHROMOSOME_SEGREGATION	GOBP_HOMOLOGOUS_CHROMOSOME_SEGREGATION		40	0.461408	1.01618	0.507692	1	1	1595	tags=10%, list=5%, signal=11%
GOBP_KERATINOCYTE_DIFFERENTIATION	GOBP_KERATINOCYTE_DIFFERENTIATION		273	0.229569	1.01612	0.401515	1	1	1689	tags=3%, list=5%, signal=3%
GOBP_LACTATION	GOBP_LACTATION		42	0.400065	1.01602	0.413163	1	1	2841	tags=14%, list=9%, signal=16%
GOBP_NEGATIVE_REGULATION_OF_CELLULAR_PROTEIN_CATABOLIC_PROCESS	GOBP_NEGATIVE_REGULATION_OF_CELLULAR_PROTEIN_CATABOLIC_PROCESS		68	0.372701	1.01517	0.405567	1	1	1562	tags=12%, list=5%, signal=12%
GOBP_RETINA_HOMEOSTASIS	GOBP_RETINA_HOMEOSTASIS		66	0.343492	1.01444	0.422018	1	1	3200	tags=15%, list=10%, signal=17%
GOBP_CHAPERONE_MEDIATED_PROTEIN_COMPLEX_ASSEMBLY	GOBP_CHAPERONE_MEDIATED_PROTEIN_COMPLEX_ASSEMBLY		21	0.56732	1.01442	0.462406	1	1	1256	tags=19%, list=4%, signal=20%
GOBP_RESPONSE_TO_MUSCLE_ACTIVITY	GOBP_RESPONSE_TO_MUSCLE_ACTIVITY		20	0.396263	1.0142	0.422053	1	1	115	tags=5%, list=0%, signal=5%
GOBP_REGULATION_OF_ANOIKIS	GOBP_REGULATION_OF_ANOIKIS		23	0.431923	1.01409	0.453571	1	1	3118	tags=30%, list=10%, signal=34%
GOBP_OOCYTE_DIFFERENTIATION	GOBP_OOCYTE_DIFFERENTIATION		41	0.398944	1.01409	0.427495	1	1	2069	tags=10%, list=7%, signal=10%
GOBP_INTRINSIC_APOPTOTIC_SIGNALING_PATHWAY_BY_P53_CLASS_MEDIATOR	GOBP_INTRINSIC_APOPTOTIC_SIGNALING_PATHWAY_BY_P53_CLASS_MEDIATOR		70	0.378092	1.01373	0.430147	1	1	2214	tags=16%, list=7%, signal=17%
GOBP_PURINE_NUCLEOTIDE_TRANSPORT	GOBP_PURINE_NUCLEOTIDE_TRANSPORT		25	0.429621	1.0132	0.417266	1	1	2625	tags=20%, list=8%, signal=22%
GOBP_MYOBLAST_FUSION	GOBP_MYOBLAST_FUSION		34	0.476949	1.01209	0.45648	1	1	2460	tags=15%, list=8%, signal=16%
GOBP_MUSCLE_CELL_PROLIFERATION	GOBP_MUSCLE_CELL_PROLIFERATION		203	0.366363	1.01196	0.444056	1	1	3383	tags=16%, list=11%, signal=18%
GOBP_POSITIVE_REGULATION_OF_LYMPHOCYTE_APOPTOTIC_PROCESS	GOBP_POSITIVE_REGULATION_OF_LYMPHOCYTE_APOPTOTIC_PROCESS		15	0.466003	1.01163	0.436266	1	1	2430	tags=20%, list=8%, signal=22%
GOBP_POSITIVE_REGULATION_OF_CELL_PROJECTION_ORGANIZATION	GOBP_POSITIVE_REGULATION_OF_CELL_PROJECTION_ORGANIZATION		313	0.353134	1.01149	0.411765	1	1	2925	tags=16%, list=9%, signal=18%
GOBP_PROTEIN_KINASE_A_SIGNALING	GOBP_PROTEIN_KINASE_A_SIGNALING		32	0.387761	1.01143	0.457627	1	1	3062	tags=16%, list=10%, signal=17%
GOBP_AMYLOID_PRECURSOR_PROTEIN_BIOSYNTHETIC_PROCESS	GOBP_AMYLOID_PRECURSOR_PROTEIN_BIOSYNTHETIC_PROCESS		21	0.481967	1.01086	0.458182	1	1	2114	tags=19%, list=7%, signal=20%
GOBP_ATRIAL_SEPTUM_DEVELOPMENT	GOBP_ATRIAL_SEPTUM_DEVELOPMENT		20	0.521771	1.01073	0.475379	1	1	2194	tags=30%, list=7%, signal=32%
GOBP_ADAPTIVE_THERMOGENESIS	GOBP_ADAPTIVE_THERMOGENESIS		148	0.372995	1.01064	0.44381	1	1	1575	tags=9%, list=5%, signal=10%
GOBP_REGULATION_OF_ENDOTHELIAL_CELL_DEVELOPMENT	GOBP_REGULATION_OF_ENDOTHELIAL_CELL_DEVELOPMENT		17	0.471088	1.00979	0.4375	1	1	2513	tags=24%, list=8%, signal=26%
GOBP_REGULATION_OF_TUBE_SIZE	GOBP_REGULATION_OF_TUBE_SIZE		122	0.390137	1.00912	0.43985	1	1	2623	tags=17%, list=8%, signal=19%
GOBP_POSITIVE_REGULATION_OF_PROTEIN_CONTAINING_COMPLEX_ASSEMBLY	GOBP_POSITIVE_REGULATION_OF_PROTEIN_CONTAINING_COMPLEX_ASSEMBLY		225	0.342515	1.00902	0.4	1	1	3129	tags=19%, list=10%, signal=21%
GOBP_POSITIVE_REGULATION_OF_MACROPHAGE_DERIVED_FOAM_CELL_DIFFERENTIATION	GOBP_POSITIVE_REGULATION_OF_MACROPHAGE_DERIVED_FOAM_CELL_DIFFERENTIATION		19	0.50324	1.00874	0.519455	1	1	3577	tags=21%, list=11%, signal=24%
GOBP_COLUMNAR_CUBOIDAL_EPITHELIAL_CELL_DEVELOPMENT	GOBP_COLUMNAR_CUBOIDAL_EPITHELIAL_CELL_DEVELOPMENT		36	0.360089	1.00868	0.419847	1	1	2448	tags=14%, list=8%, signal=15%
GOBP_PHOSPHATIDYLSERINE_ACYL_CHAIN_REMODELING	GOBP_PHOSPHATIDYLSERINE_ACYL_CHAIN_REMODELING		21	0.410998	1.00854	0.439539	1	1	2863	tags=29%, list=9%, signal=31%
GOBP_REGULATION_OF_PROTEIN_LOCALIZATION_TO_SYNAPSE	GOBP_REGULATION_OF_PROTEIN_LOCALIZATION_TO_SYNAPSE		24	0.418393	1.0082	0.427807	1	1	2026	tags=17%, list=6%, signal=18%
GOBP_MODULATION_BY_VIRUS_OF_HOST_CELLULAR_PROCESS	GOBP_MODULATION_BY_VIRUS_OF_HOST_CELLULAR_PROCESS		18	0.519524	1.00766	0.482243	1	1	1205	tags=22%, list=4%, signal=23%
GOBP_CD4_POSITIVE_ALPHA_BETA_T_CELL_ACTIVATION	GOBP_CD4_POSITIVE_ALPHA_BETA_T_CELL_ACTIVATION		96	0.400803	1.00717	0.457875	1	1	4211	tags=24%, list=13%, signal=28%
GOBP_POSITIVE_REGULATION_OF_CYTOKINESIS	GOBP_POSITIVE_REGULATION_OF_CYTOKINESIS		39	0.462438	1.00691	0.469466	1	1	3256	tags=15%, list=10%, signal=17%
GOBP_RESPONSE_TO_LEAD_ION	GOBP_RESPONSE_TO_LEAD_ION		22	0.387269	1.0061	0.445714	1	1	4422	tags=27%, list=14%, signal=32%
GOBP_NITRIC_OXIDE_SYNTHASE_BIOSYNTHETIC_PROCESS	GOBP_NITRIC_OXIDE_SYNTHASE_BIOSYNTHETIC_PROCESS		19	0.521846	1.00609	0.4926	1	1	2473	tags=32%, list=8%, signal=34%
GOBP_POSITIVE_REGULATION_OF_RESPONSE_TO_ENDOPLASMIC_RETICULUM_STRESS	GOBP_POSITIVE_REGULATION_OF_RESPONSE_TO_ENDOPLASMIC_RETICULUM_STRESS		33	0.444895	1.00528	0.40499	1	1	2240	tags=21%, list=7%, signal=23%
GOBP_CLATHRIN_DEPENDENT_ENDOCYTOSIS	GOBP_CLATHRIN_DEPENDENT_ENDOCYTOSIS		45	0.459676	1.0047	0.463221	1	1	998	tags=13%, list=3%, signal=14%
GOBP_CARDIAC_EPITHELIAL_TO_MESENCHYMAL_TRANSITION	GOBP_CARDIAC_EPITHELIAL_TO_MESENCHYMAL_TRANSITION		31	0.507596	1.00448	0.449331	1	1	3195	tags=32%, list=10%, signal=36%
GOBP_FATTY_ACID_TRANSPORT	GOBP_FATTY_ACID_TRANSPORT		145	0.350154	1.00436	0.467653	1	1	2279	tags=11%, list=7%, signal=12%
GOBP_REGULATION_OF_RESPONSE_TO_WOUNDING	GOBP_REGULATION_OF_RESPONSE_TO_WOUNDING		155	0.387376	1.00359	0.427549	1	1	4495	tags=25%, list=14%, signal=28%
GOBP_GASTRULATION	GOBP_GASTRULATION		168	0.401281	1.00342	0.416819	1	1	2301	tags=14%, list=7%, signal=15%
GOBP_CYTOPLASMIC_SEQUESTERING_OF_TRANSCRIPTION_FACTOR	GOBP_CYTOPLASMIC_SEQUESTERING_OF_TRANSCRIPTION_FACTOR		15	0.439077	1.00288	0.445507	1	1	1826	tags=20%, list=6%, signal=21%
GOBP_REGULATION_OF_PROTEIN_POLYMERIZATION	GOBP_REGULATION_OF_PROTEIN_POLYMERIZATION		199	0.35425	1.00265	0.46422	1	1	3182	tags=19%, list=10%, signal=21%
GOBP_RESPONSE_TO_GAMMA_RADIATION	GOBP_RESPONSE_TO_GAMMA_RADIATION		49	0.373619	1.00261	0.444023	1	1	4276	tags=35%, list=14%, signal=40%
GOBP_REGULATION_OF_UBIQUITIN_PROTEIN_LIGASE_ACTIVITY	GOBP_REGULATION_OF_UBIQUITIN_PROTEIN_LIGASE_ACTIVITY		23	0.512457	1.00164	0.496241	1	1	2250	tags=22%, list=7%, signal=23%
GOBP_CYTOPLASMIC_SEQUESTERING_OF_PROTEIN	GOBP_CYTOPLASMIC_SEQUESTERING_OF_PROTEIN		21	0.432367	1.00158	0.416342	1	1	1826	tags=19%, list=6%, signal=20%
GOBP_REGULATION_OF_LEUKOCYTE_MEDIATED_CYTOTOXICITY	GOBP_REGULATION_OF_LEUKOCYTE_MEDIATED_CYTOTOXICITY		76	0.476102	1.00147	0.535117	1	1	2396	tags=16%, list=8%, signal=17%
GOBP_TISSUE_REMODELING	GOBP_TISSUE_REMODELING		167	0.417157	1.00144	0.493913	1	1	3975	tags=23%, list=13%, signal=26%
GOBP_PHAGOCYTOSIS_RECOGNITION	GOBP_PHAGOCYTOSIS_RECOGNITION		24	0.475885	1.00137	0.483083	1	1	692	tags=8%, list=2%, signal=9%
GOBP_HEPATOCYTE_GROWTH_FACTOR_RECEPTOR_SIGNALING_PATHWAY	GOBP_HEPATOCYTE_GROWTH_FACTOR_RECEPTOR_SIGNALING_PATHWAY		16	0.422614	1.00128	0.424242	1	1	3452	tags=31%, list=11%, signal=35%
GOBP_ANTIGEN_PROCESSING_AND_PRESENTATION_OF_ENDOGENOUS_ANTIGEN	GOBP_ANTIGEN_PROCESSING_AND_PRESENTATION_OF_ENDOGENOUS_ANTIGEN		26	0.583858	1.00111	0.551402	1	1	1923	tags=23%, list=6%, signal=25%
GOBP_NEGATIVE_REGULATION_OF_DNA_BIOSYNTHETIC_PROCESS	GOBP_NEGATIVE_REGULATION_OF_DNA_BIOSYNTHETIC_PROCESS		33	0.384574	1.00038	0.435897	1	1	2354	tags=24%, list=7%, signal=26%
GOBP_MIRNA_METABOLIC_PROCESS	GOBP_MIRNA_METABOLIC_PROCESS		21	0.454734	0.999787	0.450091	1	1	671	tags=14%, list=2%, signal=15%
GOBP_REGULATION_OF_ALPHA_BETA_T_CELL_ACTIVATION	GOBP_REGULATION_OF_ALPHA_BETA_T_CELL_ACTIVATION		98	0.414932	0.999495	0.467857	1	1	3996	tags=22%, list=13%, signal=26%
GOBP_REGULATION_OF_WOUND_HEALING	GOBP_REGULATION_OF_WOUND_HEALING		124	0.379016	0.99896	0.420394	1	1	4495	tags=25%, list=14%, signal=29%
GOBP_REGULATION_OF_ANION_TRANSMEMBRANE_TRANSPORT	GOBP_REGULATION_OF_ANION_TRANSMEMBRANE_TRANSPORT		99	0.367055	0.99888	0.463373	1	1	3179	tags=18%, list=10%, signal=20%
GOBP_LAMELLIPODIUM_ORGANIZATION	GOBP_LAMELLIPODIUM_ORGANIZATION		81	0.400167	0.998854	0.477186	1	1	2580	tags=19%, list=8%, signal=20%
GOBP_STRESS_FIBER_ASSEMBLY	GOBP_STRESS_FIBER_ASSEMBLY		99	0.379012	0.998708	0.456238	1	1	3142	tags=23%, list=10%, signal=26%
GOBP_CELLULAR_RESPONSE_TO_EXTRACELLULAR_STIMULUS	GOBP_CELLULAR_RESPONSE_TO_EXTRACELLULAR_STIMULUS		212	0.349852	0.998052	0.427826	1	1	3293	tags=22%, list=10%, signal=24%
GOBP_POSITIVE_REGULATION_OF_PEPTIDE_SECRETION	GOBP_POSITIVE_REGULATION_OF_PEPTIDE_SECRETION		141	0.338041	0.997505	0.446655	1	1	2355	tags=11%, list=7%, signal=11%
GOBP_REGULATION_OF_ATPASE_ACTIVITY	GOBP_REGULATION_OF_ATPASE_ACTIVITY		75	0.37869	0.997338	0.436131	1	1	3275	tags=23%, list=10%, signal=25%
GOBP_NEGATIVE_REGULATION_OF_JNK_CASCADE	GOBP_NEGATIVE_REGULATION_OF_JNK_CASCADE		34	0.439555	0.9973	0.442495	1	1	473	tags=9%, list=2%, signal=9%
GOBP_REGULATION_OF_MYOTUBE_DIFFERENTIATION	GOBP_REGULATION_OF_MYOTUBE_DIFFERENTIATION		36	0.399533	0.997256	0.468504	1	1	4485	tags=22%, list=14%, signal=26%
GOBP_POSITIVE_REGULATION_OF_POTASSIUM_ION_TRANSMEMBRANE_TRANSPORTER_ACTIVITY	GOBP_POSITIVE_REGULATION_OF_POTASSIUM_ION_TRANSMEMBRANE_TRANSPORTER_ACTIVITY		25	0.363472	0.996915	0.491803	1	1	3966	tags=16%, list=13%, signal=18%
GOBP_TRANSLATIONAL_INITIATION	GOBP_TRANSLATIONAL_INITIATION		186	0.406664	0.996678	0.455487	1	1	1854	tags=17%, list=6%, signal=18%
GOBP_POSITIVE_REGULATION_OF_PHOSPHOPROTEIN_PHOSPHATASE_ACTIVITY	GOBP_POSITIVE_REGULATION_OF_PHOSPHOPROTEIN_PHOSPHATASE_ACTIVITY		19	0.47911	0.996508	0.480804	1	1	920	tags=16%, list=3%, signal=16%
GOBP_REGULATION_OF_MICROGLIAL_CELL_ACTIVATION	GOBP_REGULATION_OF_MICROGLIAL_CELL_ACTIVATION		19	0.459672	0.996405	0.490099	1	1	1587	tags=16%, list=5%, signal=17%
GOBP_NEGATIVE_REGULATION_OF_ENDOTHELIAL_CELL_PROLIFERATION	GOBP_NEGATIVE_REGULATION_OF_ENDOTHELIAL_CELL_PROLIFERATION		65	0.374762	0.995918	0.466165	1	1	3547	tags=17%, list=11%, signal=19%
GOBP_MELANOCYTE_DIFFERENTIATION	GOBP_MELANOCYTE_DIFFERENTIATION		23	0.361252	0.995076	0.484127	1	1	1131	tags=9%, list=4%, signal=9%
GOBP_CHAPERONE_MEDIATED_PROTEIN_FOLDING	GOBP_CHAPERONE_MEDIATED_PROTEIN_FOLDING		59	0.432579	0.994604	0.459165	1	1	2812	tags=24%, list=9%, signal=26%
GOBP_NEGATIVE_REGULATION_OF_CYTOKINE_PRODUCTION_INVOLVED_IN_IMMUNE_RESPONSE	GOBP_NEGATIVE_REGULATION_OF_CYTOKINE_PRODUCTION_INVOLVED_IN_IMMUNE_RESPONSE		26	0.507346	0.994159	0.506757	1	1	2117	tags=15%, list=7%, signal=16%
GOBP_NEGATIVE_REGULATION_OF_BIOMINERALIZATION	GOBP_NEGATIVE_REGULATION_OF_BIOMINERALIZATION		28	0.440016	0.994038	0.489149	1	1	3179	tags=21%, list=10%, signal=24%
GOBP_KERATINOCYTE_PROLIFERATION	GOBP_KERATINOCYTE_PROLIFERATION		46	0.3572	0.993862	0.487129	1	1	3064	tags=13%, list=10%, signal=14%
GOBP_AEROBIC_RESPIRATION	GOBP_AEROBIC_RESPIRATION		74	0.435187	0.993783	0.445946	1	1	1807	tags=22%, list=6%, signal=23%
GOBP_POSITIVE_REGULATION_OF_COLLAGEN_METABOLIC_PROCESS	GOBP_POSITIVE_REGULATION_OF_COLLAGEN_METABOLIC_PROCESS		23	0.41586	0.993626	0.455535	1	1	2436	tags=17%, list=8%, signal=19%
GOBP_CELL_ADHESION_MOLECULE_PRODUCTION	GOBP_CELL_ADHESION_MOLECULE_PRODUCTION		23	0.416204	0.993449	0.45591	1	1	2127	tags=17%, list=7%, signal=19%
GOBP_REGULATION_OF_ESTABLISHMENT_OR_MAINTENANCE_OF_CELL_POLARITY	GOBP_REGULATION_OF_ESTABLISHMENT_OR_MAINTENANCE_OF_CELL_POLARITY		20	0.443797	0.993402	0.481482	1	1	3109	tags=25%, list=10%, signal=28%
GOBP_POSITIVE_REGULATION_OF_NITRIC_OXIDE_METABOLIC_PROCESS	GOBP_POSITIVE_REGULATION_OF_NITRIC_OXIDE_METABOLIC_PROCESS		38	0.463221	0.993048	0.45045	1	1	3441	tags=24%, list=11%, signal=27%
GOBP_LEARNING	GOBP_LEARNING		124	0.309413	0.993042	0.455046	1	1	3543	tags=14%, list=11%, signal=15%
GOBP_PROTEIN_POLYMERIZATION	GOBP_PROTEIN_POLYMERIZATION		260	0.333614	0.992935	0.5	1	1	3182	tags=18%, list=10%, signal=20%
GOBP_REGULATION_OF_TELOMERASE_ACTIVITY	GOBP_REGULATION_OF_TELOMERASE_ACTIVITY		44	0.474027	0.99258	0.482109	1	1	2521	tags=20%, list=8%, signal=22%
GOBP_REGULATION_OF_MITOCHONDRIAL_OUTER_MEMBRANE_PERMEABILIZATION_INVOLVED_IN_APOPTOTIC_SIGNALING_PATHWAY	GOBP_REGULATION_OF_MITOCHONDRIAL_OUTER_MEMBRANE_PERMEABILIZATION_INVOLVED_IN_APOPTOTIC_SIGNALING_PATHWAY		42	0.376138	0.992442	0.459144	1	1	1084	tags=10%, list=3%, signal=10%
GOBP_RESPONSE_TO_CAFFEINE	GOBP_RESPONSE_TO_CAFFEINE		17	0.410525	0.992426	0.45935	1	1	399	tags=6%, list=1%, signal=6%
GOBP_REGULATION_OF_RECEPTOR_LOCALIZATION_TO_SYNAPSE	GOBP_REGULATION_OF_RECEPTOR_LOCALIZATION_TO_SYNAPSE		16	0.477154	0.992306	0.49522	1	1	1973	tags=19%, list=6%, signal=20%
GOBP_POSITIVE_REGULATION_OF_PEPTIDYL_TYROSINE_PHOSPHORYLATION	GOBP_POSITIVE_REGULATION_OF_PEPTIDYL_TYROSINE_PHOSPHORYLATION		185	0.374845	0.992193	0.475138	1	1	2533	tags=13%, list=8%, signal=14%
GOBP_PEPTIDYL_TYROSINE_AUTOPHOSPHORYLATION	GOBP_PEPTIDYL_TYROSINE_AUTOPHOSPHORYLATION		21	0.44146	0.991726	0.465779	1	1	1925	tags=10%, list=6%, signal=10%
GOBP_REGULATION_OF_CELL_SUBSTRATE_ADHESION	GOBP_REGULATION_OF_CELL_SUBSTRATE_ADHESION		202	0.378398	0.99141	0.5	1	1	3119	tags=17%, list=10%, signal=19%
GOBP_MATURATION_OF_LSU_RRNA	GOBP_MATURATION_OF_LSU_RRNA		26	0.606757	0.9913	0.526119	1	1	2686	tags=42%, list=9%, signal=46%
GOBP_COLUMNAR_CUBOIDAL_EPITHELIAL_CELL_DIFFERENTIATION	GOBP_COLUMNAR_CUBOIDAL_EPITHELIAL_CELL_DIFFERENTIATION		77	0.322811	0.990965	0.513513	1	1	2448	tags=10%, list=8%, signal=11%
GOBP_STEROL_HOMEOSTASIS	GOBP_STEROL_HOMEOSTASIS		91	0.331851	0.989619	0.460695	1	1	3187	tags=13%, list=10%, signal=15%
GOBP_MONOCYTE_DIFFERENTIATION	GOBP_MONOCYTE_DIFFERENTIATION		35	0.470728	0.989269	0.470588	1	1	3302	tags=26%, list=11%, signal=29%
GOBP_MEIOTIC_CHROMOSOME_SEGREGATION	GOBP_MEIOTIC_CHROMOSOME_SEGREGATION		64	0.47897	0.988622	0.530769	1	1	2463	tags=14%, list=8%, signal=15%
GOBP_DENDRITIC_CELL_CHEMOTAXIS	GOBP_DENDRITIC_CELL_CHEMOTAXIS		23	0.458032	0.988209	0.496403	1	1	3547	tags=26%, list=11%, signal=29%
GOBP_SUBPALLIUM_DEVELOPMENT	GOBP_SUBPALLIUM_DEVELOPMENT		23	0.463286	0.987679	0.470919	1	1	1625	tags=17%, list=5%, signal=18%
GOBP_T_CELL_DIFFERENTIATION_INVOLVED_IN_IMMUNE_RESPONSE	GOBP_T_CELL_DIFFERENTIATION_INVOLVED_IN_IMMUNE_RESPONSE		71	0.421064	0.986884	0.499124	1	1	3873	tags=21%, list=12%, signal=24%
GOBP_POSITIVE_REGULATION_OF_GLUCOSE_IMPORT	GOBP_POSITIVE_REGULATION_OF_GLUCOSE_IMPORT		36	0.373107	0.986828	0.442446	1	1	2557	tags=14%, list=8%, signal=15%
GOBP_NUCLEOTIDE_TRANSPORT	GOBP_NUCLEOTIDE_TRANSPORT		29	0.413486	0.986716	0.465116	1	1	2625	tags=17%, list=8%, signal=19%
GOBP_EOSINOPHIL_CHEMOTAXIS	GOBP_EOSINOPHIL_CHEMOTAXIS		18	0.528547	0.9866	0.566327	1	1	2298	tags=17%, list=7%, signal=18%
GOBP_REGULATION_OF_NEURAL_PRECURSOR_CELL_PROLIFERATION	GOBP_REGULATION_OF_NEURAL_PRECURSOR_CELL_PROLIFERATION		77	0.371021	0.986597	0.498062	1	1	1555	tags=6%, list=5%, signal=7%
GOBP_REGULATION_OF_RECEPTOR_INTERNALIZATION	GOBP_REGULATION_OF_RECEPTOR_INTERNALIZATION		52	0.378241	0.986557	0.448911	1	1	1567	tags=13%, list=5%, signal=14%
GOBP_REGULATION_OF_ADAPTIVE_IMMUNE_RESPONSE	GOBP_REGULATION_OF_ADAPTIVE_IMMUNE_RESPONSE		160	0.416367	0.986393	0.49026	1	1	4211	tags=28%, list=13%, signal=32%
GOBP_AXO_DENDRITIC_TRANSPORT	GOBP_AXO_DENDRITIC_TRANSPORT		63	0.358017	0.985998	0.475191	1	1	3759	tags=25%, list=12%, signal=29%
GOBP_CELL_MATURATION	GOBP_CELL_MATURATION		151	0.305604	0.985992	0.553229	1	1	1338	tags=5%, list=4%, signal=5%
GOBP_NEGATIVE_REGULATION_OF_SIGNAL_TRANSDUCTION_IN_ABSENCE_OF_LIGAND	GOBP_NEGATIVE_REGULATION_OF_SIGNAL_TRANSDUCTION_IN_ABSENCE_OF_LIGAND		32	0.403226	0.985945	0.472628	1	1	3237	tags=22%, list=10%, signal=24%
GOBP_RESPONSE_TO_AMINO_ACID_STARVATION	GOBP_RESPONSE_TO_AMINO_ACID_STARVATION		42	0.37389	0.985554	0.481696	1	1	2383	tags=17%, list=8%, signal=18%
GOBP_VESICLE_FUSION_TO_PLASMA_MEMBRANE	GOBP_VESICLE_FUSION_TO_PLASMA_MEMBRANE		21	0.401706	0.985515	0.492565	1	1	1879	tags=14%, list=6%, signal=15%
GOBP_SPINDLE_LOCALIZATION	GOBP_SPINDLE_LOCALIZATION		49	0.433629	0.984932	0.553309	1	1	906	tags=10%, list=3%, signal=10%
GOBP_ODONTOGENESIS_OF_DENTIN_CONTAINING_TOOTH	GOBP_ODONTOGENESIS_OF_DENTIN_CONTAINING_TOOTH		82	0.334303	0.984702	0.505474	1	1	2783	tags=13%, list=9%, signal=15%
GOBP_NEGATIVE_REGULATION_OF_BLOOD_VESSEL_ENDOTHELIAL_CELL_PROLIFERATION_INVOLVED_IN_SPROUTING_ANGIOGENESIS	GOBP_NEGATIVE_REGULATION_OF_BLOOD_VESSEL_ENDOTHELIAL_CELL_PROLIFERATION_INVOLVED_IN_SPROUTING_ANGIOGENESIS		23	0.3343	0.984511	0.479029	1	1	4224	tags=17%, list=13%, signal=20%
GOBP_CELLULAR_RESPONSE_TO_REACTIVE_OXYGEN_SPECIES	GOBP_CELLULAR_RESPONSE_TO_REACTIVE_OXYGEN_SPECIES		144	0.335951	0.983817	0.52073	1	1	3064	tags=19%, list=10%, signal=21%
GOBP_REGULATION_OF_KERATINOCYTE_PROLIFERATION	GOBP_REGULATION_OF_KERATINOCYTE_PROLIFERATION		35	0.379886	0.983659	0.469636	1	1	3064	tags=11%, list=10%, signal=13%
GOBP_DNA_CATABOLIC_PROCESS	GOBP_DNA_CATABOLIC_PROCESS		38	0.407172	0.983521	0.471735	1	1	3418	tags=26%, list=11%, signal=29%
GOBP_REGULATION_OF_GLUCOSE_TRANSMEMBRANE_TRANSPORT	GOBP_REGULATION_OF_GLUCOSE_TRANSMEMBRANE_TRANSPORT		70	0.353245	0.983361	0.466087	1	1	2777	tags=16%, list=9%, signal=17%
GOBP_DENDRITE_SELF_AVOIDANCE	GOBP_DENDRITE_SELF_AVOIDANCE		17	0.49469	0.98318	0.476809	1	1	77	tags=6%, list=0%, signal=6%
GOBP_BASEMENT_MEMBRANE_ORGANIZATION	GOBP_BASEMENT_MEMBRANE_ORGANIZATION		30	0.500692	0.98303	0.517717	1	1	3381	tags=37%, list=11%, signal=41%
GOBP_REGULATION_OF_LYMPHOCYTE_MEDIATED_IMMUNITY	GOBP_REGULATION_OF_LYMPHOCYTE_MEDIATED_IMMUNITY		146	0.393995	0.98284	0.497623	1	1	2644	tags=14%, list=8%, signal=16%
GOBP_COGNITION	GOBP_COGNITION		261	0.312722	0.980983	0.492933	1	1	3543	tags=15%, list=11%, signal=16%
GOBP_HEMATOPOIETIC_STEM_CELL_PROLIFERATION	GOBP_HEMATOPOIETIC_STEM_CELL_PROLIFERATION		22	0.422855	0.980702	0.484171	1	1	3100	tags=18%, list=10%, signal=20%
GOBP_AMEBOIDAL_TYPE_CELL_MIGRATION	GOBP_AMEBOIDAL_TYPE_CELL_MIGRATION		439	0.36118	0.980411	0.51215	1	1	3471	tags=22%, list=11%, signal=24%
GOBP_EPITHELIAL_TO_MESENCHYMAL_TRANSITION	GOBP_EPITHELIAL_TO_MESENCHYMAL_TRANSITION		145	0.363641	0.980071	0.476431	1	1	3376	tags=19%, list=11%, signal=22%
GOBP_ACTIN_FILAMENT_BUNDLE_ORGANIZATION	GOBP_ACTIN_FILAMENT_BUNDLE_ORGANIZATION		147	0.381591	0.980058	0.509982	1	1	3452	tags=24%, list=11%, signal=27%
GOBP_LIPID_PHOSPHORYLATION	GOBP_LIPID_PHOSPHORYLATION		70	0.349647	0.979896	0.477551	1	1	2634	tags=16%, list=8%, signal=17%
GOBP_NEGATIVE_REGULATION_OF_EXOCYTOSIS	GOBP_NEGATIVE_REGULATION_OF_EXOCYTOSIS		29	0.45768	0.979637	0.498169	1	1	1086	tags=14%, list=3%, signal=14%
GOBP_POSITIVE_REGULATION_OF_GLIOGENESIS	GOBP_POSITIVE_REGULATION_OF_GLIOGENESIS		60	0.343812	0.979094	0.50503	1	1	3244	tags=18%, list=10%, signal=20%
GOBP_MAINTENANCE_OF_CELL_POLARITY	GOBP_MAINTENANCE_OF_CELL_POLARITY		17	0.423565	0.978849	0.498008	1	1	144	tags=6%, list=0%, signal=6%
GOBP_POSITIVE_REGULATION_OF_CD4_POSITIVE_ALPHA_BETA_T_CELL_DIFFERENTIATION	GOBP_POSITIVE_REGULATION_OF_CD4_POSITIVE_ALPHA_BETA_T_CELL_DIFFERENTIATION		32	0.49531	0.978771	0.476027	1	1	3873	tags=25%, list=12%, signal=28%
GOBP_REGENERATION	GOBP_REGENERATION		179	0.343817	0.978751	0.513089	1	1	3195	tags=13%, list=10%, signal=15%
GOBP_POSITIVE_REGULATION_OF_PROTEIN_KINASE_B_SIGNALING	GOBP_POSITIVE_REGULATION_OF_PROTEIN_KINASE_B_SIGNALING		168	0.337629	0.978683	0.494828	1	1	3532	tags=16%, list=11%, signal=18%
GOBP_REGULATION_OF_CD4_POSITIVE_ALPHA_BETA_T_CELL_DIFFERENTIATION	GOBP_REGULATION_OF_CD4_POSITIVE_ALPHA_BETA_T_CELL_DIFFERENTIATION		51	0.452952	0.977998	0.514599	1	1	3873	tags=24%, list=12%, signal=27%
GOBP_NEGATIVE_REGULATION_OF_INTRINSIC_APOPTOTIC_SIGNALING_PATHWAY_BY_P53_CLASS_MEDIATOR	GOBP_NEGATIVE_REGULATION_OF_INTRINSIC_APOPTOTIC_SIGNALING_PATHWAY_BY_P53_CLASS_MEDIATOR		18	0.473284	0.97754	0.477718	1	1	1073	tags=11%, list=3%, signal=11%
GOBP_CELLULAR_RESPONSE_TO_RADIATION	GOBP_CELLULAR_RESPONSE_TO_RADIATION		175	0.363163	0.977534	0.504873	1	1	2928	tags=19%, list=9%, signal=21%
GOBP_RESPONSE_TO_REACTIVE_OXYGEN_SPECIES	GOBP_RESPONSE_TO_REACTIVE_OXYGEN_SPECIES		205	0.332685	0.977359	0.547812	1	1	3479	tags=20%, list=11%, signal=23%
GOBP_TELENCEPHALON_DEVELOPMENT	GOBP_TELENCEPHALON_DEVELOPMENT		214	0.334117	0.977328	0.582781	1	1	2522	tags=11%, list=8%, signal=12%
GOBP_REGULATION_OF_MEMBRANE_PERMEABILITY	GOBP_REGULATION_OF_MEMBRANE_PERMEABILITY		82	0.355324	0.977023	0.517442	1	1	2959	tags=15%, list=9%, signal=16%
GOBP_COLLAGEN_METABOLIC_PROCESS	GOBP_COLLAGEN_METABOLIC_PROCESS		94	0.412382	0.97672	0.496528	1	1	3880	tags=24%, list=12%, signal=28%
GOBP_NEGATIVE_REGULATION_OF_HISTONE_METHYLATION	GOBP_NEGATIVE_REGULATION_OF_HISTONE_METHYLATION		17	0.437051	0.976704	0.471933	1	1	1073	tags=12%, list=3%, signal=12%
GOBP_FEMALE_GAMETE_GENERATION	GOBP_FEMALE_GAMETE_GENERATION		113	0.366782	0.976431	0.549165	1	1	1443	tags=9%, list=5%, signal=9%
GOBP_POSITIVE_REGULATION_OF_TELOMERE_MAINTENANCE_VIA_TELOMERE_LENGTHENING	GOBP_POSITIVE_REGULATION_OF_TELOMERE_MAINTENANCE_VIA_TELOMERE_LENGTHENING		36	0.513515	0.976374	0.53876	1	1	2207	tags=19%, list=7%, signal=21%
GOBP_REGULATION_OF_RNA_SPLICING	GOBP_REGULATION_OF_RNA_SPLICING		116	0.417922	0.975714	0.488372	1	1	2842	tags=24%, list=9%, signal=26%
GOBP_MONOCARBOXYLIC_ACID_TRANSPORT	GOBP_MONOCARBOXYLIC_ACID_TRANSPORT		171	0.309279	0.975144	0.54321	1	1	2191	tags=8%, list=7%, signal=8%
GOBP_IN_UTERO_EMBRYONIC_DEVELOPMENT	GOBP_IN_UTERO_EMBRYONIC_DEVELOPMENT		313	0.32721	0.975008	0.551471	1	1	2301	tags=13%, list=7%, signal=14%
GOBP_RESPONSE_TO_INTERFERON_BETA	GOBP_RESPONSE_TO_INTERFERON_BETA		27	0.397929	0.974317	0.507968	1	1	586	tags=7%, list=2%, signal=8%
GOBP_REGULATION_OF_MITOCHONDRIAL_MEMBRANE_PERMEABILITY	GOBP_REGULATION_OF_MITOCHONDRIAL_MEMBRANE_PERMEABILITY		68	0.354178	0.97417	0.534972	1	1	1084	tags=7%, list=3%, signal=8%
GOBP_CELL_AGING	GOBP_CELL_AGING		106	0.355784	0.974161	0.542714	1	1	2443	tags=18%, list=8%, signal=19%
GOBP_EPITHELIAL_CELL_PROLIFERATION	GOBP_EPITHELIAL_CELL_PROLIFERATION		401	0.330642	0.97409	0.53321	1	1	3587	tags=18%, list=11%, signal=20%
GOBP_APPENDAGE_DEVELOPMENT	GOBP_APPENDAGE_DEVELOPMENT		158	0.3225	0.973632	0.520073	1	1	3120	tags=16%, list=10%, signal=18%
GOBP_MESODERM_DEVELOPMENT	GOBP_MESODERM_DEVELOPMENT		112	0.353228	0.973552	0.521657	1	1	3120	tags=13%, list=10%, signal=14%
GOBP_OOCYTE_MATURATION	GOBP_OOCYTE_MATURATION		21	0.481262	0.973164	0.541509	1	1	2069	tags=14%, list=7%, signal=15%
GOBP_POSITIVE_REGULATION_OF_COAGULATION	GOBP_POSITIVE_REGULATION_OF_COAGULATION		23	0.460358	0.972083	0.554455	1	1	2417	tags=26%, list=8%, signal=28%
GOBP_CELLULAR_RESPONSE_TO_CORTICOSTEROID_STIMULUS	GOBP_CELLULAR_RESPONSE_TO_CORTICOSTEROID_STIMULUS		58	0.383994	0.97196	0.486641	1	1	3293	tags=21%, list=10%, signal=23%
GOBP_REGULATION_OF_TRANSCRIPTION_ELONGATION_FROM_RNA_POLYMERASE_II_PROMOTER	GOBP_REGULATION_OF_TRANSCRIPTION_ELONGATION_FROM_RNA_POLYMERASE_II_PROMOTER		24	0.436333	0.971749	0.519685	1	1	1681	tags=17%, list=5%, signal=18%
GOBP_POSITIVE_REGULATION_OF_G1_S_TRANSITION_OF_MITOTIC_CELL_CYCLE	GOBP_POSITIVE_REGULATION_OF_G1_S_TRANSITION_OF_MITOTIC_CELL_CYCLE		41	0.384998	0.971446	0.504744	1	1	4058	tags=24%, list=13%, signal=28%
GOBP_IMMUNE_RESPONSE_TO_TUMOR_CELL	GOBP_IMMUNE_RESPONSE_TO_TUMOR_CELL		21	0.493671	0.970732	0.558104	1	1	5080	tags=43%, list=16%, signal=51%
GOBP_NEGATIVE_REGULATION_OF_GROWTH	GOBP_NEGATIVE_REGULATION_OF_GROWTH		235	0.356152	0.970582	0.501792	1	1	3661	tags=17%, list=12%, signal=19%
GOBP_NON_MOTILE_CILIUM_ASSEMBLY	GOBP_NON_MOTILE_CILIUM_ASSEMBLY		45	0.347279	0.970261	0.508772	1	1	3097	tags=18%, list=10%, signal=20%
GOBP_MODULATION_BY_SYMBIONT_OF_HOST_PROCESS	GOBP_MODULATION_BY_SYMBIONT_OF_HOST_PROCESS		37	0.403617	0.969991	0.552987	1	1	1720	tags=16%, list=5%, signal=17%
GOBP_REGULATION_OF_SKELETAL_MUSCLE_CELL_DIFFERENTIATION	GOBP_REGULATION_OF_SKELETAL_MUSCLE_CELL_DIFFERENTIATION		17	0.461671	0.969916	0.511321	1	1	1373	tags=18%, list=4%, signal=18%
GOBP_INNER_EAR_RECEPTOR_CELL_STEREOCILIUM_ORGANIZATION	GOBP_INNER_EAR_RECEPTOR_CELL_STEREOCILIUM_ORGANIZATION		25	0.349216	0.969288	0.520147	1	1	2033	tags=12%, list=6%, signal=13%
GOBP_STRIATED_MUSCLE_CELL_DIFFERENTIATION	GOBP_STRIATED_MUSCLE_CELL_DIFFERENTIATION		247	0.316969	0.969266	0.53012	1	1	3215	tags=15%, list=10%, signal=17%
GOBP_POSITIVE_REGULATION_OF_CARBOHYDRATE_METABOLIC_PROCESS	GOBP_POSITIVE_REGULATION_OF_CARBOHYDRATE_METABOLIC_PROCESS		73	0.341925	0.969139	0.519553	1	1	3479	tags=15%, list=11%, signal=17%
GOBP_INTERLEUKIN_17_PRODUCTION	GOBP_INTERLEUKIN_17_PRODUCTION		38	0.3652	0.968718	0.51028	1	1	3547	tags=13%, list=11%, signal=15%
GOBP_VESICLE_MEDIATED_TRANSPORT_IN_SYNAPSE	GOBP_VESICLE_MEDIATED_TRANSPORT_IN_SYNAPSE		189	0.309625	0.968667	0.518868	1	1	2026	tags=10%, list=6%, signal=11%
GOBP_ESTABLISHMENT_OF_PROTEIN_LOCALIZATION_TO_MEMBRANE	GOBP_ESTABLISHMENT_OF_PROTEIN_LOCALIZATION_TO_MEMBRANE		305	0.338957	0.968116	0.572534	1	1	2623	tags=18%, list=8%, signal=19%
GOBP_NEGATIVE_REGULATION_OF_PRODUCTION_OF_MOLECULAR_MEDIATOR_OF_IMMUNE_RESPONSE	GOBP_NEGATIVE_REGULATION_OF_PRODUCTION_OF_MOLECULAR_MEDIATOR_OF_IMMUNE_RESPONSE		39	0.455129	0.967897	0.54717	1	1	2473	tags=18%, list=8%, signal=19%
GOBP_NEGATIVE_REGULATION_OF_PLASMA_MEMBRANE_BOUNDED_CELL_PROJECTION_ASSEMBLY	GOBP_NEGATIVE_REGULATION_OF_PLASMA_MEMBRANE_BOUNDED_CELL_PROJECTION_ASSEMBLY		27	0.410828	0.967724	0.520792	1	1	4886	tags=37%, list=16%, signal=44%
GOBP_PROTEIN_INSERTION_INTO_MITOCHONDRIAL_MEMBRANE_INVOLVED_IN_APOPTOTIC_SIGNALING_PATHWAY	GOBP_PROTEIN_INSERTION_INTO_MITOCHONDRIAL_MEMBRANE_INVOLVED_IN_APOPTOTIC_SIGNALING_PATHWAY		30	0.372598	0.967425	0.521822	1	1	2770	tags=17%, list=9%, signal=18%
GOBP_NEGATIVE_REGULATION_OF_ENDOTHELIAL_CELL_APOPTOTIC_PROCESS	GOBP_NEGATIVE_REGULATION_OF_ENDOTHELIAL_CELL_APOPTOTIC_PROCESS		33	0.41048	0.967234	0.48381	1	1	3245	tags=24%, list=10%, signal=27%
GOBP_HEART_TRABECULA_MORPHOGENESIS	GOBP_HEART_TRABECULA_MORPHOGENESIS		29	0.463929	0.966396	0.535642	1	1	2436	tags=17%, list=8%, signal=19%
GOBP_ANTIGEN_PROCESSING_AND_PRESENTATION_OF_ENDOGENOUS_PEPTIDE_ANTIGEN	GOBP_ANTIGEN_PROCESSING_AND_PRESENTATION_OF_ENDOGENOUS_PEPTIDE_ANTIGEN		19	0.594599	0.965982	0.602637	1	1	1923	tags=26%, list=6%, signal=28%
GOBP_ARP2_3_COMPLEX_MEDIATED_ACTIN_NUCLEATION	GOBP_ARP2_3_COMPLEX_MEDIATED_ACTIN_NUCLEATION		33	0.419489	0.965792	0.518447	1	1	1121	tags=9%, list=4%, signal=9%
GOBP_CELL_MATRIX_ADHESION	GOBP_CELL_MATRIX_ADHESION		217	0.377488	0.965776	0.503546	1	1	3106	tags=18%, list=10%, signal=20%
GOBP_RNA_DESTABILIZATION	GOBP_RNA_DESTABILIZATION		32	0.394438	0.965722	0.515275	1	1	2925	tags=22%, list=9%, signal=24%
GOBP_RESPONSE_TO_DRUG	GOBP_RESPONSE_TO_DRUG		348	0.302125	0.965345	0.652033	1	1	3588	tags=16%, list=11%, signal=17%
GOBP_POSITIVE_REGULATION_OF_GLYCOLYTIC_PROCESS	GOBP_POSITIVE_REGULATION_OF_GLYCOLYTIC_PROCESS		23	0.425622	0.965148	0.555773	1	1	115	tags=4%, list=0%, signal=4%
GOBP_ESTABLISHMENT_OF_PROTEIN_LOCALIZATION_TO_TELOMERE	GOBP_ESTABLISHMENT_OF_PROTEIN_LOCALIZATION_TO_TELOMERE		16	0.608753	0.964821	0.574713	1	1	1034	tags=19%, list=3%, signal=19%
GOBP_TRIGLYCERIDE_METABOLIC_PROCESS	GOBP_TRIGLYCERIDE_METABOLIC_PROCESS		98	0.331355	0.964778	0.536044	1	1	3187	tags=15%, list=10%, signal=17%
GOBP_HISTONE_H4_ACETYLATION	GOBP_HISTONE_H4_ACETYLATION		54	0.418224	0.964192	0.518591	1	1	2226	tags=20%, list=7%, signal=22%
GOBP_ACTOMYOSIN_STRUCTURE_ORGANIZATION	GOBP_ACTOMYOSIN_STRUCTURE_ORGANIZATION		183	0.340421	0.964162	0.520572	1	1	3215	tags=19%, list=10%, signal=21%
GOBP_DEVELOPMENT_OF_PRIMARY_FEMALE_SEXUAL_CHARACTERISTICS	GOBP_DEVELOPMENT_OF_PRIMARY_FEMALE_SEXUAL_CHARACTERISTICS		96	0.329294	0.964137	0.593537	1	1	1943	tags=10%, list=6%, signal=11%
GOBP_REGULATION_OF_NATURAL_KILLER_CELL_MEDIATED_IMMUNITY	GOBP_REGULATION_OF_NATURAL_KILLER_CELL_MEDIATED_IMMUNITY		46	0.463256	0.964133	0.529412	1	1	1614	tags=11%, list=5%, signal=11%
GOBP_RESPONSE_TO_FIBROBLAST_GROWTH_FACTOR	GOBP_RESPONSE_TO_FIBROBLAST_GROWTH_FACTOR		142	0.346808	0.963735	0.628319	1	1	2651	tags=16%, list=8%, signal=18%
GOBP_DEVELOPMENTAL_PIGMENTATION	GOBP_DEVELOPMENTAL_PIGMENTATION		41	0.317672	0.963663	0.582721	1	1	3678	tags=22%, list=12%, signal=25%
GOBP_POSITIVE_REGULATION_OF_TOLL_LIKE_RECEPTOR_SIGNALING_PATHWAY	GOBP_POSITIVE_REGULATION_OF_TOLL_LIKE_RECEPTOR_SIGNALING_PATHWAY		26	0.412988	0.96298	0.513026	1	1	1619	tags=12%, list=5%, signal=12%
GOBP_RNA_POLYMERASE_II_PREINITIATION_COMPLEX_ASSEMBLY	GOBP_RNA_POLYMERASE_II_PREINITIATION_COMPLEX_ASSEMBLY		24	0.460424	0.962691	0.569498	1	1	2049	tags=21%, list=7%, signal=22%
GOBP_REGULATION_OF_NATURAL_KILLER_CELL_ACTIVATION	GOBP_REGULATION_OF_NATURAL_KILLER_CELL_ACTIVATION		33	0.444371	0.96183	0.55719	1	1	2591	tags=15%, list=8%, signal=16%
GOBP_NEGATIVE_REGULATION_OF_ADAPTIVE_IMMUNE_RESPONSE	GOBP_NEGATIVE_REGULATION_OF_ADAPTIVE_IMMUNE_RESPONSE		52	0.4332	0.961266	0.530645	1	1	2577	tags=21%, list=8%, signal=23%
GOBP_PROTEIN_AUTOPHOSPHORYLATION	GOBP_PROTEIN_AUTOPHOSPHORYLATION		218	0.335801	0.96114	0.590909	1	1	3036	tags=18%, list=10%, signal=20%
GOBP_MODULATION_BY_VIRUS_OF_HOST_PROCESS	GOBP_MODULATION_BY_VIRUS_OF_HOST_PROCESS		29	0.432552	0.960929	0.53321	1	1	1205	tags=17%, list=4%, signal=18%
GOBP_MUSCLE_TISSUE_DEVELOPMENT	GOBP_MUSCLE_TISSUE_DEVELOPMENT		345	0.319648	0.960874	0.598628	1	1	3215	tags=15%, list=10%, signal=17%
GOBP_VASCULAR_ENDOTHELIAL_GROWTH_FACTOR_SIGNALING_PATHWAY	GOBP_VASCULAR_ENDOTHELIAL_GROWTH_FACTOR_SIGNALING_PATHWAY		44	0.370494	0.960767	0.522954	1	1	3547	tags=30%, list=11%, signal=33%
GOBP_NUCLEAR_TRANSCRIBED_MRNA_CATABOLIC_PROCESS_NONSENSE_MEDIATED_DECAY	GOBP_NUCLEAR_TRANSCRIBED_MRNA_CATABOLIC_PROCESS_NONSENSE_MEDIATED_DECAY		115	0.408893	0.960422	0.519833	1	1	1836	tags=17%, list=6%, signal=17%
GOBP_REGULATION_OF_PROTEIN_EXIT_FROM_ENDOPLASMIC_RETICULUM	GOBP_REGULATION_OF_PROTEIN_EXIT_FROM_ENDOPLASMIC_RETICULUM		24	0.398596	0.959395	0.539889	1	1	1544	tags=13%, list=5%, signal=13%
GOBP_TELOMERE_MAINTENANCE_VIA_TELOMERE_LENGTHENING	GOBP_TELOMERE_MAINTENANCE_VIA_TELOMERE_LENGTHENING		71	0.464143	0.959168	0.565134	1	1	3441	tags=30%, list=11%, signal=33%
GOBP_NEGATIVE_REGULATION_OF_CD4_POSITIVE_ALPHA_BETA_T_CELL_DIFFERENTIATION	GOBP_NEGATIVE_REGULATION_OF_CD4_POSITIVE_ALPHA_BETA_T_CELL_DIFFERENTIATION		22	0.434603	0.958776	0.531136	1	1	3873	tags=27%, list=12%, signal=31%
GOBP_NEGATIVE_REGULATION_OF_STRESS_ACTIVATED_PROTEIN_KINASE_SIGNALING_CASCADE	GOBP_NEGATIVE_REGULATION_OF_STRESS_ACTIVATED_PROTEIN_KINASE_SIGNALING_CASCADE		44	0.380768	0.958607	0.526616	1	1	738	tags=9%, list=2%, signal=9%
GOBP_REGULATION_OF_SUPRAMOLECULAR_FIBER_ORGANIZATION	GOBP_REGULATION_OF_SUPRAMOLECULAR_FIBER_ORGANIZATION		335	0.341091	0.958466	0.559233	1	1	3182	tags=19%, list=10%, signal=21%
GOBP_EPITHELIAL_CELL_MORPHOGENESIS	GOBP_EPITHELIAL_CELL_MORPHOGENESIS		29	0.432732	0.958447	0.5369	1	1	1906	tags=24%, list=6%, signal=26%
GOBP_REGULATION_OF_OSSIFICATION	GOBP_REGULATION_OF_OSSIFICATION		105	0.352513	0.958372	0.579119	1	1	2730	tags=13%, list=9%, signal=15%
GOBP_INTERLEUKIN_12_PRODUCTION	GOBP_INTERLEUKIN_12_PRODUCTION		59	0.42314	0.958067	0.544627	1	1	3064	tags=17%, list=10%, signal=19%
GOBP_FATTY_ACID_BIOSYNTHETIC_PROCESS	GOBP_FATTY_ACID_BIOSYNTHETIC_PROCESS		159	0.315617	0.958011	0.581227	1	1	1575	tags=8%, list=5%, signal=9%
GOBP_UNSATURATED_FATTY_ACID_METABOLIC_PROCESS	GOBP_UNSATURATED_FATTY_ACID_METABOLIC_PROCESS		110	0.35003	0.957598	0.530275	1	1	2639	tags=11%, list=8%, signal=12%
GOBP_POSITIVE_REGULATION_OF_PATTERN_RECOGNITION_RECEPTOR_SIGNALING_PATHWAY	GOBP_POSITIVE_REGULATION_OF_PATTERN_RECOGNITION_RECEPTOR_SIGNALING_PATHWAY		40	0.410701	0.957364	0.503984	1	1	1619	tags=13%, list=5%, signal=13%
GOBP_SENSORY_ORGAN_MORPHOGENESIS	GOBP_SENSORY_ORGAN_MORPHOGENESIS		234	0.315047	0.957247	0.526515	1	1	2301	tags=9%, list=7%, signal=9%
GOBP_LYMPHOCYTE_ACTIVATION_INVOLVED_IN_IMMUNE_RESPONSE	GOBP_LYMPHOCYTE_ACTIVATION_INVOLVED_IN_IMMUNE_RESPONSE		178	0.377961	0.956962	0.504174	1	1	3987	tags=21%, list=13%, signal=24%
GOBP_CELLULAR_RESPONSE_TO_ABIOTIC_STIMULUS	GOBP_CELLULAR_RESPONSE_TO_ABIOTIC_STIMULUS		303	0.325755	0.956805	0.603025	1	1	2998	tags=17%, list=10%, signal=18%
GOBP_CELLULAR_RESPONSE_TO_VASCULAR_ENDOTHELIAL_GROWTH_FACTOR_STIMULUS	GOBP_CELLULAR_RESPONSE_TO_VASCULAR_ENDOTHELIAL_GROWTH_FACTOR_STIMULUS		67	0.364367	0.956774	0.508841	1	1	4022	tags=30%, list=13%, signal=34%
GOBP_PROTEIN_TRANSPORT_ALONG_MICROTUBULE	GOBP_PROTEIN_TRANSPORT_ALONG_MICROTUBULE		57	0.31562	0.956717	0.598826	1	1	2757	tags=16%, list=9%, signal=17%
GOBP_NEGATIVE_REGULATION_OF_DNA_METABOLIC_PROCESS	GOBP_NEGATIVE_REGULATION_OF_DNA_METABOLIC_PROCESS		93	0.379944	0.95604	0.528942	1	1	3077	tags=24%, list=10%, signal=26%
GOBP_REGULATION_OF_MRNA_3_END_PROCESSING	GOBP_REGULATION_OF_MRNA_3_END_PROCESSING		25	0.510306	0.955811	0.54054	1	1	1903	tags=24%, list=6%, signal=26%
GOBP_EPIDERMAL_CELL_DIFFERENTIATION	GOBP_EPIDERMAL_CELL_DIFFERENTIATION		324	0.229997	0.955625	0.588665	1	1	2966	tags=6%, list=9%, signal=6%
GOBP_POSITIVE_REGULATION_OF_BIOMINERALIZATION	GOBP_POSITIVE_REGULATION_OF_BIOMINERALIZATION		44	0.38228	0.955533	0.565693	1	1	2565	tags=14%, list=8%, signal=15%
GOBP_POSITIVE_REGULATION_OF_CYTOSKELETON_ORGANIZATION	GOBP_POSITIVE_REGULATION_OF_CYTOSKELETON_ORGANIZATION		201	0.336426	0.955354	0.593804	1	1	3129	tags=18%, list=10%, signal=20%
GOBP_REGULATION_OF_NITRIC_OXIDE_METABOLIC_PROCESS	GOBP_REGULATION_OF_NITRIC_OXIDE_METABOLIC_PROCESS		58	0.412469	0.954637	0.515206	1	1	3100	tags=21%, list=10%, signal=23%
GOBP_POSITIVE_REGULATION_OF_TRANSCRIPTION_BY_RNA_POLYMERASE_I	GOBP_POSITIVE_REGULATION_OF_TRANSCRIPTION_BY_RNA_POLYMERASE_I		21	0.561184	0.953779	0.602294	1	1	2302	tags=24%, list=7%, signal=26%
GOBP_NEUROTRANSMITTER_TRANSPORT	GOBP_NEUROTRANSMITTER_TRANSPORT		202	0.297639	0.953567	0.54927	1	1	2874	tags=10%, list=9%, signal=11%
GOBP_REGULATION_OF_VASCULAR_ASSOCIATED_SMOOTH_MUSCLE_CELL_PROLIFERATION	GOBP_REGULATION_OF_VASCULAR_ASSOCIATED_SMOOTH_MUSCLE_CELL_PROLIFERATION		76	0.372023	0.953557	0.552381	1	1	3817	tags=18%, list=12%, signal=21%
GOBP_RNA_DEPENDENT_DNA_BIOSYNTHETIC_PROCESS	GOBP_RNA_DEPENDENT_DNA_BIOSYNTHETIC_PROCESS		64	0.463137	0.953063	0.561905	1	1	2676	tags=27%, list=9%, signal=29%
GOBP_REGULATION_OF_BROWN_FAT_CELL_DIFFERENTIATION	GOBP_REGULATION_OF_BROWN_FAT_CELL_DIFFERENTIATION		20	0.405581	0.952713	0.564407	1	1	1090	tags=15%, list=3%, signal=16%
GOBP_AMINO_ACID_TRANSMEMBRANE_TRANSPORT	GOBP_AMINO_ACID_TRANSMEMBRANE_TRANSPORT		91	0.359135	0.952223	0.591362	1	1	1669	tags=10%, list=5%, signal=10%
GOBP_REGULATION_OF_MRNA_SPLICING_VIA_SPLICEOSOME	GOBP_REGULATION_OF_MRNA_SPLICING_VIA_SPLICEOSOME		79	0.437574	0.951996	0.539961	1	1	2842	tags=27%, list=9%, signal=29%
GOBP_XENOBIOTIC_TRANSPORT	GOBP_XENOBIOTIC_TRANSPORT		40	0.381064	0.951801	0.554795	1	1	2075	tags=15%, list=7%, signal=16%
GOBP_T_HELPER_1_CELL_DIFFERENTIATION	GOBP_T_HELPER_1_CELL_DIFFERENTIATION		17	0.43039	0.951061	0.564706	1	1	3873	tags=29%, list=12%, signal=34%
GOBP_GLOMERULAR_EPITHELIAL_CELL_DIFFERENTIATION	GOBP_GLOMERULAR_EPITHELIAL_CELL_DIFFERENTIATION		21	0.495086	0.950845	0.553073	1	1	2575	tags=24%, list=8%, signal=26%
GOBP_CYCLIC_NUCLEOTIDE_METABOLIC_PROCESS	GOBP_CYCLIC_NUCLEOTIDE_METABOLIC_PROCESS		38	0.358405	0.950824	0.56	1	1	1715	tags=5%, list=5%, signal=6%
GOBP_DOPAMINERGIC_NEURON_DIFFERENTIATION	GOBP_DOPAMINERGIC_NEURON_DIFFERENTIATION		35	0.387121	0.95076	0.576792	1	1	1548	tags=6%, list=5%, signal=6%
GOBP_POSITIVE_REGULATION_OF_PROTEIN_KINASE_ACTIVITY	GOBP_POSITIVE_REGULATION_OF_PROTEIN_KINASE_ACTIVITY		498	0.32075	0.950624	0.577465	1	1	3095	tags=15%, list=10%, signal=16%
GOBP_SKIN_DEVELOPMENT	GOBP_SKIN_DEVELOPMENT		385	0.242804	0.950601	0.618557	1	1	2829	tags=6%, list=9%, signal=7%
GOBP_CELLULAR_RESPONSE_TO_STARVATION	GOBP_CELLULAR_RESPONSE_TO_STARVATION		137	0.342084	0.950531	0.595463	1	1	2943	tags=20%, list=9%, signal=22%
GOBP_REGULATION_OF_LAMELLIPODIUM_ORGANIZATION	GOBP_REGULATION_OF_LAMELLIPODIUM_ORGANIZATION		47	0.367667	0.950486	0.567857	1	1	2580	tags=15%, list=8%, signal=16%
GOBP_PYRIMIDINE_NUCLEOSIDE_MONOPHOSPHATE_METABOLIC_PROCESS	GOBP_PYRIMIDINE_NUCLEOSIDE_MONOPHOSPHATE_METABOLIC_PROCESS		18	0.475817	0.950436	0.556863	1	1	762	tags=11%, list=2%, signal=11%
GOBP_ACTIN_CYTOSKELETON_REORGANIZATION	GOBP_ACTIN_CYTOSKELETON_REORGANIZATION		101	0.352947	0.950065	0.576923	1	1	4645	tags=28%, list=15%, signal=32%
GOBP_CELL_DIFFERENTIATION_IN_HINDBRAIN	GOBP_CELL_DIFFERENTIATION_IN_HINDBRAIN		20	0.411355	0.95002	0.506198	1	1	2301	tags=10%, list=7%, signal=11%
GOBP_REGULATION_OF_MACROPHAGE_ACTIVATION	GOBP_REGULATION_OF_MACROPHAGE_ACTIVATION		55	0.436757	0.949881	0.629921	1	1	2473	tags=22%, list=8%, signal=24%
GOBP_RESPONSE_TO_MANGANESE_ION	GOBP_RESPONSE_TO_MANGANESE_ION		19	0.464697	0.949828	0.533081	1	1	1610	tags=16%, list=5%, signal=17%
GOBP_REGULATION_OF_RESPONSE_TO_TUMOR_CELL	GOBP_REGULATION_OF_RESPONSE_TO_TUMOR_CELL		17	0.523102	0.949737	0.572965	1	1	3987	tags=41%, list=13%, signal=47%
GOBP_EPIBOLY	GOBP_EPIBOLY		28	0.436723	0.949442	0.556364	1	1	2975	tags=36%, list=9%, signal=39%
GOBP_LIPID_HOMEOSTASIS	GOBP_LIPID_HOMEOSTASIS		152	0.323454	0.949034	0.548803	1	1	3200	tags=13%, list=10%, signal=15%
GOBP_MODULATION_BY_HOST_OF_VIRAL_GENOME_REPLICATION	GOBP_MODULATION_BY_HOST_OF_VIRAL_GENOME_REPLICATION		18	0.400607	0.949001	0.608618	1	1	3611	tags=39%, list=11%, signal=44%
GOBP_TEMPERATURE_HOMEOSTASIS	GOBP_TEMPERATURE_HOMEOSTASIS		166	0.346006	0.94889	0.569061	1	1	1575	tags=9%, list=5%, signal=9%
GOBP_NEGATIVE_REGULATION_OF_EXTRINSIC_APOPTOTIC_SIGNALING_PATHWAY	GOBP_NEGATIVE_REGULATION_OF_EXTRINSIC_APOPTOTIC_SIGNALING_PATHWAY		102	0.356691	0.94848	0.582143	1	1	2998	tags=22%, list=10%, signal=24%
GOBP_MATING_BEHAVIOR	GOBP_MATING_BEHAVIOR		21	0.380848	0.94848	0.510374	1	1	2580	tags=14%, list=8%, signal=16%
GOBP_NUCLEOBASE_METABOLIC_PROCESS	GOBP_NUCLEOBASE_METABOLIC_PROCESS		29	0.483105	0.947792	0.559524	1	1	762	tags=10%, list=2%, signal=11%
GOBP_REGULATION_OF_ALPHA_BETA_T_CELL_DIFFERENTIATION	GOBP_REGULATION_OF_ALPHA_BETA_T_CELL_DIFFERENTIATION		66	0.400238	0.947633	0.542105	1	1	3873	tags=23%, list=12%, signal=26%
GOBP_EAR_MORPHOGENESIS	GOBP_EAR_MORPHOGENESIS		104	0.336581	0.947116	0.608696	1	1	2636	tags=12%, list=8%, signal=13%
GOBP_POSITIVE_REGULATION_OF_FATTY_ACID_BIOSYNTHETIC_PROCESS	GOBP_POSITIVE_REGULATION_OF_FATTY_ACID_BIOSYNTHETIC_PROCESS		23	0.398163	0.946414	0.551985	1	1	96	tags=4%, list=0%, signal=4%
GOBP_REGULATION_OF_POTASSIUM_ION_TRANSPORT	GOBP_REGULATION_OF_POTASSIUM_ION_TRANSPORT		97	0.301332	0.946399	0.560976	1	1	4340	tags=18%, list=14%, signal=20%
GOBP_HISTONE_UBIQUITINATION	GOBP_HISTONE_UBIQUITINATION		46	0.36962	0.94607	0.533742	1	1	1346	tags=13%, list=4%, signal=14%
GOBP_EPHRIN_RECEPTOR_SIGNALING_PATHWAY	GOBP_EPHRIN_RECEPTOR_SIGNALING_PATHWAY		85	0.404302	0.945637	0.553571	1	1	2451	tags=14%, list=8%, signal=15%
GOBP_RESPONSE_TO_TESTOSTERONE	GOBP_RESPONSE_TO_TESTOSTERONE		41	0.341431	0.945549	0.648115	1	1	2279	tags=20%, list=7%, signal=21%
GOBP_POSITIVE_REGULATION_OF_ACTIN_FILAMENT_POLYMERIZATION	GOBP_POSITIVE_REGULATION_OF_ACTIN_FILAMENT_POLYMERIZATION		83	0.367742	0.945343	0.588346	1	1	3129	tags=17%, list=10%, signal=19%
GOBP_REGULATION_OF_LIPOPOLYSACCHARIDE_MEDIATED_SIGNALING_PATHWAY	GOBP_REGULATION_OF_LIPOPOLYSACCHARIDE_MEDIATED_SIGNALING_PATHWAY		22	0.521815	0.945316	0.522059	1	1	3709	tags=41%, list=12%, signal=46%
GOBP_POSITIVE_REGULATION_OF_RECEPTOR_INTERNALIZATION	GOBP_POSITIVE_REGULATION_OF_RECEPTOR_INTERNALIZATION		24	0.419402	0.944807	0.537262	1	1	2613	tags=17%, list=8%, signal=18%
GOBP_BLOOD_VESSEL_ENDOTHELIAL_CELL_MIGRATION	GOBP_BLOOD_VESSEL_ENDOTHELIAL_CELL_MIGRATION		159	0.381471	0.94453	0.542574	1	1	4009	tags=25%, list=13%, signal=28%
GOBP_RECEPTOR_INTERNALIZATION	GOBP_RECEPTOR_INTERNALIZATION		105	0.370142	0.944387	0.58363	1	1	1567	tags=12%, list=5%, signal=13%
GOBP_NEGATIVE_REGULATION_OF_FIBROBLAST_GROWTH_FACTOR_RECEPTOR_SIGNALING_PATHWAY	GOBP_NEGATIVE_REGULATION_OF_FIBROBLAST_GROWTH_FACTOR_RECEPTOR_SIGNALING_PATHWAY		24	0.414365	0.943912	0.544954	1	1	2279	tags=17%, list=7%, signal=18%
GOBP_REGULATION_OF_SPINDLE_ORGANIZATION	GOBP_REGULATION_OF_SPINDLE_ORGANIZATION		37	0.398766	0.943719	0.612359	1	1	2468	tags=19%, list=8%, signal=21%
GOBP_REGULATION_OF_EPIDERMIS_DEVELOPMENT	GOBP_REGULATION_OF_EPIDERMIS_DEVELOPMENT		59	0.356917	0.943571	0.552486	1	1	2194	tags=12%, list=7%, signal=13%
GOBP_AXONEMAL_DYNEIN_COMPLEX_ASSEMBLY	GOBP_AXONEMAL_DYNEIN_COMPLEX_ASSEMBLY		23	0.316739	0.943534	0.524851	1	1	6849	tags=39%, list=22%, signal=50%
GOBP_POSITIVE_REGULATION_OF_STEM_CELL_DIFFERENTIATION	GOBP_POSITIVE_REGULATION_OF_STEM_CELL_DIFFERENTIATION		18	0.392659	0.943503	0.577281	1	1	2925	tags=28%, list=9%, signal=31%
GOBP_INOSITOL_LIPID_MEDIATED_SIGNALING	GOBP_INOSITOL_LIPID_MEDIATED_SIGNALING		187	0.360779	0.942918	0.579143	1	1	3593	tags=21%, list=11%, signal=24%
GOBP_POSITIVE_REGULATION_OF_CYTOKINE_PRODUCTION_INVOLVED_IN_IMMUNE_RESPONSE	GOBP_POSITIVE_REGULATION_OF_CYTOKINE_PRODUCTION_INVOLVED_IN_IMMUNE_RESPONSE		51	0.439922	0.942631	0.614414	1	1	1587	tags=12%, list=5%, signal=12%
GOBP_POSITIVE_REGULATION_OF_INTRINSIC_APOPTOTIC_SIGNALING_PATHWAY	GOBP_POSITIVE_REGULATION_OF_INTRINSIC_APOPTOTIC_SIGNALING_PATHWAY		56	0.364144	0.942345	0.580139	1	1	3587	tags=32%, list=11%, signal=36%
GOBP_NEGATIVE_REGULATION_OF_PROTEIN_CONTAINING_COMPLEX_DISASSEMBLY	GOBP_NEGATIVE_REGULATION_OF_PROTEIN_CONTAINING_COMPLEX_DISASSEMBLY		68	0.346393	0.942318	0.617647	1	1	2182	tags=16%, list=7%, signal=17%
GOBP_PROTEIN_KINASE_B_SIGNALING	GOBP_PROTEIN_KINASE_B_SIGNALING		257	0.32012	0.94194	0.619308	1	1	3929	tags=18%, list=13%, signal=20%
GOBP_POSITIVE_REGULATION_OF_LAMELLIPODIUM_ASSEMBLY	GOBP_POSITIVE_REGULATION_OF_LAMELLIPODIUM_ASSEMBLY		26	0.38456	0.941568	0.531568	1	1	13	tags=4%, list=0%, signal=4%
GOBP_POSITIVE_REGULATION_OF_CYTOKINE_PRODUCTION	GOBP_POSITIVE_REGULATION_OF_CYTOKINE_PRODUCTION		417	0.340658	0.941531	0.645833	1	1	3418	tags=18%, list=11%, signal=20%
GOBP_POSITIVE_REGULATION_OF_PRODUCTION_OF_MOLECULAR_MEDIATOR_OF_IMMUNE_RESPONSE	GOBP_POSITIVE_REGULATION_OF_PRODUCTION_OF_MOLECULAR_MEDIATOR_OF_IMMUNE_RESPONSE		88	0.38195	0.941286	0.556338	1	1	2473	tags=14%, list=8%, signal=15%
GOBP_NEGATIVE_REGULATION_OF_HISTONE_MODIFICATION	GOBP_NEGATIVE_REGULATION_OF_HISTONE_MODIFICATION		40	0.394016	0.94125	0.552734	1	1	1885	tags=15%, list=6%, signal=16%
GOBP_REGULATION_OF_SYSTEMIC_ARTERIAL_BLOOD_PRESSURE_BY_HORMONE	GOBP_REGULATION_OF_SYSTEMIC_ARTERIAL_BLOOD_PRESSURE_BY_HORMONE		35	0.402582	0.941169	0.537313	1	1	2531	tags=17%, list=8%, signal=19%
GOBP_NEGATIVE_REGULATION_OF_MUSCLE_CELL_APOPTOTIC_PROCESS	GOBP_NEGATIVE_REGULATION_OF_MUSCLE_CELL_APOPTOTIC_PROCESS		40	0.382153	0.940726	0.584973	1	1	3817	tags=23%, list=12%, signal=26%
GOBP_PHOSPHATE_ION_TRANSPORT	GOBP_PHOSPHATE_ION_TRANSPORT		26	0.367781	0.940217	0.640301	1	1	637	tags=8%, list=2%, signal=8%
GOBP_NEGATIVE_REGULATION_OF_PROTEIN_MODIFICATION_PROCESS	GOBP_NEGATIVE_REGULATION_OF_PROTEIN_MODIFICATION_PROCESS		498	0.321924	0.939659	0.689286	1	1	2623	tags=15%, list=8%, signal=16%
GOBP_TOXIN_METABOLIC_PROCESS	GOBP_TOXIN_METABOLIC_PROCESS		15	0.412038	0.939102	0.522059	1	1	1553	tags=13%, list=5%, signal=14%
GOBP_LEUKOCYTE_MIGRATION_INVOLVED_IN_INFLAMMATORY_RESPONSE	GOBP_LEUKOCYTE_MIGRATION_INVOLVED_IN_INFLAMMATORY_RESPONSE		18	0.588308	0.93806	0.661069	1	1	4084	tags=33%, list=13%, signal=38%
GOBP_LIPOPOLYSACCHARIDE_MEDIATED_SIGNALING_PATHWAY	GOBP_LIPOPOLYSACCHARIDE_MEDIATED_SIGNALING_PATHWAY		55	0.491134	0.93729	0.521576	1	1	3709	tags=29%, list=12%, signal=33%
GOBP_INTRINSIC_APOPTOTIC_SIGNALING_PATHWAY	GOBP_INTRINSIC_APOPTOTIC_SIGNALING_PATHWAY		263	0.327079	0.937107	0.666105	1	1	2396	tags=14%, list=8%, signal=16%
GOBP_RAS_PROTEIN_SIGNAL_TRANSDUCTION	GOBP_RAS_PROTEIN_SIGNAL_TRANSDUCTION		316	0.327555	0.93697	0.633645	1	1	2919	tags=17%, list=9%, signal=18%
GOBP_POSITIVE_REGULATION_OF_LAMELLIPODIUM_ORGANIZATION	GOBP_POSITIVE_REGULATION_OF_LAMELLIPODIUM_ORGANIZATION		33	0.373492	0.936952	0.55336	1	1	2580	tags=12%, list=8%, signal=13%
GOBP_SUBSTANTIA_NIGRA_DEVELOPMENT	GOBP_SUBSTANTIA_NIGRA_DEVELOPMENT		40	0.369719	0.936918	0.607211	1	1	2770	tags=20%, list=9%, signal=22%
GOBP_ERBB_SIGNALING_PATHWAY	GOBP_ERBB_SIGNALING_PATHWAY		136	0.327854	0.936591	0.626923	1	1	3429	tags=19%, list=11%, signal=21%
GOBP_MAST_CELL_ACTIVATION_INVOLVED_IN_IMMUNE_RESPONSE	GOBP_MAST_CELL_ACTIVATION_INVOLVED_IN_IMMUNE_RESPONSE		45	0.404993	0.936567	0.632588	1	1	2634	tags=18%, list=8%, signal=19%
GOBP_CARDIAC_MUSCLE_CONTRACTION	GOBP_CARDIAC_MUSCLE_CONTRACTION		129	0.311878	0.936466	0.598527	1	1	3057	tags=13%, list=10%, signal=15%
GOBP_REGULATION_OF_B_CELL_APOPTOTIC_PROCESS	GOBP_REGULATION_OF_B_CELL_APOPTOTIC_PROCESS		18	0.44876	0.936445	0.614953	1	1	792	tags=11%, list=3%, signal=11%
GOBP_POSITIVE_REGULATION_OF_MULTICELLULAR_ORGANISM_GROWTH	GOBP_POSITIVE_REGULATION_OF_MULTICELLULAR_ORGANISM_GROWTH		29	0.29329	0.936107	0.622137	1	1	4020	tags=24%, list=13%, signal=28%
GOBP_REGULATION_OF_SKELETAL_MUSCLE_TISSUE_DEVELOPMENT	GOBP_REGULATION_OF_SKELETAL_MUSCLE_TISSUE_DEVELOPMENT		23	0.367807	0.935847	0.570902	1	1	373	tags=4%, list=1%, signal=4%
GOBP_PEROXISOME_PROLIFERATOR_ACTIVATED_RECEPTOR_SIGNALING_PATHWAY	GOBP_PEROXISOME_PROLIFERATOR_ACTIVATED_RECEPTOR_SIGNALING_PATHWAY		21	0.419469	0.935535	0.59309	1	1	1090	tags=19%, list=3%, signal=20%
GOBP_GLYCOPROTEIN_BIOSYNTHETIC_PROCESS	GOBP_GLYCOPROTEIN_BIOSYNTHETIC_PROCESS		311	0.315081	0.93546	0.60367	1	1	3081	tags=16%, list=10%, signal=18%
GOBP_POSITIVE_REGULATION_OF_FOCAL_ADHESION_ASSEMBLY	GOBP_POSITIVE_REGULATION_OF_FOCAL_ADHESION_ASSEMBLY		25	0.41394	0.93479	0.583838	1	1	1925	tags=16%, list=6%, signal=17%
GOBP_RIBOSOMAL_SMALL_SUBUNIT_ASSEMBLY	GOBP_RIBOSOMAL_SMALL_SUBUNIT_ASSEMBLY		18	0.429153	0.934245	0.578125	1	1	2492	tags=22%, list=8%, signal=24%
GOBP_ORGANIC_CATION_TRANSPORT	GOBP_ORGANIC_CATION_TRANSPORT		31	0.377732	0.933935	0.536232	1	1	1637	tags=13%, list=5%, signal=14%
GOBP_NEGATIVE_REGULATION_OF_PROTEIN_LOCALIZATION_TO_MEMBRANE	GOBP_NEGATIVE_REGULATION_OF_PROTEIN_LOCALIZATION_TO_MEMBRANE		28	0.42633	0.933303	0.566075	1	1	2874	tags=29%, list=9%, signal=31%
GOBP_TYROSINE_PHOSPHORYLATION_OF_STAT_PROTEIN	GOBP_TYROSINE_PHOSPHORYLATION_OF_STAT_PROTEIN		84	0.332953	0.933147	0.606061	1	1	3547	tags=17%, list=11%, signal=19%
GOBP_REGULATION_OF_TISSUE_REMODELING	GOBP_REGULATION_OF_TISSUE_REMODELING		80	0.426262	0.933057	0.60221	1	1	2701	tags=18%, list=9%, signal=19%
GOBP_POSITIVE_REGULATION_OF_T_CELL_PROLIFERATION	GOBP_POSITIVE_REGULATION_OF_T_CELL_PROLIFERATION		97	0.419496	0.932986	0.647619	1	1	4162	tags=26%, list=13%, signal=30%
GOBP_MALE_MEIOSIS_I	GOBP_MALE_MEIOSIS_I		20	0.419433	0.932911	0.574775	1	1	876	tags=10%, list=3%, signal=10%
GOBP_PROTEIN_O_LINKED_GLYCOSYLATION	GOBP_PROTEIN_O_LINKED_GLYCOSYLATION		86	0.312527	0.932551	0.622309	1	1	3223	tags=15%, list=10%, signal=17%
GOBP_SYNAPTIC_VESICLE_RECYCLING	GOBP_SYNAPTIC_VESICLE_RECYCLING		72	0.313254	0.932422	0.613153	1	1	2026	tags=14%, list=6%, signal=15%
GOBP_PROTEIN_DEPOLYMERIZATION	GOBP_PROTEIN_DEPOLYMERIZATION		99	0.34821	0.932265	0.636704	1	1	2189	tags=15%, list=7%, signal=16%
GOBP_POSITIVE_REGULATION_OF_NATURAL_KILLER_CELL_ACTIVATION	GOBP_POSITIVE_REGULATION_OF_NATURAL_KILLER_CELL_ACTIVATION		20	0.440924	0.931556	0.559353	1	1	1086	tags=10%, list=3%, signal=10%
GOBP_3_UTR_MEDIATED_MRNA_DESTABILIZATION	GOBP_3_UTR_MEDIATED_MRNA_DESTABILIZATION		17	0.455506	0.931424	0.582279	1	1	2925	tags=24%, list=9%, signal=26%
GOBP_REGULATION_OF_NIK_NF_KAPPAB_SIGNALING	GOBP_REGULATION_OF_NIK_NF_KAPPAB_SIGNALING		101	0.387575	0.931366	0.598848	1	1	3298	tags=21%, list=10%, signal=23%
GOBP_REGULATION_OF_NERVOUS_SYSTEM_DEVELOPMENT	GOBP_REGULATION_OF_NERVOUS_SYSTEM_DEVELOPMENT		394	0.303483	0.931322	0.639775	1	1	3532	tags=15%, list=11%, signal=17%
GOBP_NUCLEOTIDE_SUGAR_METABOLIC_PROCESS	GOBP_NUCLEOTIDE_SUGAR_METABOLIC_PROCESS		33	0.379179	0.930951	0.623509	1	1	3031	tags=27%, list=10%, signal=30%
GOBP_POSITIVE_REGULATION_OF_ANION_TRANSMEMBRANE_TRANSPORT	GOBP_POSITIVE_REGULATION_OF_ANION_TRANSMEMBRANE_TRANSPORT		55	0.336886	0.930933	0.560684	1	1	2557	tags=13%, list=8%, signal=14%
GOBP_LYSOSOME_LOCALIZATION	GOBP_LYSOSOME_LOCALIZATION		67	0.382345	0.930868	0.620209	1	1	2634	tags=16%, list=8%, signal=18%
GOBP_POSITIVE_REGULATION_OF_CHEMOTAXIS	GOBP_POSITIVE_REGULATION_OF_CHEMOTAXIS		134	0.36245	0.930702	0.614286	1	1	3692	tags=20%, list=12%, signal=23%
GOBP_NEGATIVE_REGULATION_OF_PROTEIN_LOCALIZATION_TO_CELL_PERIPHERY	GOBP_NEGATIVE_REGULATION_OF_PROTEIN_LOCALIZATION_TO_CELL_PERIPHERY		23	0.442637	0.930624	0.570565	1	1	1770	tags=22%, list=6%, signal=23%
GOBP_REGULATION_OF_HORMONE_BIOSYNTHETIC_PROCESS	GOBP_REGULATION_OF_HORMONE_BIOSYNTHETIC_PROCESS		20	0.391323	0.930619	0.63138	1	1	2704	tags=20%, list=9%, signal=22%
GOBP_GLYCEROPHOSPHOLIPID_CATABOLIC_PROCESS	GOBP_GLYCEROPHOSPHOLIPID_CATABOLIC_PROCESS		29	0.390356	0.930577	0.632689	1	1	4161	tags=28%, list=13%, signal=32%
GOBP_NEGATIVE_REGULATION_OF_TRANSFERASE_ACTIVITY	GOBP_NEGATIVE_REGULATION_OF_TRANSFERASE_ACTIVITY		268	0.326091	0.930561	0.707273	1	1	2392	tags=13%, list=8%, signal=14%
GOBP_NEGATIVE_REGULATION_OF_T_CELL_MEDIATED_IMMUNITY	GOBP_NEGATIVE_REGULATION_OF_T_CELL_MEDIATED_IMMUNITY		22	0.457075	0.9302	0.611012	1	1	1154	tags=14%, list=4%, signal=14%
GOBP_HEPARAN_SULFATE_PROTEOGLYCAN_METABOLIC_PROCESS	GOBP_HEPARAN_SULFATE_PROTEOGLYCAN_METABOLIC_PROCESS		30	0.403543	0.929409	0.566176	1	1	2787	tags=20%, list=9%, signal=22%
GOBP_CELL_KILLING	GOBP_CELL_KILLING		169	0.356129	0.929405	0.652648	1	1	3987	tags=16%, list=13%, signal=18%
GOBP_CELLULAR_SODIUM_ION_HOMEOSTASIS	GOBP_CELLULAR_SODIUM_ION_HOMEOSTASIS		19	0.469463	0.929331	0.567829	1	1	1471	tags=16%, list=5%, signal=17%
GOBP_REGULATION_OF_DNA_METABOLIC_PROCESS	GOBP_REGULATION_OF_DNA_METABOLIC_PROCESS		296	0.391991	0.929214	0.609804	1	1	3136	tags=20%, list=10%, signal=22%
GOBP_LIPID_DROPLET_ORGANIZATION	GOBP_LIPID_DROPLET_ORGANIZATION		22	0.415325	0.928984	0.599613	1	1	1970	tags=18%, list=6%, signal=19%
GOBP_REGULATION_OF_GENE_EXPRESSION_EPIGENETIC	GOBP_REGULATION_OF_GENE_EXPRESSION_EPIGENETIC		130	0.374737	0.92886	0.551724	1	1	2580	tags=18%, list=8%, signal=20%
GOBP_APICAL_PROTEIN_LOCALIZATION	GOBP_APICAL_PROTEIN_LOCALIZATION		15	0.467353	0.928777	0.552124	1	1	3062	tags=27%, list=10%, signal=30%
GOBP_REGULATION_OF_MRNA_PROCESSING	GOBP_REGULATION_OF_MRNA_PROCESSING		113	0.433194	0.928731	0.572816	1	1	2925	tags=26%, list=9%, signal=28%
GOBP_RESPONSE_TO_PROTOZOAN	GOBP_RESPONSE_TO_PROTOZOAN		25	0.411421	0.928275	0.581395	1	1	1443	tags=8%, list=5%, signal=8%
GOBP_DRUG_CATABOLIC_PROCESS	GOBP_DRUG_CATABOLIC_PROCESS		23	0.269451	0.927958	0.55	1	1	4256	tags=17%, list=14%, signal=20%
GOBP_RESPONSE_TO_RADIATION	GOBP_RESPONSE_TO_RADIATION		407	0.298167	0.927682	0.690217	1	1	3579	tags=18%, list=11%, signal=20%
GOBP_EMBRYO_IMPLANTATION	GOBP_EMBRYO_IMPLANTATION		44	0.386982	0.925854	0.576241	1	1	3195	tags=20%, list=10%, signal=23%
GOBP_NEGATIVE_REGULATION_OF_B_CELL_PROLIFERATION	GOBP_NEGATIVE_REGULATION_OF_B_CELL_PROLIFERATION		17	0.547889	0.925811	0.575646	1	1	3365	tags=29%, list=11%, signal=33%
GOBP_CARBOXYLIC_ACID_TRANSPORT	GOBP_CARBOXYLIC_ACID_TRANSPORT		273	0.281572	0.925656	0.672158	1	1	2218	tags=8%, list=7%, signal=8%
GOBP_POSITIVE_REGULATION_OF_ALPHA_BETA_T_CELL_PROLIFERATION	GOBP_POSITIVE_REGULATION_OF_ALPHA_BETA_T_CELL_PROLIFERATION		21	0.477981	0.925462	0.593023	1	1	1712	tags=10%, list=5%, signal=10%
GOBP_EPITHELIAL_TO_MESENCHYMAL_TRANSITION_INVOLVED_IN_ENDOCARDIAL_CUSHION_FORMATION	GOBP_EPITHELIAL_TO_MESENCHYMAL_TRANSITION_INVOLVED_IN_ENDOCARDIAL_CUSHION_FORMATION		16	0.480546	0.92535	0.589744	1	1	3195	tags=44%, list=10%, signal=49%
GOBP_POSITIVE_REGULATION_OF_NEUROTRANSMITTER_SECRETION	GOBP_POSITIVE_REGULATION_OF_NEUROTRANSMITTER_SECRETION		16	0.33228	0.925243	0.669643	1	1	3543	tags=25%, list=11%, signal=28%
GOBP_REGULATION_OF_INTRINSIC_APOPTOTIC_SIGNALING_PATHWAY_IN_RESPONSE_TO_DNA_DAMAGE_BY_P53_CLASS_MEDIATOR	GOBP_REGULATION_OF_INTRINSIC_APOPTOTIC_SIGNALING_PATHWAY_IN_RESPONSE_TO_DNA_DAMAGE_BY_P53_CLASS_MEDIATOR		15	0.49184	0.925179	0.59387	1	1	1073	tags=13%, list=3%, signal=14%
GOBP_CELL_PROJECTION_ASSEMBLY	GOBP_CELL_PROJECTION_ASSEMBLY		481	0.302065	0.924683	0.717669	1	1	3532	tags=18%, list=11%, signal=20%
GOBP_REGULATION_OF_LYMPHOCYTE_DIFFERENTIATION	GOBP_REGULATION_OF_LYMPHOCYTE_DIFFERENTIATION		167	0.347662	0.924611	0.653501	1	1	3880	tags=20%, list=12%, signal=22%
GOBP_NUCLEOTIDE_SUGAR_BIOSYNTHETIC_PROCESS	GOBP_NUCLEOTIDE_SUGAR_BIOSYNTHETIC_PROCESS		21	0.431341	0.924585	0.645105	1	1	2803	tags=29%, list=9%, signal=31%
GOBP_RESPONSE_TO_CALCIUM_ION	GOBP_RESPONSE_TO_CALCIUM_ION		139	0.311124	0.924464	0.649326	1	1	3479	tags=17%, list=11%, signal=19%
GOBP_CD8_POSITIVE_ALPHA_BETA_T_CELL_ACTIVATION	GOBP_CD8_POSITIVE_ALPHA_BETA_T_CELL_ACTIVATION		26	0.415795	0.924429	0.63986	1	1	2430	tags=12%, list=8%, signal=12%
GOBP_THIOESTER_BIOSYNTHETIC_PROCESS	GOBP_THIOESTER_BIOSYNTHETIC_PROCESS		48	0.393	0.923972	0.636917	1	1	2643	tags=17%, list=8%, signal=18%
GOBP_PATHWAY_RESTRICTED_SMAD_PROTEIN_PHOSPHORYLATION	GOBP_PATHWAY_RESTRICTED_SMAD_PROTEIN_PHOSPHORYLATION		64	0.353752	0.923874	0.630189	1	1	3227	tags=22%, list=10%, signal=24%
GOBP_CELLULAR_EXTRAVASATION	GOBP_CELLULAR_EXTRAVASATION		68	0.423401	0.923758	0.602888	1	1	2634	tags=24%, list=8%, signal=26%
GOBP_POSITIVE_REGULATION_OF_CELLULAR_EXTRAVASATION	GOBP_POSITIVE_REGULATION_OF_CELLULAR_EXTRAVASATION		15	0.489176	0.923605	0.574906	1	1	1943	tags=27%, list=6%, signal=28%
GOBP_POSITIVE_REGULATION_OF_PHOSPHATIDYLINOSITOL_3_KINASE_SIGNALING	GOBP_POSITIVE_REGULATION_OF_PHOSPHATIDYLINOSITOL_3_KINASE_SIGNALING		87	0.37922	0.923605	0.57393	1	1	3929	tags=25%, list=13%, signal=29%
GOBP_INOSITOL_PHOSPHATE_CATABOLIC_PROCESS	GOBP_INOSITOL_PHOSPHATE_CATABOLIC_PROCESS		17	0.389874	0.923447	0.59798	1	1	1387	tags=18%, list=4%, signal=18%
GOBP_INTERLEUKIN_10_PRODUCTION	GOBP_INTERLEUKIN_10_PRODUCTION		59	0.387971	0.923227	0.595819	1	1	4852	tags=24%, list=15%, signal=28%
GOBP_POSITIVE_REGULATION_OF_CELL_KILLING	GOBP_POSITIVE_REGULATION_OF_CELL_KILLING		60	0.434559	0.922932	0.622366	1	1	1923	tags=12%, list=6%, signal=12%
GOBP_ESTABLISHMENT_OR_MAINTENANCE_OF_BIPOLAR_CELL_POLARITY	GOBP_ESTABLISHMENT_OR_MAINTENANCE_OF_BIPOLAR_CELL_POLARITY		40	0.334701	0.922778	0.673539	1	1	2210	tags=15%, list=7%, signal=16%
GOBP_CYTOKINE_PRODUCTION_INVOLVED_IN_IMMUNE_RESPONSE	GOBP_CYTOKINE_PRODUCTION_INVOLVED_IN_IMMUNE_RESPONSE		89	0.401541	0.922776	0.647585	1	1	2117	tags=12%, list=7%, signal=13%
GOBP_TRANSCRIPTION_PREINITIATION_COMPLEX_ASSEMBLY	GOBP_TRANSCRIPTION_PREINITIATION_COMPLEX_ASSEMBLY		36	0.429001	0.922757	0.566731	1	1	2049	tags=19%, list=7%, signal=21%
GOBP_SMOOTH_MUSCLE_CELL_PROLIFERATION	GOBP_SMOOTH_MUSCLE_CELL_PROLIFERATION		149	0.348955	0.921179	0.64351	1	1	3383	tags=16%, list=11%, signal=18%
GOBP_NEGATIVE_REGULATION_OF_VASCULAR_PERMEABILITY	GOBP_NEGATIVE_REGULATION_OF_VASCULAR_PERMEABILITY		16	0.483196	0.921036	0.573055	1	1	3245	tags=31%, list=10%, signal=35%
GOBP_BODY_FLUID_SECRETION	GOBP_BODY_FLUID_SECRETION		81	0.302137	0.920999	0.648798	1	1	3087	tags=14%, list=10%, signal=15%
GOBP_PROTEIN_CONTAINING_COMPLEX_REMODELING	GOBP_PROTEIN_CONTAINING_COMPLEX_REMODELING		35	0.4105	0.920935	0.59	1	1	4014	tags=20%, list=13%, signal=23%
GOBP_NEGATIVE_REGULATION_OF_HEMOPOIESIS	GOBP_NEGATIVE_REGULATION_OF_HEMOPOIESIS		102	0.376838	0.920763	0.650709	1	1	3873	tags=23%, list=12%, signal=26%
GOBP_NEGATIVE_REGULATION_OF_VASCULAR_ENDOTHELIAL_CELL_PROLIFERATION	GOBP_NEGATIVE_REGULATION_OF_VASCULAR_ENDOTHELIAL_CELL_PROLIFERATION		22	0.360447	0.920748	0.572277	1	1	4959	tags=27%, list=16%, signal=32%
GOBP_POSITIVE_REGULATION_OF_GLUCOSE_TRANSMEMBRANE_TRANSPORT	GOBP_POSITIVE_REGULATION_OF_GLUCOSE_TRANSMEMBRANE_TRANSPORT		42	0.327387	0.920679	0.568592	1	1	1396	tags=10%, list=4%, signal=10%
GOBP_NEGATIVE_REGULATION_OF_ANOIKIS	GOBP_NEGATIVE_REGULATION_OF_ANOIKIS		17	0.439487	0.920032	0.58209	1	1	3118	tags=29%, list=10%, signal=33%
GOBP_POSITIVE_REGULATION_OF_HEMOPOIESIS	GOBP_POSITIVE_REGULATION_OF_HEMOPOIESIS		145	0.385541	0.919617	0.61913	1	1	3880	tags=21%, list=12%, signal=24%
GOBP_MICROTUBULE_BASED_MOVEMENT	GOBP_MICROTUBULE_BASED_MOVEMENT		298	0.285154	0.919433	0.738739	1	1	2959	tags=11%, list=9%, signal=12%
GOBP_PORE_COMPLEX_ASSEMBLY	GOBP_PORE_COMPLEX_ASSEMBLY		18	0.458446	0.918931	0.598377	1	1	12	tags=6%, list=0%, signal=6%
GOBP_REGULATION_OF_PEPTIDYL_SERINE_PHOSPHORYLATION_OF_STAT_PROTEIN	GOBP_REGULATION_OF_PEPTIDYL_SERINE_PHOSPHORYLATION_OF_STAT_PROTEIN		23	0.273221	0.918781	0.554028	1	1	1067	tags=4%, list=3%, signal=4%
GOBP_REGULATION_OF_T_CELL_ACTIVATION	GOBP_REGULATION_OF_T_CELL_ACTIVATION		313	0.356095	0.91874	0.644182	1	1	3996	tags=21%, list=13%, signal=24%
GOBP_NUCLEOTIDE_EXCISION_REPAIR_PREINCISION_COMPLEX_ASSEMBLY	GOBP_NUCLEOTIDE_EXCISION_REPAIR_PREINCISION_COMPLEX_ASSEMBLY		29	0.457797	0.918233	0.580952	1	1	1105	tags=17%, list=4%, signal=18%
GOBP_REGULATION_OF_FATTY_ACID_BIOSYNTHETIC_PROCESS	GOBP_REGULATION_OF_FATTY_ACID_BIOSYNTHETIC_PROCESS		54	0.348929	0.918201	0.624567	1	1	1575	tags=9%, list=5%, signal=10%
GOBP_OSSIFICATION	GOBP_OSSIFICATION		373	0.327652	0.91737	0.658451	1	1	3293	tags=18%, list=10%, signal=20%
GOBP_CARDIAC_MUSCLE_CELL_ACTION_POTENTIAL	GOBP_CARDIAC_MUSCLE_CELL_ACTION_POTENTIAL		73	0.305401	0.917311	0.632381	1	1	1313	tags=4%, list=4%, signal=4%
GOBP_POSITIVE_REGULATION_OF_PROTEIN_LOCALIZATION_TO_NUCLEUS	GOBP_POSITIVE_REGULATION_OF_PROTEIN_LOCALIZATION_TO_NUCLEUS		80	0.391118	0.91719	0.606119	1	1	3441	tags=24%, list=11%, signal=27%
GOBP_CAMP_MEDIATED_SIGNALING	GOBP_CAMP_MEDIATED_SIGNALING		59	0.320372	0.91719	0.656772	1	1	1040	tags=5%, list=3%, signal=5%
GOBP_LAMELLIPODIUM_ASSEMBLY	GOBP_LAMELLIPODIUM_ASSEMBLY		66	0.365165	0.91719	0.667946	1	1	2580	tags=18%, list=8%, signal=20%
GOBP_MULTICELLULAR_ORGANISMAL_SIGNALING	GOBP_MULTICELLULAR_ORGANISMAL_SIGNALING		199	0.272755	0.916537	0.654511	1	1	1554	tags=5%, list=5%, signal=5%
GOBP_POSITIVE_REGULATION_OF_MRNA_METABOLIC_PROCESS	GOBP_POSITIVE_REGULATION_OF_MRNA_METABOLIC_PROCESS		75	0.388623	0.91653	0.573413	1	1	2608	tags=21%, list=8%, signal=23%
GOBP_POSITIVE_REGULATION_OF_MONOCYTE_CHEMOTAXIS	GOBP_POSITIVE_REGULATION_OF_MONOCYTE_CHEMOTAXIS		20	0.517718	0.916479	0.669935	1	1	4014	tags=30%, list=13%, signal=34%
GOBP_REGULATION_OF_REACTIVE_OXYGEN_SPECIES_METABOLIC_PROCESS	GOBP_REGULATION_OF_REACTIVE_OXYGEN_SPECIES_METABOLIC_PROCESS		179	0.35409	0.916261	0.632302	1	1	3195	tags=19%, list=10%, signal=21%
GOBP_MOTILE_CILIUM_ASSEMBLY	GOBP_MOTILE_CILIUM_ASSEMBLY		15	0.346811	0.916104	0.554104	1	1	4709	tags=33%, list=15%, signal=39%
GOBP_RNA_5_END_PROCESSING	GOBP_RNA_5_END_PROCESSING		19	0.467399	0.91609	0.62949	1	1	2492	tags=21%, list=8%, signal=23%
GOBP_IRON_ION_HOMEOSTASIS	GOBP_IRON_ION_HOMEOSTASIS		82	0.323349	0.915959	0.700565	1	1	2446	tags=15%, list=8%, signal=16%
GOBP_TRANSCRIPTION_BY_RNA_POLYMERASE_I	GOBP_TRANSCRIPTION_BY_RNA_POLYMERASE_I		58	0.437643	0.91592	0.606805	1	1	3919	tags=33%, list=12%, signal=37%
GOBP_RNA_POLYADENYLATION	GOBP_RNA_POLYADENYLATION		39	0.404051	0.915906	0.603239	1	1	2069	tags=21%, list=7%, signal=22%
GOBP_REGULATION_OF_CELL_KILLING	GOBP_REGULATION_OF_CELL_KILLING		95	0.410629	0.915372	0.619454	1	1	3987	tags=22%, list=13%, signal=25%
GOBP_REGULATION_OF_NITRIC_OXIDE_SYNTHASE_ACTIVITY	GOBP_REGULATION_OF_NITRIC_OXIDE_SYNTHASE_ACTIVITY		51	0.373144	0.915187	0.604651	1	1	2521	tags=16%, list=8%, signal=17%
GOBP_SMOOTH_MUSCLE_CONTRACTION	GOBP_SMOOTH_MUSCLE_CONTRACTION		93	0.342536	0.915129	0.616981	1	1	3588	tags=20%, list=11%, signal=23%
GOBP_NEURON_APOPTOTIC_PROCESS	GOBP_NEURON_APOPTOTIC_PROCESS		222	0.314664	0.915032	0.679012	1	1	3538	tags=17%, list=11%, signal=19%
GOBP_POSITIVE_REGULATION_OF_TELOMERE_MAINTENANCE	GOBP_POSITIVE_REGULATION_OF_TELOMERE_MAINTENANCE		46	0.457379	0.914893	0.60735	1	1	3136	tags=24%, list=10%, signal=27%
GOBP_POSITIVE_REGULATION_OF_PROTEIN_POLYMERIZATION	GOBP_POSITIVE_REGULATION_OF_PROTEIN_POLYMERIZATION		117	0.326217	0.914535	0.708929	1	1	3129	tags=17%, list=10%, signal=19%
GOBP_CELLULAR_RESPONSE_TO_OXYGEN_RADICAL	GOBP_CELLULAR_RESPONSE_TO_OXYGEN_RADICAL		22	0.420444	0.914535	0.603741	1	1	3064	tags=27%, list=10%, signal=30%
GOBP_SALIVARY_GLAND_DEVELOPMENT	GOBP_SALIVARY_GLAND_DEVELOPMENT		31	0.374992	0.914211	0.609489	1	1	3975	tags=26%, list=13%, signal=30%
GOBP_CELL_CELL_ADHESION_MEDIATED_BY_INTEGRIN	GOBP_CELL_CELL_ADHESION_MEDIATED_BY_INTEGRIN		15	0.482676	0.914191	0.607076	1	1	2966	tags=33%, list=9%, signal=37%
GOBP_MITOCHONDRIAL_OUTER_MEMBRANE_PERMEABILIZATION	GOBP_MITOCHONDRIAL_OUTER_MEMBRANE_PERMEABILIZATION		52	0.342819	0.913707	0.706564	1	1	2959	tags=17%, list=9%, signal=19%
GOBP_MACROPHAGE_ACTIVATION	GOBP_MACROPHAGE_ACTIVATION		98	0.427769	0.913705	0.659128	1	1	3357	tags=24%, list=11%, signal=27%
GOBP_POSITIVE_REGULATION_OF_NIK_NF_KAPPAB_SIGNALING	GOBP_POSITIVE_REGULATION_OF_NIK_NF_KAPPAB_SIGNALING		65	0.395978	0.913695	0.615385	1	1	3298	tags=22%, list=10%, signal=24%
GOBP_PLATELET_AGGREGATION	GOBP_PLATELET_AGGREGATION		59	0.396035	0.912808	0.605634	1	1	1648	tags=12%, list=5%, signal=12%
GOBP_RESPONSE_TO_ESTRADIOL	GOBP_RESPONSE_TO_ESTRADIOL		121	0.329022	0.912534	0.701599	1	1	1409	tags=8%, list=4%, signal=9%
GOBP_PRESYNAPTIC_ENDOCYTOSIS	GOBP_PRESYNAPTIC_ENDOCYTOSIS		59	0.320731	0.912371	0.661737	1	1	2026	tags=15%, list=6%, signal=16%
GOBP_RESPONSE_TO_PURINE_CONTAINING_COMPOUND	GOBP_RESPONSE_TO_PURINE_CONTAINING_COMPOUND		141	0.310932	0.911788	0.706458	1	1	2992	tags=11%, list=10%, signal=12%
GOBP_NEGATIVE_REGULATION_OF_CELL_KILLING	GOBP_NEGATIVE_REGULATION_OF_CELL_KILLING		26	0.467125	0.911644	0.62775	1	1	1614	tags=15%, list=5%, signal=16%
GOBP_DENDRITIC_SPINE_DEVELOPMENT	GOBP_DENDRITIC_SPINE_DEVELOPMENT		90	0.304517	0.91118	0.759615	1	1	3378	tags=18%, list=11%, signal=20%
GOBP_DNA_METHYLATION_INVOLVED_IN_GAMETE_GENERATION	GOBP_DNA_METHYLATION_INVOLVED_IN_GAMETE_GENERATION		19	0.339602	0.910988	0.597046	1	1	605	tags=5%, list=2%, signal=5%
GOBP_ALPHA_BETA_T_CELL_PROLIFERATION	GOBP_ALPHA_BETA_T_CELL_PROLIFERATION		36	0.417551	0.910984	0.621832	1	1	2430	tags=14%, list=8%, signal=15%
GOBP_BONE_REMODELING	GOBP_BONE_REMODELING		86	0.429221	0.910902	0.650467	1	1	3678	tags=23%, list=12%, signal=26%
GOBP_CILIUM_ORGANIZATION	GOBP_CILIUM_ORGANIZATION		311	0.293485	0.910644	0.777778	1	1	3992	tags=20%, list=13%, signal=23%
GOBP_REGULATION_OF_CYTOPLASMIC_TRANSLATION	GOBP_REGULATION_OF_CYTOPLASMIC_TRANSLATION		17	0.392538	0.910096	0.623552	1	1	2925	tags=24%, list=9%, signal=26%
GOBP_NEGATIVE_REGULATION_OF_BONE_MINERALIZATION	GOBP_NEGATIVE_REGULATION_OF_BONE_MINERALIZATION		18	0.472462	0.909822	0.656604	1	1	115	tags=6%, list=0%, signal=6%
GOBP_POSITIVE_REGULATION_OF_PATHWAY_RESTRICTED_SMAD_PROTEIN_PHOSPHORYLATION	GOBP_POSITIVE_REGULATION_OF_PATHWAY_RESTRICTED_SMAD_PROTEIN_PHOSPHORYLATION		48	0.380348	0.90959	0.632353	1	1	2938	tags=17%, list=9%, signal=18%
GOBP_REGULATION_OF_LEUKOCYTE_PROLIFERATION	GOBP_REGULATION_OF_LEUKOCYTE_PROLIFERATION		234	0.390452	0.909517	0.637011	1	1	4038	tags=22%, list=13%, signal=25%
GOBP_POSITIVE_REGULATION_OF_HETEROTYPIC_CELL_CELL_ADHESION	GOBP_POSITIVE_REGULATION_OF_HETEROTYPIC_CELL_CELL_ADHESION		16	0.501289	0.909497	0.652672	1	1	295	tags=6%, list=1%, signal=6%
GOBP_EXOCYTIC_PROCESS	GOBP_EXOCYTIC_PROCESS		75	0.322508	0.908995	0.775547	1	1	3386	tags=17%, list=11%, signal=19%
GOBP_EXECUTION_PHASE_OF_APOPTOSIS	GOBP_EXECUTION_PHASE_OF_APOPTOSIS		79	0.302718	0.9083	0.783304	1	1	3418	tags=23%, list=11%, signal=26%
GOBP_NEGATIVE_REGULATION_OF_POTASSIUM_ION_TRANSPORT	GOBP_NEGATIVE_REGULATION_OF_POTASSIUM_ION_TRANSPORT		33	0.343302	0.907102	0.601578	1	1	185	tags=3%, list=1%, signal=3%
GOBP_RESPONSE_TO_HEAT	GOBP_RESPONSE_TO_HEAT		147	0.392358	0.906966	0.665434	1	1	3100	tags=22%, list=10%, signal=25%
GOBP_COLLAGEN_CATABOLIC_PROCESS	GOBP_COLLAGEN_CATABOLIC_PROCESS		44	0.450898	0.906919	0.622867	1	1	5130	tags=36%, list=16%, signal=43%
GOBP_MITOCHONDRION_MORPHOGENESIS	GOBP_MITOCHONDRION_MORPHOGENESIS		17	0.400613	0.90689	0.630476	1	1	1592	tags=18%, list=5%, signal=19%
GOBP_ANGIOGENESIS_INVOLVED_IN_WOUND_HEALING	GOBP_ANGIOGENESIS_INVOLVED_IN_WOUND_HEALING		27	0.50538	0.906735	0.701099	1	1	3100	tags=33%, list=10%, signal=37%
GOBP_POSITIVE_REGULATION_OF_MYOBLAST_DIFFERENTIATION	GOBP_POSITIVE_REGULATION_OF_MYOBLAST_DIFFERENTIATION		18	0.41618	0.906591	0.562264	1	1	2126	tags=17%, list=7%, signal=18%
GOBP_BONE_DEVELOPMENT	GOBP_BONE_DEVELOPMENT		179	0.326895	0.906363	0.704301	1	1	2436	tags=14%, list=8%, signal=15%
GOBP_REGULATION_OF_CILIUM_MOVEMENT	GOBP_REGULATION_OF_CILIUM_MOVEMENT		26	0.295161	0.906356	0.629412	1	1	1625	tags=8%, list=5%, signal=8%
GOBP_REGULATION_OF_PROTEIN_MODIFICATION_BY_SMALL_PROTEIN_CONJUGATION_OR_REMOVAL	GOBP_REGULATION_OF_PROTEIN_MODIFICATION_BY_SMALL_PROTEIN_CONJUGATION_OR_REMOVAL		216	0.320186	0.906249	0.750476	1	1	3087	tags=20%, list=10%, signal=22%
GOBP_PROTEIN_LOCALIZATION_TO_PLASMA_MEMBRANE	GOBP_PROTEIN_LOCALIZATION_TO_PLASMA_MEMBRANE		263	0.34441	0.905507	0.630648	1	1	3147	tags=19%, list=10%, signal=21%
GOBP_REGULATION_OF_LEUKOCYTE_MEDIATED_IMMUNITY	GOBP_REGULATION_OF_LEUKOCYTE_MEDIATED_IMMUNITY		195	0.374373	0.905477	0.741835	1	1	3302	tags=17%, list=11%, signal=19%
GOBP_FC_RECEPTOR_MEDIATED_STIMULATORY_SIGNALING_PATHWAY	GOBP_FC_RECEPTOR_MEDIATED_STIMULATORY_SIGNALING_PATHWAY		82	0.385713	0.90536	0.643527	1	1	3641	tags=20%, list=12%, signal=22%
GOBP_NEGATIVE_REGULATION_OF_PROTEIN_CATABOLIC_PROCESS	GOBP_NEGATIVE_REGULATION_OF_PROTEIN_CATABOLIC_PROCESS		110	0.335902	0.905325	0.720792	1	1	1562	tags=11%, list=5%, signal=11%
GOBP_POSITIVE_REGULATION_OF_CELL_SUBSTRATE_ADHESION	GOBP_POSITIVE_REGULATION_OF_CELL_SUBSTRATE_ADHESION		115	0.353649	0.905099	0.66171	1	1	3087	tags=14%, list=10%, signal=15%
GOBP_REGULATION_OF_ORGAN_GROWTH	GOBP_REGULATION_OF_ORGAN_GROWTH		95	0.322613	0.904972	0.730402	1	1	3817	tags=17%, list=12%, signal=19%
GOBP_REGULATION_OF_PROTEIN_IMPORT	GOBP_REGULATION_OF_PROTEIN_IMPORT		55	0.386835	0.904867	0.642722	1	1	3441	tags=24%, list=11%, signal=26%
GOBP_REGULATION_OF_LEUKOCYTE_DIFFERENTIATION	GOBP_REGULATION_OF_LEUKOCYTE_DIFFERENTIATION		263	0.358641	0.904719	0.685908	1	1	3880	tags=20%, list=12%, signal=23%
GOBP_VENTRICULAR_SEPTUM_MORPHOGENESIS	GOBP_VENTRICULAR_SEPTUM_MORPHOGENESIS		35	0.405335	0.904351	0.640074	1	1	3195	tags=29%, list=10%, signal=32%
GOBP_NEGATIVE_REGULATION_OF_WOUND_HEALING	GOBP_NEGATIVE_REGULATION_OF_WOUND_HEALING		73	0.339783	0.903945	0.663121	1	1	2417	tags=10%, list=8%, signal=10%
GOBP_REGULATION_OF_AMYLOID_BETA_CLEARANCE	GOBP_REGULATION_OF_AMYLOID_BETA_CLEARANCE		19	0.445456	0.90391	0.588869	1	1	1545	tags=11%, list=5%, signal=11%
GOBP_CHEMOKINE_PRODUCTION	GOBP_CHEMOKINE_PRODUCTION		90	0.412999	0.903816	0.663894	1	1	2998	tags=18%, list=10%, signal=20%
GOBP_EXCITATORY_SYNAPSE_ASSEMBLY	GOBP_EXCITATORY_SYNAPSE_ASSEMBLY		25	0.350736	0.903763	0.624498	1	1	3378	tags=16%, list=11%, signal=18%
GOBP_CELL_FATE_DETERMINATION	GOBP_CELL_FATE_DETERMINATION		41	0.336671	0.902745	0.672043	1	1	1027	tags=7%, list=3%, signal=8%
GOBP_RESPONSE_TO_OXIDATIVE_STRESS	GOBP_RESPONSE_TO_OXIDATIVE_STRESS		408	0.307809	0.902334	0.816467	1	1	3479	tags=18%, list=11%, signal=20%
GOBP_MIDBRAIN_DEVELOPMENT	GOBP_MIDBRAIN_DEVELOPMENT		82	0.327728	0.902266	0.789116	1	1	2770	tags=13%, list=9%, signal=15%
GOBP_ESTABLISHMENT_OF_PROTEIN_LOCALIZATION_TO_CHROMOSOME	GOBP_ESTABLISHMENT_OF_PROTEIN_LOCALIZATION_TO_CHROMOSOME		20	0.542948	0.902066	0.642857	1	1	2354	tags=25%, list=7%, signal=27%
GOBP_VASCULAR_ASSOCIATED_SMOOTH_MUSCLE_CONTRACTION	GOBP_VASCULAR_ASSOCIATED_SMOOTH_MUSCLE_CONTRACTION		23	0.37451	0.902042	0.663386	1	1	3293	tags=30%, list=10%, signal=34%
GOBP_CIRCADIAN_REGULATION_OF_GENE_EXPRESSION	GOBP_CIRCADIAN_REGULATION_OF_GENE_EXPRESSION		59	0.360186	0.901231	0.696737	1	1	1240	tags=12%, list=4%, signal=12%
GOBP_ANTIMICROBIAL_HUMORAL_RESPONSE	GOBP_ANTIMICROBIAL_HUMORAL_RESPONSE		118	0.281666	0.901174	0.658497	1	1	3259	tags=9%, list=10%, signal=10%
GOBP_THIOESTER_METABOLIC_PROCESS	GOBP_THIOESTER_METABOLIC_PROCESS		96	0.344737	0.9007	0.717213	1	1	2643	tags=15%, list=8%, signal=16%
GOBP_POSITIVE_REGULATION_OF_REPRODUCTIVE_PROCESS	GOBP_POSITIVE_REGULATION_OF_REPRODUCTIVE_PROCESS		73	0.340924	0.900656	0.613678	1	1	1318	tags=8%, list=4%, signal=9%
GOBP_NEGATIVE_REGULATION_OF_CELL_GROWTH	GOBP_NEGATIVE_REGULATION_OF_CELL_GROWTH		176	0.320435	0.900566	0.73975	1	1	3471	tags=15%, list=11%, signal=17%
GOBP_LABYRINTHINE_LAYER_DEVELOPMENT	GOBP_LABYRINTHINE_LAYER_DEVELOPMENT		43	0.370875	0.900134	0.707052	1	1	2194	tags=12%, list=7%, signal=12%
GOBP_CENTROMERE_COMPLEX_ASSEMBLY	GOBP_CENTROMERE_COMPLEX_ASSEMBLY		31	0.576008	0.899859	0.656863	1	1	2901	tags=35%, list=9%, signal=39%
GOBP_PEPTIDYL_THREONINE_DEPHOSPHORYLATION	GOBP_PEPTIDYL_THREONINE_DEPHOSPHORYLATION		21	0.387566	0.899407	0.698225	1	1	1527	tags=14%, list=5%, signal=15%
GOBP_CD4_POSITIVE_ALPHA_BETA_T_CELL_DIFFERENTIATION	GOBP_CD4_POSITIVE_ALPHA_BETA_T_CELL_DIFFERENTIATION		79	0.377063	0.899269	0.64486	1	1	4211	tags=23%, list=13%, signal=26%
GOBP_FOREBRAIN_GENERATION_OF_NEURONS	GOBP_FOREBRAIN_GENERATION_OF_NEURONS		55	0.345854	0.899131	0.715532	1	1	1839	tags=11%, list=6%, signal=12%
GOBP_POSITIVE_REGULATION_OF_IMMUNOGLOBULIN_PRODUCTION	GOBP_POSITIVE_REGULATION_OF_IMMUNOGLOBULIN_PRODUCTION		35	0.369529	0.898842	0.724382	1	1	2473	tags=20%, list=8%, signal=22%
GOBP_MYOFIBRIL_ASSEMBLY	GOBP_MYOFIBRIL_ASSEMBLY		58	0.333256	0.898184	0.665468	1	1	3215	tags=17%, list=10%, signal=19%
GOBP_POSITIVE_REGULATION_OF_CELLULAR_COMPONENT_BIOGENESIS	GOBP_POSITIVE_REGULATION_OF_CELLULAR_COMPONENT_BIOGENESIS		471	0.302569	0.89767	0.791887	1	1	3129	tags=17%, list=10%, signal=18%
GOBP_NEGATIVE_REGULATION_OF_CELL_ACTIVATION	GOBP_NEGATIVE_REGULATION_OF_CELL_ACTIVATION		190	0.374092	0.897471	0.70346	1	1	3725	tags=20%, list=12%, signal=23%
GOBP_POSITIVE_REGULATION_OF_INTERLEUKIN_8_PRODUCTION	GOBP_POSITIVE_REGULATION_OF_INTERLEUKIN_8_PRODUCTION		55	0.385553	0.897213	0.63864	1	1	4175	tags=27%, list=13%, signal=31%
GOBP_GLYCOPROTEIN_METABOLIC_PROCESS	GOBP_GLYCOPROTEIN_METABOLIC_PROCESS		377	0.313629	0.897012	0.700382	1	1	3106	tags=16%, list=10%, signal=17%
GOBP_NEGATIVE_REGULATION_OF_PHOSPHORYLATION	GOBP_NEGATIVE_REGULATION_OF_PHOSPHORYLATION		371	0.314197	0.896946	0.814079	1	1	2623	tags=14%, list=8%, signal=15%
GOBP_EXPORT_ACROSS_PLASMA_MEMBRANE	GOBP_EXPORT_ACROSS_PLASMA_MEMBRANE		57	0.334511	0.896776	0.600382	1	1	3293	tags=14%, list=10%, signal=16%
GOBP_POSITIVE_REGULATION_OF_ENDOTHELIAL_CELL_APOPTOTIC_PROCESS	GOBP_POSITIVE_REGULATION_OF_ENDOTHELIAL_CELL_APOPTOTIC_PROCESS		21	0.442192	0.896705	0.654369	1	1	2279	tags=24%, list=7%, signal=26%
GOBP_POSITIVE_REGULATION_OF_CELL_CYCLE_ARREST	GOBP_POSITIVE_REGULATION_OF_CELL_CYCLE_ARREST		77	0.341469	0.896642	0.696565	1	1	1926	tags=14%, list=6%, signal=15%
GOBP_RESPONSE_TO_HEPATOCYTE_GROWTH_FACTOR	GOBP_RESPONSE_TO_HEPATOCYTE_GROWTH_FACTOR		18	0.393672	0.896551	0.646833	1	1	3641	tags=22%, list=12%, signal=25%
GOBP_POSITIVE_REGULATION_OF_VASCULAR_ASSOCIATED_SMOOTH_MUSCLE_CELL_MIGRATION	GOBP_POSITIVE_REGULATION_OF_VASCULAR_ASSOCIATED_SMOOTH_MUSCLE_CELL_MIGRATION		19	0.453537	0.896085	0.655235	1	1	3064	tags=16%, list=10%, signal=17%
GOBP_REGULATION_OF_PROTEIN_LOCALIZATION_TO_NUCLEUS	GOBP_REGULATION_OF_PROTEIN_LOCALIZATION_TO_NUCLEUS		122	0.352322	0.895545	0.652416	1	1	3441	tags=21%, list=11%, signal=24%
GOBP_POSITIVE_REGULATION_OF_MYELOID_LEUKOCYTE_DIFFERENTIATION	GOBP_POSITIVE_REGULATION_OF_MYELOID_LEUKOCYTE_DIFFERENTIATION		53	0.425607	0.89448	0.709779	1	1	3646	tags=23%, list=12%, signal=26%
GOBP_REGULATION_OF_TELOMERE_MAINTENANCE_VIA_TELOMERE_LENGTHENING	GOBP_REGULATION_OF_TELOMERE_MAINTENANCE_VIA_TELOMERE_LENGTHENING		53	0.43894	0.894408	0.616257	1	1	2354	tags=23%, list=7%, signal=24%
GOBP_REGULATION_OF_REGULATED_SECRETORY_PATHWAY	GOBP_REGULATION_OF_REGULATED_SECRETORY_PATHWAY		131	0.313301	0.894157	0.6843	1	1	3386	tags=15%, list=11%, signal=16%
GOBP_MACROPHAGE_CHEMOTAXIS	GOBP_MACROPHAGE_CHEMOTAXIS		36	0.429143	0.893936	0.678024	1	1	3450	tags=22%, list=11%, signal=25%
GOBP_CARDIOCYTE_DIFFERENTIATION	GOBP_CARDIOCYTE_DIFFERENTIATION		133	0.297686	0.893397	0.843465	1	1	3215	tags=17%, list=10%, signal=19%
GOBP_POSITIVE_REGULATION_OF_DNA_BIOSYNTHETIC_PROCESS	GOBP_POSITIVE_REGULATION_OF_DNA_BIOSYNTHETIC_PROCESS		62	0.45474	0.893388	0.659735	1	1	3136	tags=21%, list=10%, signal=23%
GOBP_NEGATIVE_REGULATION_OF_LYMPHOCYTE_MEDIATED_IMMUNITY	GOBP_NEGATIVE_REGULATION_OF_LYMPHOCYTE_MEDIATED_IMMUNITY		45	0.396944	0.893232	0.655629	1	1	1614	tags=11%, list=5%, signal=12%
GOBP_GLYCOPROTEIN_CATABOLIC_PROCESS	GOBP_GLYCOPROTEIN_CATABOLIC_PROCESS		24	0.423018	0.892773	0.69808	1	1	3600	tags=25%, list=11%, signal=28%
GOBP_REGULATION_OF_NEUROGENESIS	GOBP_REGULATION_OF_NEUROGENESIS		330	0.294593	0.892485	0.772983	1	1	3532	tags=15%, list=11%, signal=17%
GOBP_POSITIVE_REGULATION_OF_TELOMERASE_ACTIVITY	GOBP_POSITIVE_REGULATION_OF_TELOMERASE_ACTIVITY		32	0.461578	0.892407	0.680688	1	1	2949	tags=22%, list=9%, signal=24%
GOBP_POSITIVE_REGULATION_OF_STRESS_ACTIVATED_PROTEIN_KINASE_SIGNALING_CASCADE	GOBP_POSITIVE_REGULATION_OF_STRESS_ACTIVATED_PROTEIN_KINASE_SIGNALING_CASCADE		113	0.349438	0.892297	0.694818	1	1	3298	tags=19%, list=10%, signal=22%
GOBP_RESPONSE_TO_FLUID_SHEAR_STRESS	GOBP_RESPONSE_TO_FLUID_SHEAR_STRESS		30	0.40287	0.892184	0.68306	1	1	2949	tags=27%, list=9%, signal=29%
GOBP_REGULATION_OF_VESICLE_FUSION	GOBP_REGULATION_OF_VESICLE_FUSION		21	0.341235	0.892174	0.700193	1	1	3873	tags=33%, list=12%, signal=38%
GOBP_RESPONSE_TO_STARVATION	GOBP_RESPONSE_TO_STARVATION		175	0.309722	0.891727	0.761278	1	1	2943	tags=17%, list=9%, signal=19%
GOBP_REGULATION_OF_MYELOID_LEUKOCYTE_DIFFERENTIATION	GOBP_REGULATION_OF_MYELOID_LEUKOCYTE_DIFFERENTIATION		110	0.395001	0.891259	0.671743	1	1	2427	tags=13%, list=8%, signal=14%
GOBP_EAR_DEVELOPMENT	GOBP_EAR_DEVELOPMENT		189	0.295192	0.891242	0.805455	1	1	2301	tags=11%, list=7%, signal=12%
GOBP_NEGATIVE_REGULATION_OF_LEUKOCYTE_MEDIATED_CYTOTOXICITY	GOBP_NEGATIVE_REGULATION_OF_LEUKOCYTE_MEDIATED_CYTOTOXICITY		22	0.485415	0.891217	0.657941	1	1	1614	tags=18%, list=5%, signal=19%
GOBP_CELL_SUBSTRATE_ADHESION	GOBP_CELL_SUBSTRATE_ADHESION		337	0.345496	0.891027	0.661871	1	1	3119	tags=17%, list=10%, signal=19%
GOBP_SARCOMERE_ORGANIZATION	GOBP_SARCOMERE_ORGANIZATION		37	0.346447	0.89065	0.719081	1	1	2906	tags=16%, list=9%, signal=18%
GOBP_REGULATION_OF_CELL_CELL_ADHESION	GOBP_REGULATION_OF_CELL_CELL_ADHESION		414	0.344911	0.890584	0.676573	1	1	4009	tags=21%, list=13%, signal=23%
GOBP_REGULATION_OF_CELL_ADHESION_MEDIATED_BY_INTEGRIN	GOBP_REGULATION_OF_CELL_ADHESION_MEDIATED_BY_INTEGRIN		46	0.396201	0.888703	0.711835	1	1	2966	tags=28%, list=9%, signal=31%
GOBP_REGULATION_OF_CILIUM_DEPENDENT_CELL_MOTILITY	GOBP_REGULATION_OF_CILIUM_DEPENDENT_CELL_MOTILITY		20	0.317413	0.888615	0.662162	1	1	1625	tags=10%, list=5%, signal=11%
GOBP_REGULATION_OF_HEPATOCYTE_PROLIFERATION	GOBP_REGULATION_OF_HEPATOCYTE_PROLIFERATION		15	0.449748	0.888558	0.641304	1	1	1122	tags=13%, list=4%, signal=14%
GOBP_RESPONSE_TO_TEMPERATURE_STIMULUS	GOBP_RESPONSE_TO_TEMPERATURE_STIMULUS		210	0.337491	0.88824	0.708333	1	1	3100	tags=19%, list=10%, signal=20%
GOBP_MYELOID_CELL_HOMEOSTASIS	GOBP_MYELOID_CELL_HOMEOSTASIS		131	0.328538	0.888014	0.755556	1	1	2302	tags=13%, list=7%, signal=14%
GOBP_FEMALE_SEX_DIFFERENTIATION	GOBP_FEMALE_SEX_DIFFERENTIATION		110	0.306165	0.887978	0.82392	1	1	1943	tags=9%, list=6%, signal=10%
GOBP_REGULATION_OF_SPINDLE_ASSEMBLY	GOBP_REGULATION_OF_SPINDLE_ASSEMBLY		24	0.371824	0.887815	0.76588	1	1	1495	tags=17%, list=5%, signal=17%
GOBP_PANCREAS_DEVELOPMENT	GOBP_PANCREAS_DEVELOPMENT		68	0.276705	0.887009	0.800347	1	1	3952	tags=21%, list=13%, signal=23%
GOBP_BONE_MATURATION	GOBP_BONE_MATURATION		20	0.39126	0.885989	0.699634	1	1	2745	tags=20%, list=9%, signal=22%
GOBP_CELLULAR_RESPONSE_TO_MOLECULE_OF_BACTERIAL_ORIGIN	GOBP_CELLULAR_RESPONSE_TO_MOLECULE_OF_BACTERIAL_ORIGIN		190	0.35548	0.885608	0.718182	1	1	3588	tags=22%, list=11%, signal=25%
GOBP_POLYOL_CATABOLIC_PROCESS	GOBP_POLYOL_CATABOLIC_PROCESS		24	0.374322	0.885258	0.678363	1	1	1583	tags=17%, list=5%, signal=18%
GOBP_CHEMOKINE_C_X_C_MOTIF_LIGAND_2_PRODUCTION	GOBP_CHEMOKINE_C_X_C_MOTIF_LIGAND_2_PRODUCTION		17	0.455452	0.885142	0.711375	1	1	6372	tags=53%, list=20%, signal=66%
GOBP_POSITIVE_REGULATION_OF_INSULIN_SECRETION	GOBP_POSITIVE_REGULATION_OF_INSULIN_SECRETION		66	0.333366	0.884752	0.686941	1	1	115	tags=3%, list=0%, signal=3%
GOBP_MALE_MEIOTIC_NUCLEAR_DIVISION	GOBP_MALE_MEIOTIC_NUCLEAR_DIVISION		37	0.38109	0.884182	0.627863	1	1	1034	tags=8%, list=3%, signal=8%
GOBP_POSITIVE_REGULATION_OF_NEURON_APOPTOTIC_PROCESS	GOBP_POSITIVE_REGULATION_OF_NEURON_APOPTOTIC_PROCESS		54	0.33383	0.884044	0.692308	1	1	4175	tags=20%, list=13%, signal=23%
GOBP_REGULATION_OF_PROTEIN_AUTOPHOSPHORYLATION	GOBP_REGULATION_OF_PROTEIN_AUTOPHOSPHORYLATION		44	0.368449	0.883806	0.730275	1	1	3427	tags=25%, list=11%, signal=28%
GOBP_MYELOID_DENDRITIC_CELL_ACTIVATION	GOBP_MYELOID_DENDRITIC_CELL_ACTIVATION		28	0.41123	0.883715	0.66	1	1	4153	tags=25%, list=13%, signal=29%
GOBP_LIMBIC_SYSTEM_DEVELOPMENT	GOBP_LIMBIC_SYSTEM_DEVELOPMENT		94	0.321807	0.883704	0.808511	1	1	1625	tags=7%, list=5%, signal=8%
GOBP_INTEGRIN_MEDIATED_SIGNALING_PATHWAY	GOBP_INTEGRIN_MEDIATED_SIGNALING_PATHWAY		99	0.377673	0.883595	0.68638	1	1	2975	tags=18%, list=9%, signal=20%
GOBP_SIGNAL_TRANSDUCTION_IN_ABSENCE_OF_LIGAND	GOBP_SIGNAL_TRANSDUCTION_IN_ABSENCE_OF_LIGAND		66	0.323191	0.883577	0.778584	1	1	4009	tags=24%, list=13%, signal=28%
GOBP_NEGATIVE_REGULATION_OF_STRIATED_MUSCLE_CELL_APOPTOTIC_PROCESS	GOBP_NEGATIVE_REGULATION_OF_STRIATED_MUSCLE_CELL_APOPTOTIC_PROCESS		27	0.36597	0.882948	0.690813	1	1	3483	tags=19%, list=11%, signal=21%
GOBP_NUCLEOTIDE_EXCISION_REPAIR_PREINCISION_COMPLEX_STABILIZATION	GOBP_NUCLEOTIDE_EXCISION_REPAIR_PREINCISION_COMPLEX_STABILIZATION		21	0.436863	0.882803	0.667976	1	1	1105	tags=19%, list=4%, signal=20%
GOBP_REGULATION_OF_NEURON_PROJECTION_DEVELOPMENT	GOBP_REGULATION_OF_NEURON_PROJECTION_DEVELOPMENT		395	0.301037	0.882255	0.734545	1	1	3105	tags=15%, list=10%, signal=17%
GOBP_T_CELL_DIFFERENTIATION_IN_THYMUS	GOBP_T_CELL_DIFFERENTIATION_IN_THYMUS		71	0.345585	0.881952	0.714542	1	1	2396	tags=14%, list=8%, signal=15%
GOBP_CELLULAR_RESPONSE_TO_VIRUS	GOBP_CELLULAR_RESPONSE_TO_VIRUS		63	0.351312	0.881823	0.705104	1	1	3237	tags=25%, list=10%, signal=28%
GOBP_LEUKOCYTE_PROLIFERATION	GOBP_LEUKOCYTE_PROLIFERATION		304	0.357156	0.881711	0.721541	1	1	4038	tags=21%, list=13%, signal=24%
GOBP_PROTEIN_LOCALIZATION_TO_CHROMOSOME_TELOMERIC_REGION	GOBP_PROTEIN_LOCALIZATION_TO_CHROMOSOME_TELOMERIC_REGION		27	0.446843	0.8817	0.630112	1	1	3136	tags=22%, list=10%, signal=25%
GOBP_G2_DNA_DAMAGE_CHECKPOINT	GOBP_G2_DNA_DAMAGE_CHECKPOINT		28	0.375616	0.881699	0.699048	1	1	4132	tags=32%, list=13%, signal=37%
GOBP_NEGATIVE_REGULATION_OF_ALPHA_BETA_T_CELL_DIFFERENTIATION	GOBP_NEGATIVE_REGULATION_OF_ALPHA_BETA_T_CELL_DIFFERENTIATION		26	0.399849	0.88125	0.650854	1	1	3873	tags=27%, list=12%, signal=31%
GOBP_KINETOCHORE_ORGANIZATION	GOBP_KINETOCHORE_ORGANIZATION		17	0.596906	0.881095	0.682171	1	1	2901	tags=41%, list=9%, signal=45%
GOBP_WOUND_HEALING	GOBP_WOUND_HEALING		492	0.3144	0.880907	0.775986	1	1	3434	tags=16%, list=11%, signal=18%
GOBP_POSITIVE_REGULATION_OF_CELL_ADHESION_MEDIATED_BY_INTEGRIN	GOBP_POSITIVE_REGULATION_OF_CELL_ADHESION_MEDIATED_BY_INTEGRIN		20	0.472069	0.880631	0.649826	1	1	2966	tags=25%, list=9%, signal=28%
GOBP_BICARBONATE_TRANSPORT	GOBP_BICARBONATE_TRANSPORT		43	0.295729	0.880594	0.745363	1	1	2928	tags=12%, list=9%, signal=13%
GOBP_POSITIVE_REGULATION_OF_CYCLIN_DEPENDENT_PROTEIN_KINASE_ACTIVITY	GOBP_POSITIVE_REGULATION_OF_CYCLIN_DEPENDENT_PROTEIN_KINASE_ACTIVITY		33	0.377197	0.880534	0.71243	1	1	3441	tags=18%, list=11%, signal=20%
GOBP_RESPONSE_TO_ARSENIC_CONTAINING_SUBSTANCE	GOBP_RESPONSE_TO_ARSENIC_CONTAINING_SUBSTANCE		29	0.374145	0.880463	0.720617	1	1	372	tags=7%, list=1%, signal=7%
GOBP_PROTEIN_FOLDING	GOBP_PROTEIN_FOLDING		211	0.349829	0.879901	0.701852	1	1	3874	tags=24%, list=12%, signal=27%
GOBP_HINDLIMB_MORPHOGENESIS	GOBP_HINDLIMB_MORPHOGENESIS		34	0.330136	0.879881	0.689243	1	1	3690	tags=21%, list=12%, signal=23%
GOBP_RESPONSE_TO_METAL_ION	GOBP_RESPONSE_TO_METAL_ION		338	0.304435	0.879699	0.779359	1	1	3532	tags=16%, list=11%, signal=17%
GOBP_DNA_INTEGRITY_CHECKPOINT	GOBP_DNA_INTEGRITY_CHECKPOINT		137	0.359099	0.879563	0.695736	1	1	3854	tags=26%, list=12%, signal=29%
GOBP_POSITIVE_REGULATION_OF_PLASMA_MEMBRANE_BOUNDED_CELL_PROJECTION_ASSEMBLY	GOBP_POSITIVE_REGULATION_OF_PLASMA_MEMBRANE_BOUNDED_CELL_PROJECTION_ASSEMBLY		89	0.319591	0.879393	0.768642	1	1	2919	tags=13%, list=9%, signal=15%
GOBP_RESPONSE_TO_PH	GOBP_RESPONSE_TO_PH		37	0.421495	0.879389	0.653516	1	1	2452	tags=11%, list=8%, signal=12%
GOBP_MAINTENANCE_OF_GASTROINTESTINAL_EPITHELIUM	GOBP_MAINTENANCE_OF_GASTROINTESTINAL_EPITHELIUM		20	0.32192	0.879376	0.729583	1	1	1724	tags=10%, list=5%, signal=11%
GOBP_PYRIMIDINE_RIBONUCLEOTIDE_BIOSYNTHETIC_PROCESS	GOBP_PYRIMIDINE_RIBONUCLEOTIDE_BIOSYNTHETIC_PROCESS		20	0.417074	0.879197	0.63745	1	1	82	tags=5%, list=0%, signal=5%
GOBP_RESPONSE_TO_GROWTH_HORMONE	GOBP_RESPONSE_TO_GROWTH_HORMONE		39	0.35479	0.878957	0.683521	1	1	1047	tags=5%, list=3%, signal=5%
GOBP_PYRIMIDINE_RIBONUCLEOTIDE_METABOLIC_PROCESS	GOBP_PYRIMIDINE_RIBONUCLEOTIDE_METABOLIC_PROCESS		27	0.370563	0.878698	0.729323	1	1	762	tags=7%, list=2%, signal=8%
GOBP_BIOLOGICAL_PROCESS_INVOLVED_IN_INTERACTION_WITH_HOST	GOBP_BIOLOGICAL_PROCESS_INVOLVED_IN_INTERACTION_WITH_HOST		205	0.318561	0.878613	0.838041	1	1	2023	tags=12%, list=6%, signal=13%
GOBP_ACTIVATION_OF_PROTEIN_KINASE_ACTIVITY	GOBP_ACTIVATION_OF_PROTEIN_KINASE_ACTIVITY		312	0.304339	0.878147	0.812281	1	1	3094	tags=14%, list=10%, signal=15%
GOBP_CELLULAR_RESPONSE_TO_HEAT	GOBP_CELLULAR_RESPONSE_TO_HEAT		108	0.411295	0.877776	0.709615	1	1	3100	tags=24%, list=10%, signal=27%
GOBP_CHROMOSOME_ORGANIZATION_INVOLVED_IN_MEIOTIC_CELL_CYCLE	GOBP_CHROMOSOME_ORGANIZATION_INVOLVED_IN_MEIOTIC_CELL_CYCLE		47	0.424473	0.877725	0.650485	1	1	3432	tags=17%, list=11%, signal=19%
GOBP_REGULATION_OF_TOLERANCE_INDUCTION	GOBP_REGULATION_OF_TOLERANCE_INDUCTION		17	0.485304	0.876334	0.725532	1	1	3987	tags=35%, list=13%, signal=40%
GOBP_REGULATION_OF_T_HELPER_17_TYPE_IMMUNE_RESPONSE	GOBP_REGULATION_OF_T_HELPER_17_TYPE_IMMUNE_RESPONSE		22	0.39819	0.876093	0.669291	1	1	3064	tags=23%, list=10%, signal=25%
GOBP_REGULATION_OF_CARDIAC_MUSCLE_CONTRACTION_BY_CALCIUM_ION_SIGNALING	GOBP_REGULATION_OF_CARDIAC_MUSCLE_CONTRACTION_BY_CALCIUM_ION_SIGNALING		26	0.326446	0.875994	0.791667	1	1	2749	tags=19%, list=9%, signal=21%
GOBP_PEPTIDYL_SERINE_MODIFICATION	GOBP_PEPTIDYL_SERINE_MODIFICATION		315	0.278952	0.875948	0.922813	1	1	3519	tags=17%, list=11%, signal=19%
GOBP_REGULATION_OF_ANATOMICAL_STRUCTURE_SIZE	GOBP_REGULATION_OF_ANATOMICAL_STRUCTURE_SIZE		452	0.319586	0.873922	0.719711	1	1	3506	tags=17%, list=11%, signal=19%
GOBP_SODIUM_ION_HOMEOSTASIS	GOBP_SODIUM_ION_HOMEOSTASIS		53	0.335677	0.873891	0.632411	1	1	2045	tags=9%, list=7%, signal=10%
GOBP_MAMMARY_GLAND_EPITHELIUM_DEVELOPMENT	GOBP_MAMMARY_GLAND_EPITHELIUM_DEVELOPMENT		62	0.331044	0.873839	0.70438	1	1	115	tags=3%, list=0%, signal=3%
GOBP_ASYMMETRIC_CELL_DIVISION	GOBP_ASYMMETRIC_CELL_DIVISION		17	0.440157	0.873643	0.688073	1	1	13	tags=6%, list=0%, signal=6%
GOBP_REGULATION_OF_LIPID_LOCALIZATION	GOBP_REGULATION_OF_LIPID_LOCALIZATION		177	0.316042	0.873406	0.756757	1	1	2816	tags=15%, list=9%, signal=16%
GOBP_NEGATIVE_REGULATION_OF_LIPID_LOCALIZATION	GOBP_NEGATIVE_REGULATION_OF_LIPID_LOCALIZATION		65	0.329099	0.873286	0.682156	1	1	2638	tags=15%, list=8%, signal=17%
GOBP_ANIMAL_ORGAN_MATURATION	GOBP_ANIMAL_ORGAN_MATURATION		24	0.356934	0.873107	0.787986	1	1	2745	tags=17%, list=9%, signal=18%
GOBP_OLEFINIC_COMPOUND_METABOLIC_PROCESS	GOBP_OLEFINIC_COMPOUND_METABOLIC_PROCESS		115	0.314274	0.872844	0.700758	1	1	1350	tags=6%, list=4%, signal=6%
GOBP_FLAVONOID_METABOLIC_PROCESS	GOBP_FLAVONOID_METABOLIC_PROCESS		15	0.419183	0.872709	0.617143	1	1	4058	tags=27%, list=13%, signal=31%
GOBP_APPENDAGE_MORPHOGENESIS	GOBP_APPENDAGE_MORPHOGENESIS		127	0.305524	0.872629	0.773788	1	1	2866	tags=13%, list=9%, signal=15%
GOBP_ADAPTIVE_IMMUNE_RESPONSE_BASED_ON_SOMATIC_RECOMBINATION_OF_IMMUNE_RECEPTORS_BUILT_FROM_IMMUNOGLOBULIN_SUPERFAMILY_DOMAINS	GOBP_ADAPTIVE_IMMUNE_RESPONSE_BASED_ON_SOMATIC_RECOMBINATION_OF_IMMUNE_RECEPTORS_BUILT_FROM_IMMUNOGLOBULIN_SUPERFAMILY_DOMAINS		245	0.350136	0.872222	0.776167	1	1	3302	tags=18%, list=11%, signal=19%
GOBP_LEUKOCYTE_CELL_CELL_ADHESION	GOBP_LEUKOCYTE_CELL_CELL_ADHESION		351	0.353831	0.872106	0.737847	1	1	3996	tags=22%, list=13%, signal=25%
GOBP_EMBRYONIC_APPENDAGE_MORPHOGENESIS	GOBP_EMBRYONIC_APPENDAGE_MORPHOGENESIS		106	0.322484	0.872093	0.750473	1	1	2866	tags=14%, list=9%, signal=16%
GOBP_REGULATION_OF_REPRODUCTIVE_PROCESS	GOBP_REGULATION_OF_REPRODUCTIVE_PROCESS		144	0.297529	0.871549	0.737564	1	1	1318	tags=6%, list=4%, signal=6%
GOBP_PRI_MIRNA_TRANSCRIPTION_BY_RNA_POLYMERASE_II	GOBP_PRI_MIRNA_TRANSCRIPTION_BY_RNA_POLYMERASE_II		52	0.351343	0.871421	0.813559	1	1	2949	tags=17%, list=9%, signal=19%
GOBP_HORMONE_METABOLIC_PROCESS	GOBP_HORMONE_METABOLIC_PROCESS		210	0.297824	0.871267	0.733083	1	1	3187	tags=12%, list=10%, signal=14%
GOBP_EMBRYONIC_HEART_TUBE_MORPHOGENESIS	GOBP_EMBRYONIC_HEART_TUBE_MORPHOGENESIS		68	0.298008	0.871078	0.794661	1	1	3195	tags=16%, list=10%, signal=18%
GOBP_NEGATIVE_REGULATION_OF_GLYCOPROTEIN_METABOLIC_PROCESS	GOBP_NEGATIVE_REGULATION_OF_GLYCOPROTEIN_METABOLIC_PROCESS		22	0.403766	0.870989	0.704633	1	1	2761	tags=18%, list=9%, signal=20%
GOBP_HOMEOSTASIS_OF_NUMBER_OF_CELLS	GOBP_HOMEOSTASIS_OF_NUMBER_OF_CELLS		231	0.310753	0.870903	0.836036	1	1	2396	tags=14%, list=8%, signal=15%
GOBP_SMALL_GTPASE_MEDIATED_SIGNAL_TRANSDUCTION	GOBP_SMALL_GTPASE_MEDIATED_SIGNAL_TRANSDUCTION		468	0.302597	0.870775	0.887454	1	1	3345	tags=17%, list=11%, signal=19%
GOBP_REGULATION_OF_CELL_MORPHOGENESIS	GOBP_REGULATION_OF_CELL_MORPHOGENESIS		284	0.320514	0.870252	0.79588	1	1	3532	tags=21%, list=11%, signal=24%
GOBP_ODONTOGENESIS	GOBP_ODONTOGENESIS		118	0.306176	0.869261	0.794224	1	1	3100	tags=14%, list=10%, signal=16%
GOBP_ACTIVATION_OF_PROTEIN_KINASE_B_ACTIVITY	GOBP_ACTIVATION_OF_PROTEIN_KINASE_B_ACTIVITY		32	0.350577	0.868997	0.736162	1	1	3064	tags=19%, list=10%, signal=21%
GOBP_LYMPHOCYTE_MEDIATED_IMMUNITY	GOBP_LYMPHOCYTE_MEDIATED_IMMUNITY		236	0.34043	0.868144	0.810853	1	1	3302	tags=15%, list=11%, signal=16%
GOBP_REGULATION_OF_GLIAL_CELL_PROLIFERATION	GOBP_REGULATION_OF_GLIAL_CELL_PROLIFERATION		30	0.338569	0.868122	0.687023	1	1	2578	tags=20%, list=8%, signal=22%
GOBP_MITOTIC_RECOMBINATION	GOBP_MITOTIC_RECOMBINATION		22	0.384736	0.867229	0.673956	1	1	1085	tags=9%, list=3%, signal=9%
GOBP_NEGATIVE_REGULATION_OF_NEURON_DEATH	GOBP_NEGATIVE_REGULATION_OF_NEURON_DEATH		185	0.304594	0.866954	0.853195	1	1	2685	tags=13%, list=9%, signal=14%
GOBP_NEGATIVE_REGULATION_OF_NITRIC_OXIDE_METABOLIC_PROCESS	GOBP_NEGATIVE_REGULATION_OF_NITRIC_OXIDE_METABOLIC_PROCESS		17	0.402467	0.86688	0.758364	1	1	3100	tags=24%, list=10%, signal=26%
GOBP_MODULATION_OF_PROCESS_OF_OTHER_ORGANISM_INVOLVED_IN_SYMBIOTIC_INTERACTION	GOBP_MODULATION_OF_PROCESS_OF_OTHER_ORGANISM_INVOLVED_IN_SYMBIOTIC_INTERACTION		97	0.321325	0.866626	0.885077	1	1	2928	tags=18%, list=9%, signal=19%
GOBP_POSITIVE_REGULATION_OF_RNA_SPLICING	GOBP_POSITIVE_REGULATION_OF_RNA_SPLICING		30	0.435298	0.866605	0.692913	1	1	2518	tags=20%, list=8%, signal=22%
GOBP_LONG_TERM_SYNAPTIC_POTENTIATION	GOBP_LONG_TERM_SYNAPTIC_POTENTIATION		81	0.309781	0.866473	0.721022	1	1	3378	tags=14%, list=11%, signal=15%
GOBP_NEUTRAL_LIPID_METABOLIC_PROCESS	GOBP_NEUTRAL_LIPID_METABOLIC_PROCESS		124	0.294661	0.866124	0.748106	1	1	2634	tags=13%, list=8%, signal=14%
GOBP_MODULATION_OF_PROCESS_OF_OTHER_ORGANISM	GOBP_MODULATION_OF_PROCESS_OF_OTHER_ORGANISM		122	0.309987	0.86597	0.890203	1	1	2928	tags=16%, list=9%, signal=17%
GOBP_RESPONSE_TO_MECHANICAL_STIMULUS	GOBP_RESPONSE_TO_MECHANICAL_STIMULUS		191	0.300441	0.865815	0.849341	1	1	3195	tags=15%, list=10%, signal=17%
GOBP_POSITIVE_REGULATION_OF_INFLAMMATORY_RESPONSE	GOBP_POSITIVE_REGULATION_OF_INFLAMMATORY_RESPONSE		126	0.339666	0.865165	0.744068	1	1	4092	tags=21%, list=13%, signal=25%
GOBP_POSITIVE_REGULATION_OF_CELL_ADHESION	GOBP_POSITIVE_REGULATION_OF_CELL_ADHESION		406	0.342963	0.865163	0.735714	1	1	3996	tags=20%, list=13%, signal=23%
GOBP_CELLULAR_RESPONSE_TO_INORGANIC_SUBSTANCE	GOBP_CELLULAR_RESPONSE_TO_INORGANIC_SUBSTANCE		202	0.30011	0.86457	0.839779	1	1	3479	tags=15%, list=11%, signal=17%
GOBP_RAB_PROTEIN_SIGNAL_TRANSDUCTION	GOBP_RAB_PROTEIN_SIGNAL_TRANSDUCTION		20	0.392677	0.863964	0.693252	1	1	3075	tags=30%, list=10%, signal=33%
GOBP_ACTIVATION_OF_GTPASE_ACTIVITY	GOBP_ACTIVATION_OF_GTPASE_ACTIVITY		105	0.327841	0.863774	0.717949	1	1	1822	tags=10%, list=6%, signal=10%
GOBP_PYRIMIDINE_NUCLEOTIDE_CATABOLIC_PROCESS	GOBP_PYRIMIDINE_NUCLEOTIDE_CATABOLIC_PROCESS		19	0.376982	0.863655	0.71869	1	1	762	tags=11%, list=2%, signal=11%
GOBP_P38MAPK_CASCADE	GOBP_P38MAPK_CASCADE		47	0.344874	0.863361	0.754319	1	1	3298	tags=19%, list=10%, signal=21%
GOBP_POSITIVE_REGULATION_OF_LIPASE_ACTIVITY	GOBP_POSITIVE_REGULATION_OF_LIPASE_ACTIVITY		72	0.311649	0.863251	0.807692	1	1	3692	tags=17%, list=12%, signal=19%
GOBP_REGULATION_OF_NEUTROPHIL_CHEMOTAXIS	GOBP_REGULATION_OF_NEUTROPHIL_CHEMOTAXIS		28	0.400407	0.863116	0.759171	1	1	2023	tags=18%, list=6%, signal=19%
GOBP_RIBOSOMAL_LARGE_SUBUNIT_BIOGENESIS	GOBP_RIBOSOMAL_LARGE_SUBUNIT_BIOGENESIS		66	0.475374	0.863072	0.662313	1	1	3203	tags=30%, list=10%, signal=34%
GOBP_POSITIVE_REGULATION_OF_CYSTEINE_TYPE_ENDOPEPTIDASE_ACTIVITY	GOBP_POSITIVE_REGULATION_OF_CYSTEINE_TYPE_ENDOPEPTIDASE_ACTIVITY		145	0.314059	0.863011	0.833037	1	1	3091	tags=19%, list=10%, signal=21%
GOBP_MICROVILLUS_ASSEMBLY	GOBP_MICROVILLUS_ASSEMBLY		15	0.450981	0.862404	0.639469	1	1	2454	tags=27%, list=8%, signal=29%
GOBP_LEUKOCYTE_MIGRATION	GOBP_LEUKOCYTE_MIGRATION		426	0.349791	0.86218	0.712544	1	1	2912	tags=16%, list=9%, signal=17%
GOBP_MUSCLE_CELL_DIFFERENTIATION	GOBP_MUSCLE_CELL_DIFFERENTIATION		329	0.276187	0.862177	0.961806	1	1	3245	tags=15%, list=10%, signal=16%
GOBP_HISTONE_H2A_UBIQUITINATION	GOBP_HISTONE_H2A_UBIQUITINATION		26	0.350921	0.861665	0.704255	1	1	810	tags=8%, list=3%, signal=8%
GOBP_POSITIVE_REGULATION_OF_ATPASE_ACTIVITY	GOBP_POSITIVE_REGULATION_OF_ATPASE_ACTIVITY		56	0.345093	0.861362	0.729831	1	1	3275	tags=25%, list=10%, signal=28%
GOBP_MESENCHYMAL_CELL_DIFFERENTIATION	GOBP_MESENCHYMAL_CELL_DIFFERENTIATION		222	0.321116	0.861237	0.881818	1	1	2436	tags=13%, list=8%, signal=14%
GOBP_NEURAL_TUBE_DEVELOPMENT	GOBP_NEURAL_TUBE_DEVELOPMENT		142	0.305139	0.8612	0.89228	1	1	2730	tags=15%, list=9%, signal=17%
GOBP_REGULATION_OF_STRESS_ACTIVATED_PROTEIN_KINASE_SIGNALING_CASCADE	GOBP_REGULATION_OF_STRESS_ACTIVATED_PROTEIN_KINASE_SIGNALING_CASCADE		174	0.317218	0.860967	0.804598	1	1	3298	tags=18%, list=10%, signal=20%
GOBP_SMOOTH_MUSCLE_CELL_MIGRATION	GOBP_SMOOTH_MUSCLE_CELL_MIGRATION		82	0.366953	0.860916	0.745645	1	1	3452	tags=20%, list=11%, signal=22%
GOBP_MESENCHYME_DEVELOPMENT	GOBP_MESENCHYME_DEVELOPMENT		273	0.316986	0.860738	0.894831	1	1	2315	tags=12%, list=7%, signal=13%
GOBP_PROTEIN_LOCALIZATION_TO_CELL_JUNCTION	GOBP_PROTEIN_LOCALIZATION_TO_CELL_JUNCTION		98	0.306016	0.86009	0.840226	1	1	2975	tags=16%, list=9%, signal=18%
GOBP_GOLGI_TO_PLASMA_MEMBRANE_PROTEIN_TRANSPORT	GOBP_GOLGI_TO_PLASMA_MEMBRANE_PROTEIN_TRANSPORT		37	0.368301	0.859558	0.716535	1	1	2422	tags=22%, list=8%, signal=23%
GOBP_REGULATION_OF_MONOCYTE_DIFFERENTIATION	GOBP_REGULATION_OF_MONOCYTE_DIFFERENTIATION		20	0.453631	0.859396	0.709302	1	1	2315	tags=15%, list=7%, signal=16%
GOBP_CHROMATIN_REMODELING_AT_CENTROMERE	GOBP_CHROMATIN_REMODELING_AT_CENTROMERE		23	0.569075	0.859268	0.692759	1	1	2901	tags=35%, list=9%, signal=38%
GOBP_CYCLIC_NUCLEOTIDE_MEDIATED_SIGNALING	GOBP_CYCLIC_NUCLEOTIDE_MEDIATED_SIGNALING		83	0.287531	0.859266	0.792683	1	1	3432	tags=10%, list=11%, signal=11%
GOBP_PROTEIN_LOCALIZATION_TO_CELL_PERIPHERY	GOBP_PROTEIN_LOCALIZATION_TO_CELL_PERIPHERY		312	0.314812	0.858997	0.758755	1	1	3147	tags=18%, list=10%, signal=19%
GOBP_NEGATIVE_REGULATION_OF_TRANSLATIONAL_INITIATION	GOBP_NEGATIVE_REGULATION_OF_TRANSLATIONAL_INITIATION		17	0.380916	0.858952	0.706751	1	1	1610	tags=18%, list=5%, signal=19%
GOBP_GLOMERULAR_EPITHELIUM_DEVELOPMENT	GOBP_GLOMERULAR_EPITHELIUM_DEVELOPMENT		24	0.455778	0.85884	0.673704	1	1	3100	tags=29%, list=10%, signal=32%
GOBP_RETINAL_GANGLION_CELL_AXON_GUIDANCE	GOBP_RETINAL_GANGLION_CELL_AXON_GUIDANCE		19	0.378042	0.858392	0.697248	1	1	3452	tags=21%, list=11%, signal=24%
GOBP_LONG_CHAIN_FATTY_ACID_TRANSPORT	GOBP_LONG_CHAIN_FATTY_ACID_TRANSPORT		69	0.3279	0.857927	0.758945	1	1	2279	tags=13%, list=7%, signal=14%
GOBP_FOLIC_ACID_CONTAINING_COMPOUND_METABOLIC_PROCESS	GOBP_FOLIC_ACID_CONTAINING_COMPOUND_METABOLIC_PROCESS		25	0.433779	0.857859	0.663569	1	1	2218	tags=16%, list=7%, signal=17%
GOBP_REGULATION_OF_HORMONE_METABOLIC_PROCESS	GOBP_REGULATION_OF_HORMONE_METABOLIC_PROCESS		33	0.33811	0.857687	0.783486	1	1	3042	tags=18%, list=10%, signal=20%
GOBP_RESPONSE_TO_MOLECULE_OF_BACTERIAL_ORIGIN	GOBP_RESPONSE_TO_MOLECULE_OF_BACTERIAL_ORIGIN		320	0.320171	0.857624	0.759494	1	1	3588	tags=19%, list=11%, signal=21%
GOBP_PEPTIDYL_THREONINE_MODIFICATION	GOBP_PEPTIDYL_THREONINE_MODIFICATION		116	0.306098	0.85727	0.854281	1	1	2193	tags=12%, list=7%, signal=13%
GOBP_PHOSPHATIDYLINOSITOL_3_KINASE_SIGNALING	GOBP_PHOSPHATIDYLINOSITOL_3_KINASE_SIGNALING		146	0.335977	0.857057	0.762712	1	1	2648	tags=16%, list=8%, signal=17%
GOBP_NEGATIVE_REGULATION_OF_RESPONSE_TO_WOUNDING	GOBP_NEGATIVE_REGULATION_OF_RESPONSE_TO_WOUNDING		88	0.320867	0.856962	0.793796	1	1	2417	tags=8%, list=8%, signal=9%
GOBP_RESPONSE_TO_EXTRACELLULAR_STIMULUS	GOBP_RESPONSE_TO_EXTRACELLULAR_STIMULUS		445	0.285786	0.856599	0.933692	1	1	2751	tags=13%, list=9%, signal=14%
GOBP_REGULATORY_T_CELL_DIFFERENTIATION	GOBP_REGULATORY_T_CELL_DIFFERENTIATION		34	0.398315	0.856352	0.662313	1	1	4084	tags=26%, list=13%, signal=30%
GOBP_REGULATION_OF_INTRINSIC_APOPTOTIC_SIGNALING_PATHWAY_BY_P53_CLASS_MEDIATOR	GOBP_REGULATION_OF_INTRINSIC_APOPTOTIC_SIGNALING_PATHWAY_BY_P53_CLASS_MEDIATOR		25	0.372182	0.855211	0.769088	1	1	3064	tags=20%, list=10%, signal=22%
GOBP_POSITIVE_REGULATION_OF_CELL_CYCLE	GOBP_POSITIVE_REGULATION_OF_CELL_CYCLE		367	0.318348	0.854191	0.769088	1	1	3483	tags=17%, list=11%, signal=19%
GOBP_REGULATION_OF_BLOOD_PRESSURE	GOBP_REGULATION_OF_BLOOD_PRESSURE		169	0.311632	0.854091	0.772727	1	1	3293	tags=14%, list=10%, signal=16%
GOBP_POSITIVE_REGULATION_OF_RESPONSE_TO_CYTOKINE_STIMULUS	GOBP_POSITIVE_REGULATION_OF_RESPONSE_TO_CYTOKINE_STIMULUS		54	0.3539	0.853929	0.768642	1	1	2615	tags=15%, list=8%, signal=16%
GOBP_LEUKOCYTE_CHEMOTAXIS	GOBP_LEUKOCYTE_CHEMOTAXIS		210	0.369274	0.853463	0.737024	1	1	4014	tags=22%, list=13%, signal=25%
GOBP_REGULATION_OF_OSTEOBLAST_DIFFERENTIATION	GOBP_REGULATION_OF_OSTEOBLAST_DIFFERENTIATION		116	0.32438	0.853366	0.83705	1	1	3064	tags=18%, list=10%, signal=20%
GOBP_ORGANIC_ACID_TRANSPORT	GOBP_ORGANIC_ACID_TRANSPORT		306	0.277526	0.852292	0.845118	1	1	2279	tags=9%, list=7%, signal=9%
GOBP_ENDOCHONDRAL_BONE_MORPHOGENESIS	GOBP_ENDOCHONDRAL_BONE_MORPHOGENESIS		50	0.338504	0.852292	0.798113	1	1	3880	tags=26%, list=12%, signal=30%
GOBP_PROTEIN_K63_LINKED_UBIQUITINATION	GOBP_PROTEIN_K63_LINKED_UBIQUITINATION		56	0.31541	0.85189	0.724609	1	1	1423	tags=9%, list=5%, signal=9%
GOBP_REGULATION_OF_PLATELET_DERIVED_GROWTH_FACTOR_RECEPTOR_SIGNALING_PATHWAY	GOBP_REGULATION_OF_PLATELET_DERIVED_GROWTH_FACTOR_RECEPTOR_SIGNALING_PATHWAY		23	0.387069	0.851797	0.720755	1	1	1023	tags=13%, list=3%, signal=13%
GOBP_POSITIVE_REGULATION_OF_LEUKOCYTE_MEDIATED_IMMUNITY	GOBP_POSITIVE_REGULATION_OF_LEUKOCYTE_MEDIATED_IMMUNITY		112	0.350773	0.851617	0.7856	1	1	3302	tags=16%, list=11%, signal=18%
GOBP_POSITIVE_REGULATION_OF_PEPTIDASE_ACTIVITY	GOBP_POSITIVE_REGULATION_OF_PEPTIDASE_ACTIVITY		191	0.311632	0.851451	0.878277	1	1	3091	tags=17%, list=10%, signal=19%
GOBP_CELLULAR_RESPONSE_TO_LIGHT_STIMULUS	GOBP_CELLULAR_RESPONSE_TO_LIGHT_STIMULUS		123	0.313332	0.851269	0.756809	1	1	2928	tags=15%, list=9%, signal=17%
GOBP_POSITIVE_REGULATION_OF_CELL_JUNCTION_ASSEMBLY	GOBP_POSITIVE_REGULATION_OF_CELL_JUNCTION_ASSEMBLY		89	0.294067	0.851232	0.849192	1	1	3043	tags=15%, list=10%, signal=16%
GOBP_NUCLEOBASE_BIOSYNTHETIC_PROCESS	GOBP_NUCLEOBASE_BIOSYNTHETIC_PROCESS		16	0.485175	0.850991	0.688091	1	1	82	tags=6%, list=0%, signal=6%
GOBP_ANATOMICAL_STRUCTURE_HOMEOSTASIS	GOBP_ANATOMICAL_STRUCTURE_HOMEOSTASIS		413	0.300136	0.850757	0.843434	1	1	3479	tags=17%, list=11%, signal=19%
GOBP_RESPONSE_TO_VIRUS	GOBP_RESPONSE_TO_VIRUS		332	0.296106	0.850566	0.927273	1	1	3332	tags=18%, list=11%, signal=20%
GOBP_NEGATIVE_REGULATION_OF_INTERLEUKIN_10_PRODUCTION	GOBP_NEGATIVE_REGULATION_OF_INTERLEUKIN_10_PRODUCTION		22	0.392428	0.850396	0.712302	1	1	3194	tags=14%, list=10%, signal=15%
GOBP_REGULATION_OF_EXTRINSIC_APOPTOTIC_SIGNALING_PATHWAY_IN_ABSENCE_OF_LIGAND	GOBP_REGULATION_OF_EXTRINSIC_APOPTOTIC_SIGNALING_PATHWAY_IN_ABSENCE_OF_LIGAND		41	0.337438	0.850148	0.786372	1	1	3237	tags=17%, list=10%, signal=19%
GOBP_POSITIVE_REGULATION_OF_LEUKOCYTE_CELL_CELL_ADHESION	GOBP_POSITIVE_REGULATION_OF_LEUKOCYTE_CELL_CELL_ADHESION		226	0.34663	0.849667	0.750424	1	1	3996	tags=21%, list=13%, signal=24%
GOBP_POSITIVE_REGULATION_OF_MAPK_CASCADE	GOBP_POSITIVE_REGULATION_OF_MAPK_CASCADE		492	0.308184	0.849579	0.81295	1	1	3538	tags=17%, list=11%, signal=19%
GOBP_POSITIVE_REGULATION_OF_IMMUNE_EFFECTOR_PROCESS	GOBP_POSITIVE_REGULATION_OF_IMMUNE_EFFECTOR_PROCESS		201	0.343088	0.849136	0.794118	1	1	3740	tags=17%, list=12%, signal=19%
GOBP_POSITIVE_REGULATION_OF_NITRIC_OXIDE_SYNTHASE_ACTIVITY	GOBP_POSITIVE_REGULATION_OF_NITRIC_OXIDE_SYNTHASE_ACTIVITY		23	0.374688	0.849007	0.735985	1	1	1174	tags=9%, list=4%, signal=9%
GOBP_BODY_MORPHOGENESIS	GOBP_BODY_MORPHOGENESIS		44	0.36445	0.848988	0.723327	1	1	2531	tags=20%, list=8%, signal=22%
GOBP_POSITIVE_REGULATION_OF_STRESS_FIBER_ASSEMBLY	GOBP_POSITIVE_REGULATION_OF_STRESS_FIBER_ASSEMBLY		48	0.361614	0.848982	0.738889	1	1	3452	tags=25%, list=11%, signal=28%
GOBP_MAST_CELL_ACTIVATION	GOBP_MAST_CELL_ACTIVATION		57	0.336235	0.848768	0.794658	1	1	2634	tags=14%, list=8%, signal=15%
GOBP_VASCULOGENESIS	GOBP_VASCULOGENESIS		75	0.376684	0.84851	0.730337	1	1	3245	tags=21%, list=10%, signal=24%
GOBP_ANIMAL_ORGAN_REGENERATION	GOBP_ANIMAL_ORGAN_REGENERATION		70	0.356705	0.848435	0.785467	1	1	1937	tags=9%, list=6%, signal=9%
GOBP_NEGATIVE_REGULATION_OF_OSSIFICATION	GOBP_NEGATIVE_REGULATION_OF_OSSIFICATION		35	0.38188	0.848111	0.738267	1	1	3179	tags=14%, list=10%, signal=16%
GOBP_NEGATIVE_REGULATION_OF_LOCOMOTION	GOBP_NEGATIVE_REGULATION_OF_LOCOMOTION		338	0.314666	0.848012	0.818182	1	1	3588	tags=20%, list=11%, signal=22%
GOBP_SIGNAL_TRANSDUCTION_INVOLVED_IN_REGULATION_OF_GENE_EXPRESSION	GOBP_SIGNAL_TRANSDUCTION_INVOLVED_IN_REGULATION_OF_GENE_EXPRESSION		17	0.330451	0.84771	0.773879	1	1	2651	tags=12%, list=8%, signal=13%
GOBP_SKELETAL_MUSCLE_CELL_DIFFERENTIATION	GOBP_SKELETAL_MUSCLE_CELL_DIFFERENTIATION		60	0.337996	0.847638	0.837624	1	1	1797	tags=12%, list=6%, signal=12%
GOBP_FORMATION_OF_PRIMARY_GERM_LAYER	GOBP_FORMATION_OF_PRIMARY_GERM_LAYER		109	0.361504	0.847354	0.744444	1	1	2301	tags=13%, list=7%, signal=14%
GOBP_REGULATION_OF_LIPID_STORAGE	GOBP_REGULATION_OF_LIPID_STORAGE		53	0.358286	0.847321	0.750936	1	1	2638	tags=23%, list=8%, signal=25%
GOBP_MALE_GENITALIA_DEVELOPMENT	GOBP_MALE_GENITALIA_DEVELOPMENT		20	0.273825	0.84699	0.71828	1	1	3120	tags=15%, list=10%, signal=17%
GOBP_CELLULAR_RESPONSE_TO_UV	GOBP_CELLULAR_RESPONSE_TO_UV		81	0.343687	0.846629	0.749057	1	1	2928	tags=21%, list=9%, signal=23%
GOBP_POSITIVE_REGULATION_OF_CELL_CYCLE_PROCESS	GOBP_POSITIVE_REGULATION_OF_CELL_CYCLE_PROCESS		282	0.325534	0.846273	0.741748	1	1	2150	tags=12%, list=7%, signal=13%
GOBP_MUSCLE_ORGAN_DEVELOPMENT	GOBP_MUSCLE_ORGAN_DEVELOPMENT		292	0.300343	0.84608	0.887006	1	1	2906	tags=13%, list=9%, signal=14%
GOBP_PLASMA_MEMBRANE_FUSION	GOBP_PLASMA_MEMBRANE_FUSION		18	0.346207	0.845965	0.701049	1	1	985	tags=6%, list=3%, signal=6%
GOBP_POSITIVE_REGULATION_OF_PHOSPHATASE_ACTIVITY	GOBP_POSITIVE_REGULATION_OF_PHOSPHATASE_ACTIVITY		31	0.368047	0.845884	0.828924	1	1	2427	tags=16%, list=8%, signal=17%
GOBP_EMBRYONIC_FORELIMB_MORPHOGENESIS	GOBP_EMBRYONIC_FORELIMB_MORPHOGENESIS		28	0.329338	0.845566	0.738889	1	1	3120	tags=18%, list=10%, signal=20%
GOBP_IMPORT_INTO_NUCLEUS	GOBP_IMPORT_INTO_NUCLEUS		154	0.346163	0.844264	0.768089	1	1	2282	tags=14%, list=7%, signal=15%
GOBP_SYNCYTIUM_FORMATION	GOBP_SYNCYTIUM_FORMATION		46	0.389493	0.843929	0.710425	1	1	4379	tags=24%, list=14%, signal=28%
GOBP_SIGNAL_RELEASE	GOBP_SIGNAL_RELEASE		447	0.262671	0.843386	0.881679	1	1	3120	tags=11%, list=10%, signal=12%
GOBP_POSITIVE_REGULATION_OF_REACTIVE_OXYGEN_SPECIES_METABOLIC_PROCESS	GOBP_POSITIVE_REGULATION_OF_REACTIVE_OXYGEN_SPECIES_METABOLIC_PROCESS		95	0.368081	0.843255	0.716117	1	1	3441	tags=23%, list=11%, signal=26%
GOBP_MUSCLE_CELL_MIGRATION	GOBP_MUSCLE_CELL_MIGRATION		95	0.35334	0.843252	0.769928	1	1	3452	tags=20%, list=11%, signal=22%
GOBP_REGULATION_OF_LYMPHOCYTE_ACTIVATION	GOBP_REGULATION_OF_LYMPHOCYTE_ACTIVATION		412	0.326491	0.843195	0.802083	1	1	4038	tags=20%, list=13%, signal=23%
GOBP_CARDIAC_MUSCLE_CELL_CONTRACTION	GOBP_CARDIAC_MUSCLE_CELL_CONTRACTION		69	0.299468	0.842915	0.787938	1	1	430	tags=3%, list=1%, signal=3%
GOBP_CELLULAR_RESPONSE_TO_BIOTIC_STIMULUS	GOBP_CELLULAR_RESPONSE_TO_BIOTIC_STIMULUS		211	0.337986	0.842535	0.803279	1	1	3588	tags=21%, list=11%, signal=24%
GOBP_POSITIVE_REGULATION_OF_INTERLEUKIN_1_PRODUCTION	GOBP_POSITIVE_REGULATION_OF_INTERLEUKIN_1_PRODUCTION		61	0.342522	0.841692	0.806104	1	1	2849	tags=13%, list=9%, signal=14%
GOBP_REGULATION_OF_FIBROBLAST_MIGRATION	GOBP_REGULATION_OF_FIBROBLAST_MIGRATION		30	0.34004	0.841538	0.866545	1	1	3692	tags=33%, list=12%, signal=38%
GOBP_PROTEIN_LOCALIZATION_TO_CHROMOSOME	GOBP_PROTEIN_LOCALIZATION_TO_CHROMOSOME		71	0.438543	0.841176	0.739382	1	1	2727	tags=25%, list=9%, signal=28%
GOBP_POSITIVE_REGULATION_OF_JNK_CASCADE	GOBP_POSITIVE_REGULATION_OF_JNK_CASCADE		82	0.333748	0.840552	0.764368	1	1	3194	tags=17%, list=10%, signal=19%
GOBP_POSITIVE_REGULATION_OF_EPITHELIAL_CELL_APOPTOTIC_PROCESS	GOBP_POSITIVE_REGULATION_OF_EPITHELIAL_CELL_APOPTOTIC_PROCESS		36	0.380998	0.840546	0.771037	1	1	2279	tags=22%, list=7%, signal=24%
GOBP_PRODUCTION_OF_MOLECULAR_MEDIATOR_INVOLVED_IN_INFLAMMATORY_RESPONSE	GOBP_PRODUCTION_OF_MOLECULAR_MEDIATOR_INVOLVED_IN_INFLAMMATORY_RESPONSE		81	0.347945	0.840398	0.725979	1	1	3727	tags=20%, list=12%, signal=22%
GOBP_TRANSCRIPTION_INITIATION_FROM_RNA_POLYMERASE_I_PROMOTER	GOBP_TRANSCRIPTION_INITIATION_FROM_RNA_POLYMERASE_I_PROMOTER		33	0.391164	0.839739	0.740458	1	1	3454	tags=30%, list=11%, signal=34%
GOBP_LIPID_STORAGE	GOBP_LIPID_STORAGE		80	0.330622	0.839136	0.797127	1	1	3396	tags=24%, list=11%, signal=27%
GOBP_REGULATION_OF_PEPTIDYL_TYROSINE_PHOSPHORYLATION	GOBP_REGULATION_OF_PEPTIDYL_TYROSINE_PHOSPHORYLATION		251	0.309476	0.838906	0.818512	1	1	3547	tags=16%, list=11%, signal=17%
GOBP_RESPONSE_TO_AUDITORY_STIMULUS	GOBP_RESPONSE_TO_AUDITORY_STIMULUS		22	0.329282	0.838671	0.737736	1	1	3378	tags=14%, list=11%, signal=15%
GOBP_RESPONSE_TO_TUMOR_CELL	GOBP_RESPONSE_TO_TUMOR_CELL		27	0.418664	0.838656	0.774245	1	1	5517	tags=37%, list=18%, signal=45%
GOBP_POLY_A_PLUS_MRNA_EXPORT_FROM_NUCLEUS	GOBP_POLY_A_PLUS_MRNA_EXPORT_FROM_NUCLEUS		22	0.417519	0.838446	0.690249	1	1	1104	tags=14%, list=4%, signal=14%
GOBP_THYROID_HORMONE_METABOLIC_PROCESS	GOBP_THYROID_HORMONE_METABOLIC_PROCESS		25	0.339712	0.837939	0.722222	1	1	1689	tags=8%, list=5%, signal=8%
GOBP_REGULATION_OF_TRANSCRIPTION_BY_RNA_POLYMERASE_I	GOBP_REGULATION_OF_TRANSCRIPTION_BY_RNA_POLYMERASE_I		28	0.424978	0.837452	0.710227	1	1	3919	tags=36%, list=12%, signal=41%
GOBP_REGULATION_OF_DNA_METHYLATION	GOBP_REGULATION_OF_DNA_METHYLATION		22	0.377438	0.837356	0.673704	1	1	4153	tags=27%, list=13%, signal=31%
GOBP_INTERFERON_GAMMA_PRODUCTION	GOBP_INTERFERON_GAMMA_PRODUCTION		108	0.349522	0.837173	0.80446	1	1	4175	tags=18%, list=13%, signal=20%
GOBP_HOMOTYPIC_CELL_CELL_ADHESION	GOBP_HOMOTYPIC_CELL_CELL_ADHESION		81	0.337672	0.837091	0.805172	1	1	1729	tags=10%, list=6%, signal=10%
GOBP_INTRINSIC_APOPTOTIC_SIGNALING_PATHWAY_IN_RESPONSE_TO_DNA_DAMAGE_BY_P53_CLASS_MEDIATOR	GOBP_INTRINSIC_APOPTOTIC_SIGNALING_PATHWAY_IN_RESPONSE_TO_DNA_DAMAGE_BY_P53_CLASS_MEDIATOR		40	0.345356	0.836755	0.864376	1	1	2214	tags=15%, list=7%, signal=16%
GOBP_POSITIVE_REGULATION_OF_LEUKOCYTE_DEGRANULATION	GOBP_POSITIVE_REGULATION_OF_LEUKOCYTE_DEGRANULATION		23	0.419628	0.835944	0.734761	1	1	2591	tags=17%, list=8%, signal=19%
GOBP_POSITIVE_REGULATION_OF_ALPHA_BETA_T_CELL_DIFFERENTIATION	GOBP_POSITIVE_REGULATION_OF_ALPHA_BETA_T_CELL_DIFFERENTIATION		48	0.378644	0.835772	0.734024	1	1	3873	tags=23%, list=12%, signal=26%
GOBP_REGULATION_OF_MACROPHAGE_DERIVED_FOAM_CELL_DIFFERENTIATION	GOBP_REGULATION_OF_MACROPHAGE_DERIVED_FOAM_CELL_DIFFERENTIATION		32	0.421026	0.835572	0.678431	1	1	2792	tags=22%, list=9%, signal=24%
GOBP_REGULATION_OF_CYTOSOLIC_CALCIUM_ION_CONCENTRATION	GOBP_REGULATION_OF_CYTOSOLIC_CALCIUM_ION_CONCENTRATION		323	0.282599	0.835571	0.77551	1	1	2839	tags=10%, list=9%, signal=11%
GOBP_POSITIVE_REGULATION_OF_CELL_CELL_ADHESION	GOBP_POSITIVE_REGULATION_OF_CELL_CELL_ADHESION		263	0.338693	0.835522	0.783505	1	1	3996	tags=20%, list=13%, signal=23%
GOBP_NEGATIVE_REGULATION_OF_CHROMATIN_ORGANIZATION	GOBP_NEGATIVE_REGULATION_OF_CHROMATIN_ORGANIZATION		49	0.344642	0.835487	0.72619	1	1	1885	tags=12%, list=6%, signal=13%
GOBP_NEGATIVE_REGULATION_OF_T_HELPER_CELL_DIFFERENTIATION	GOBP_NEGATIVE_REGULATION_OF_T_HELPER_CELL_DIFFERENTIATION		18	0.390027	0.83524	0.71719	1	1	3873	tags=28%, list=12%, signal=32%
GOBP_REGULATION_OF_CELLULAR_COMPONENT_SIZE	GOBP_REGULATION_OF_CELLULAR_COMPONENT_SIZE		335	0.309815	0.83497	0.82878	1	1	3506	tags=17%, list=11%, signal=19%
GOBP_POSITIVE_REGULATION_OF_FATTY_ACID_METABOLIC_PROCESS	GOBP_POSITIVE_REGULATION_OF_FATTY_ACID_METABOLIC_PROCESS		38	0.359636	0.834572	0.760436	1	1	480	tags=5%, list=2%, signal=5%
GOBP_B_CELL_HOMEOSTASIS	GOBP_B_CELL_HOMEOSTASIS		27	0.396461	0.834473	0.76381	1	1	1293	tags=7%, list=4%, signal=8%
GOBP_POSTSYNAPTIC_NEUROTRANSMITTER_RECEPTOR_INTERNALIZATION	GOBP_POSTSYNAPTIC_NEUROTRANSMITTER_RECEPTOR_INTERNALIZATION		18	0.383495	0.833963	0.714286	1	1	2613	tags=17%, list=8%, signal=18%
GOBP_NEGATIVE_REGULATION_OF_REPRODUCTIVE_PROCESS	GOBP_NEGATIVE_REGULATION_OF_REPRODUCTIVE_PROCESS		54	0.320667	0.833887	0.819168	1	1	419	tags=4%, list=1%, signal=4%
GOBP_NEGATIVE_REGULATION_OF_VASCULATURE_DEVELOPMENT	GOBP_NEGATIVE_REGULATION_OF_VASCULATURE_DEVELOPMENT		127	0.304927	0.833638	0.834646	1	1	3911	tags=20%, list=12%, signal=22%
GOBP_POSITIVE_REGULATION_OF_PRI_MIRNA_TRANSCRIPTION_BY_RNA_POLYMERASE_II	GOBP_POSITIVE_REGULATION_OF_PRI_MIRNA_TRANSCRIPTION_BY_RNA_POLYMERASE_II		40	0.347226	0.832858	0.874307	1	1	2949	tags=18%, list=9%, signal=19%
GOBP_MUSCLE_HYPERTROPHY	GOBP_MUSCLE_HYPERTROPHY		90	0.28637	0.832526	0.948333	1	1	2698	tags=13%, list=9%, signal=15%
GOBP_POSITIVE_REGULATION_OF_LIPID_LOCALIZATION	GOBP_POSITIVE_REGULATION_OF_LIPID_LOCALIZATION		106	0.303657	0.832367	0.833333	1	1	3187	tags=16%, list=10%, signal=18%
GOBP_NEUTROPHIL_CHEMOTAXIS	GOBP_NEUTROPHIL_CHEMOTAXIS		95	0.410791	0.832164	0.751269	1	1	3385	tags=21%, list=11%, signal=24%
GOBP_HOMOPHILIC_CELL_ADHESION_VIA_PLASMA_MEMBRANE_ADHESION_MOLECULES	GOBP_HOMOPHILIC_CELL_ADHESION_VIA_PLASMA_MEMBRANE_ADHESION_MOLECULES		156	0.269945	0.832154	0.756506	1	1	4491	tags=13%, list=14%, signal=16%
GOBP_RENAL_SYSTEM_PROCESS	GOBP_RENAL_SYSTEM_PROCESS		112	0.328366	0.832028	0.752964	1	1	3351	tags=13%, list=11%, signal=14%
GOBP_REGULATION_OF_SIGNAL_TRANSDUCTION_BY_P53_CLASS_MEDIATOR	GOBP_REGULATION_OF_SIGNAL_TRANSDUCTION_BY_P53_CLASS_MEDIATOR		165	0.362059	0.831778	0.753846	1	1	3203	tags=21%, list=10%, signal=23%
GOBP_POSITIVE_REGULATION_OF_ATP_METABOLIC_PROCESS	GOBP_POSITIVE_REGULATION_OF_ATP_METABOLIC_PROCESS		38	0.320673	0.831408	0.746212	1	1	4092	tags=16%, list=13%, signal=18%
GOBP_NEURONAL_STEM_CELL_POPULATION_MAINTENANCE	GOBP_NEURONAL_STEM_CELL_POPULATION_MAINTENANCE		18	0.374823	0.830371	0.846296	1	1	3416	tags=28%, list=11%, signal=31%
GOBP_POSITIVE_REGULATION_OF_CHROMOSOME_ORGANIZATION	GOBP_POSITIVE_REGULATION_OF_CHROMOSOME_ORGANIZATION		143	0.348891	0.830156	0.696911	1	1	3136	tags=22%, list=10%, signal=24%
GOBP_REGULATION_OF_SUPEROXIDE_METABOLIC_PROCESS	GOBP_REGULATION_OF_SUPEROXIDE_METABOLIC_PROCESS		30	0.435947	0.829847	0.73588	1	1	3982	tags=23%, list=13%, signal=27%
GOBP_RHO_PROTEIN_SIGNAL_TRANSDUCTION	GOBP_RHO_PROTEIN_SIGNAL_TRANSDUCTION		121	0.311502	0.829766	0.909414	1	1	2919	tags=17%, list=9%, signal=19%
GOBP_NEGATIVE_REGULATION_OF_VIRAL_LIFE_CYCLE	GOBP_NEGATIVE_REGULATION_OF_VIRAL_LIFE_CYCLE		24	0.383223	0.829138	0.747534	1	1	738	tags=8%, list=2%, signal=9%
GOBP_CARDIAC_ATRIUM_DEVELOPMENT	GOBP_CARDIAC_ATRIUM_DEVELOPMENT		33	0.383925	0.829101	0.76381	1	1	2436	tags=24%, list=8%, signal=26%
GOBP_POSITIVE_REGULATION_OF_OXIDATIVE_STRESS_INDUCED_CELL_DEATH	GOBP_POSITIVE_REGULATION_OF_OXIDATIVE_STRESS_INDUCED_CELL_DEATH		15	0.385599	0.828773	0.726257	1	1	2009	tags=20%, list=6%, signal=21%
GOBP_STRIATED_MUSCLE_CONTRACTION	GOBP_STRIATED_MUSCLE_CONTRACTION		166	0.272815	0.828171	0.831068	1	1	3057	tags=11%, list=10%, signal=12%
GOBP_CELL_ADHESION_MEDIATED_BY_INTEGRIN	GOBP_CELL_ADHESION_MEDIATED_BY_INTEGRIN		67	0.389889	0.828121	0.781421	1	1	2966	tags=25%, list=9%, signal=28%
GOBP_INOSITOL_PHOSPHATE_METABOLIC_PROCESS	GOBP_INOSITOL_PHOSPHATE_METABOLIC_PROCESS		66	0.303399	0.828089	0.837121	1	1	2715	tags=14%, list=9%, signal=15%
GOBP_MONONUCLEAR_CELL_DIFFERENTIATION	GOBP_MONONUCLEAR_CELL_DIFFERENTIATION		395	0.300853	0.828036	0.845343	1	1	4162	tags=20%, list=13%, signal=22%
GOBP_RESPONSE_TO_TRANSFORMING_GROWTH_FACTOR_BETA	GOBP_RESPONSE_TO_TRANSFORMING_GROWTH_FACTOR_BETA		249	0.312681	0.827986	0.885057	1	1	3325	tags=20%, list=11%, signal=23%
GOBP_T_CELL_DIFFERENTIATION	GOBP_T_CELL_DIFFERENTIATION		236	0.295044	0.827864	0.877797	1	1	2542	tags=12%, list=8%, signal=13%
GOBP_CARTILAGE_DEVELOPMENT	GOBP_CARTILAGE_DEVELOPMENT		172	0.288941	0.827648	0.917138	1	1	2355	tags=12%, list=7%, signal=13%
GOBP_RESPONSE_TO_OXYGEN_RADICAL	GOBP_RESPONSE_TO_OXYGEN_RADICAL		26	0.375821	0.827569	0.746167	1	1	2105	tags=19%, list=7%, signal=21%
GOBP_POSITIVE_REGULATION_OF_GLYCOPROTEIN_METABOLIC_PROCESS	GOBP_POSITIVE_REGULATION_OF_GLYCOPROTEIN_METABOLIC_PROCESS		24	0.35975	0.827292	0.75	1	1	2473	tags=17%, list=8%, signal=18%
GOBP_C4_DICARBOXYLATE_TRANSPORT	GOBP_C4_DICARBOXYLATE_TRANSPORT		24	0.330382	0.827137	0.830961	1	1	374	tags=4%, list=1%, signal=4%
GOBP_ESTROGEN_METABOLIC_PROCESS	GOBP_ESTROGEN_METABOLIC_PROCESS		38	0.325118	0.826957	0.78853	1	1	993	tags=5%, list=3%, signal=5%
GOBP_REGULATION_OF_ENDOPLASMIC_RETICULUM_STRESS_INDUCED_INTRINSIC_APOPTOTIC_SIGNALING_PATHWAY	GOBP_REGULATION_OF_ENDOPLASMIC_RETICULUM_STRESS_INDUCED_INTRINSIC_APOPTOTIC_SIGNALING_PATHWAY		28	0.375097	0.826524	0.777978	1	1	2240	tags=21%, list=7%, signal=23%
GOBP_ESTABLISHMENT_OR_MAINTENANCE_OF_MONOPOLAR_CELL_POLARITY	GOBP_ESTABLISHMENT_OR_MAINTENANCE_OF_MONOPOLAR_CELL_POLARITY		19	0.378381	0.825968	0.866209	1	1	2111	tags=21%, list=7%, signal=23%
GOBP_INTERLEUKIN_6_MEDIATED_SIGNALING_PATHWAY	GOBP_INTERLEUKIN_6_MEDIATED_SIGNALING_PATHWAY		30	0.344016	0.825046	0.785029	1	1	2448	tags=17%, list=8%, signal=18%
GOBP_PHOSPHATIDYLETHANOLAMINE_METABOLIC_PROCESS	GOBP_PHOSPHATIDYLETHANOLAMINE_METABOLIC_PROCESS		24	0.330441	0.824373	0.825147	1	1	2696	tags=17%, list=9%, signal=18%
GOBP_NEGATIVE_REGULATION_OF_CELL_PROJECTION_ORGANIZATION	GOBP_NEGATIVE_REGULATION_OF_CELL_PROJECTION_ORGANIZATION		166	0.293936	0.824199	0.909584	1	1	3471	tags=16%, list=11%, signal=18%
GOBP_REGULATION_OF_DNA_TEMPLATED_TRANSCRIPTION_ELONGATION	GOBP_REGULATION_OF_DNA_TEMPLATED_TRANSCRIPTION_ELONGATION		39	0.346154	0.824168	0.754386	1	1	2064	tags=15%, list=7%, signal=16%
GOBP_PHOSPHOLIPID_CATABOLIC_PROCESS	GOBP_PHOSPHOLIPID_CATABOLIC_PROCESS		44	0.354251	0.823701	0.743682	1	1	3187	tags=18%, list=10%, signal=20%
GOBP_REGULATION_OF_HEMOPOIESIS	GOBP_REGULATION_OF_HEMOPOIESIS		353	0.308011	0.823371	0.874138	1	1	2315	tags=11%, list=7%, signal=12%
GOBP_NEUROTRANSMITTER_RECEPTOR_INTERNALIZATION	GOBP_NEUROTRANSMITTER_RECEPTOR_INTERNALIZATION		25	0.3241	0.82299	0.727984	1	1	2613	tags=12%, list=8%, signal=13%
GOBP_ORGANIC_ACID_TRANSMEMBRANE_TRANSPORT	GOBP_ORGANIC_ACID_TRANSMEMBRANE_TRANSPORT		147	0.303149	0.822927	0.864775	1	1	2471	tags=12%, list=8%, signal=12%
GOBP_NEGATIVE_REGULATION_OF_LIPID_STORAGE	GOBP_NEGATIVE_REGULATION_OF_LIPID_STORAGE		22	0.416467	0.822808	0.738404	1	1	2638	tags=32%, list=8%, signal=35%
GOBP_RESPONSE_TO_ETHANOL	GOBP_RESPONSE_TO_ETHANOL		124	0.281824	0.821895	0.960993	1	1	3643	tags=16%, list=12%, signal=18%
GOBP_NEGATIVE_REGULATION_OF_LYMPHOCYTE_DIFFERENTIATION	GOBP_NEGATIVE_REGULATION_OF_LYMPHOCYTE_DIFFERENTIATION		53	0.30911	0.82116	0.847943	1	1	3873	tags=21%, list=12%, signal=24%
GOBP_MICROTUBULE_CYTOSKELETON_ORGANIZATION	GOBP_MICROTUBULE_CYTOSKELETON_ORGANIZATION		492	0.321455	0.821014	0.773946	1	1	3540	tags=19%, list=11%, signal=21%
GOBP_PEPTIDE_CATABOLIC_PROCESS	GOBP_PEPTIDE_CATABOLIC_PROCESS		28	0.338913	0.820251	0.802469	1	1	6105	tags=32%, list=19%, signal=40%
GOBP_NEGATIVE_REGULATION_OF_NEURON_APOPTOTIC_PROCESS	GOBP_NEGATIVE_REGULATION_OF_NEURON_APOPTOTIC_PROCESS		129	0.30228	0.820045	0.881326	1	1	2670	tags=12%, list=8%, signal=13%
GOBP_REGULATION_OF_BODY_FLUID_LEVELS	GOBP_REGULATION_OF_BODY_FLUID_LEVELS		469	0.282511	0.81984	0.926605	1	1	3513	tags=14%, list=11%, signal=15%
GOBP_MORPHOGENESIS_OF_A_BRANCHING_STRUCTURE	GOBP_MORPHOGENESIS_OF_A_BRANCHING_STRUCTURE		186	0.294343	0.819829	0.975791	1	1	3880	tags=20%, list=12%, signal=23%
GOBP_NEURON_DEATH	GOBP_NEURON_DEATH		327	0.287443	0.819199	0.938489	1	1	3216	tags=15%, list=10%, signal=17%
GOBP_CHROMATIN_ORGANIZATION_INVOLVED_IN_REGULATION_OF_TRANSCRIPTION	GOBP_CHROMATIN_ORGANIZATION_INVOLVED_IN_REGULATION_OF_TRANSCRIPTION		81	0.346162	0.819085	0.790744	1	1	2209	tags=14%, list=7%, signal=15%
GOBP_PROTEIN_LOCALIZATION_TO_VACUOLE	GOBP_PROTEIN_LOCALIZATION_TO_VACUOLE		66	0.359836	0.818689	0.728137	1	1	2124	tags=14%, list=7%, signal=15%
GOBP_VIRAL_GENE_EXPRESSION	GOBP_VIRAL_GENE_EXPRESSION		189	0.344411	0.818523	0.781496	1	1	1798	tags=13%, list=6%, signal=13%
GOBP_AMYLOID_FIBRIL_FORMATION	GOBP_AMYLOID_FIBRIL_FORMATION		25	0.375021	0.818362	0.826248	1	1	2396	tags=20%, list=8%, signal=22%
GOBP_CELL_CHEMOTAXIS	GOBP_CELL_CHEMOTAXIS		283	0.33016	0.818197	0.806104	1	1	3885	tags=20%, list=12%, signal=23%
GOBP_REGULATION_OF_CYCLIN_DEPENDENT_PROTEIN_KINASE_ACTIVITY	GOBP_REGULATION_OF_CYCLIN_DEPENDENT_PROTEIN_KINASE_ACTIVITY		99	0.346981	0.818172	0.817164	1	1	2038	tags=15%, list=6%, signal=16%
GOBP_ENTRY_INTO_HOST	GOBP_ENTRY_INTO_HOST		143	0.325728	0.817588	0.845735	1	1	2023	tags=12%, list=6%, signal=13%
GOBP_ANTIBACTERIAL_HUMORAL_RESPONSE	GOBP_ANTIBACTERIAL_HUMORAL_RESPONSE		46	0.273492	0.817415	0.708839	1	1	2914	tags=7%, list=9%, signal=7%
GOBP_EPITHELIAL_CELL_DIFFERENTIATION_INVOLVED_IN_KIDNEY_DEVELOPMENT	GOBP_EPITHELIAL_CELL_DIFFERENTIATION_INVOLVED_IN_KIDNEY_DEVELOPMENT		48	0.349472	0.8167	0.836502	1	1	2575	tags=15%, list=8%, signal=16%
GOBP_PROTEIN_DNA_COMPLEX_SUBUNIT_ORGANIZATION	GOBP_PROTEIN_DNA_COMPLEX_SUBUNIT_ORGANIZATION		188	0.403458	0.815851	0.72179	1	1	2354	tags=18%, list=7%, signal=19%
GOBP_ALPHA_BETA_T_CELL_ACTIVATION	GOBP_ALPHA_BETA_T_CELL_ACTIVATION		144	0.31282	0.815502	0.848325	1	1	4084	tags=19%, list=13%, signal=21%
GOBP_EMBRYONIC_HINDLIMB_MORPHOGENESIS	GOBP_EMBRYONIC_HINDLIMB_MORPHOGENESIS		27	0.324493	0.81546	0.767578	1	1	3690	tags=19%, list=12%, signal=21%
GOBP_REGULATION_OF_CELL_SHAPE	GOBP_REGULATION_OF_CELL_SHAPE		141	0.343166	0.815179	0.83397	1	1	3211	tags=25%, list=10%, signal=28%
GOBP_POSITIVE_REGULATION_OF_MUSCLE_CELL_DIFFERENTIATION	GOBP_POSITIVE_REGULATION_OF_MUSCLE_CELL_DIFFERENTIATION		77	0.286879	0.81504	0.881553	1	1	5034	tags=25%, list=16%, signal=29%
GOBP_METANEPHRIC_EPITHELIUM_DEVELOPMENT	GOBP_METANEPHRIC_EPITHELIUM_DEVELOPMENT		25	0.336342	0.814986	0.85124	1	1	1776	tags=12%, list=6%, signal=13%
GOBP_ACETYL_COA_BIOSYNTHETIC_PROCESS	GOBP_ACETYL_COA_BIOSYNTHETIC_PROCESS		20	0.375313	0.813696	0.812253	1	1	3492	tags=30%, list=11%, signal=34%
GOBP_NUCLEOTIDE_EXCISION_REPAIR_DNA_DAMAGE_RECOGNITION	GOBP_NUCLEOTIDE_EXCISION_REPAIR_DNA_DAMAGE_RECOGNITION		23	0.42681	0.813114	0.770161	1	1	2039	tags=22%, list=6%, signal=23%
GOBP_NUCLEOSIDE_BISPHOSPHATE_BIOSYNTHETIC_PROCESS	GOBP_NUCLEOSIDE_BISPHOSPHATE_BIOSYNTHETIC_PROCESS		62	0.33146	0.812923	0.856855	1	1	1807	tags=11%, list=6%, signal=12%
GOBP_HEPARAN_SULFATE_PROTEOGLYCAN_BIOSYNTHETIC_PROCESS	GOBP_HEPARAN_SULFATE_PROTEOGLYCAN_BIOSYNTHETIC_PROCESS		24	0.357291	0.8127	0.801587	1	1	2787	tags=17%, list=9%, signal=18%
GOBP_REGULATION_OF_TELOMERE_MAINTENANCE	GOBP_REGULATION_OF_TELOMERE_MAINTENANCE		70	0.379398	0.812353	0.734849	1	1	3136	tags=24%, list=10%, signal=27%
GOBP_PRIMARY_NEURAL_TUBE_FORMATION	GOBP_PRIMARY_NEURAL_TUBE_FORMATION		87	0.305325	0.811924	0.96633	1	1	3435	tags=20%, list=11%, signal=22%
GOBP_POSITIVE_REGULATION_OF_TRANSFORMING_GROWTH_FACTOR_BETA_PRODUCTION	GOBP_POSITIVE_REGULATION_OF_TRANSFORMING_GROWTH_FACTOR_BETA_PRODUCTION		21	0.355678	0.811726	0.830935	1	1	3100	tags=29%, list=10%, signal=32%
GOBP_REGULATION_OF_STEM_CELL_POPULATION_MAINTENANCE	GOBP_REGULATION_OF_STEM_CELL_POPULATION_MAINTENANCE		29	0.323768	0.811553	0.72479	1	1	2315	tags=10%, list=7%, signal=11%
GOBP_INNER_EAR_RECEPTOR_CELL_DEVELOPMENT	GOBP_INNER_EAR_RECEPTOR_CELL_DEVELOPMENT		34	0.301408	0.811402	0.881041	1	1	2146	tags=12%, list=7%, signal=13%
GOBP_UBIQUITIN_DEPENDENT_ERAD_PATHWAY	GOBP_UBIQUITIN_DEPENDENT_ERAD_PATHWAY		73	0.326469	0.810955	0.801147	1	1	2379	tags=14%, list=8%, signal=15%
GOBP_NEGATIVE_REGULATION_OF_MYELOID_LEUKOCYTE_DIFFERENTIATION	GOBP_NEGATIVE_REGULATION_OF_MYELOID_LEUKOCYTE_DIFFERENTIATION		47	0.38436	0.810549	0.795956	1	1	429	tags=6%, list=1%, signal=6%
GOBP_ANOIKIS	GOBP_ANOIKIS		32	0.324249	0.810454	0.919266	1	1	3118	tags=28%, list=10%, signal=31%
GOBP_POSITIVE_REGULATION_OF_ALPHA_BETA_T_CELL_ACTIVATION	GOBP_POSITIVE_REGULATION_OF_ALPHA_BETA_T_CELL_ACTIVATION		65	0.361113	0.809185	0.780488	1	1	3996	tags=23%, list=13%, signal=26%
GOBP_POSITIVE_REGULATION_OF_EPITHELIAL_TO_MESENCHYMAL_TRANSITION	GOBP_POSITIVE_REGULATION_OF_EPITHELIAL_TO_MESENCHYMAL_TRANSITION		49	0.339673	0.808674	0.917399	1	1	3195	tags=22%, list=10%, signal=25%
GOBP_TISSUE_HOMEOSTASIS	GOBP_TISSUE_HOMEOSTASIS		239	0.304625	0.808669	0.843806	1	1	3200	tags=15%, list=10%, signal=16%
GOBP_POSITIVE_REGULATION_OF_MORPHOGENESIS_OF_AN_EPITHELIUM	GOBP_POSITIVE_REGULATION_OF_MORPHOGENESIS_OF_AN_EPITHELIUM		33	0.362164	0.80837	0.801418	1	1	30	tags=3%, list=0%, signal=3%
GOBP_REGULATION_OF_PROTEIN_MATURATION	GOBP_REGULATION_OF_PROTEIN_MATURATION		58	0.283579	0.808237	0.915222	1	1	2869	tags=14%, list=9%, signal=15%
GOBP_REGULATION_OF_LIPID_TRANSPORT	GOBP_REGULATION_OF_LIPID_TRANSPORT		147	0.286973	0.808197	0.856343	1	1	3042	tags=14%, list=10%, signal=15%
GOBP_PURINE_NUCLEOBASE_METABOLIC_PROCESS	GOBP_PURINE_NUCLEOBASE_METABOLIC_PROCESS		16	0.461178	0.807677	0.716535	1	1	762	tags=13%, list=2%, signal=13%
GOBP_FORELIMB_MORPHOGENESIS	GOBP_FORELIMB_MORPHOGENESIS		35	0.292986	0.806955	0.852273	1	1	3120	tags=17%, list=10%, signal=19%
GOBP_POSITIVE_REGULATION_OF_CELL_MIGRATION_INVOLVED_IN_SPROUTING_ANGIOGENESIS	GOBP_POSITIVE_REGULATION_OF_CELL_MIGRATION_INVOLVED_IN_SPROUTING_ANGIOGENESIS		32	0.383843	0.806953	0.720322	1	1	4359	tags=28%, list=14%, signal=33%
GOBP_HEART_PROCESS	GOBP_HEART_PROCESS		276	0.266111	0.806684	0.856364	1	1	3536	tags=14%, list=11%, signal=16%
GOBP_DETECTION_OF_EXTERNAL_BIOTIC_STIMULUS	GOBP_DETECTION_OF_EXTERNAL_BIOTIC_STIMULUS		23	0.40983	0.806333	0.742115	1	1	3982	tags=26%, list=13%, signal=30%
GOBP_CELL_JUNCTION_MAINTENANCE	GOBP_CELL_JUNCTION_MAINTENANCE		28	0.321098	0.806213	0.767273	1	1	2975	tags=21%, list=9%, signal=24%
GOBP_RESPONSE_TO_UV	GOBP_RESPONSE_TO_UV		133	0.300881	0.806158	0.878277	1	1	3547	tags=22%, list=11%, signal=24%
GOBP_NEGATIVE_REGULATION_OF_IMMUNE_EFFECTOR_PROCESS	GOBP_NEGATIVE_REGULATION_OF_IMMUNE_EFFECTOR_PROCESS		121	0.343009	0.806074	0.84471	1	1	3987	tags=21%, list=13%, signal=25%
GOBP_POSITIVE_REGULATION_OF_CELL_ACTIVATION	GOBP_POSITIVE_REGULATION_OF_CELL_ACTIVATION		319	0.318367	0.804861	0.864726	1	1	2644	tags=13%, list=8%, signal=15%
GOBP_MODULATION_BY_HOST_OF_VIRAL_PROCESS	GOBP_MODULATION_BY_HOST_OF_VIRAL_PROCESS		30	0.337485	0.804455	0.925862	1	1	3611	tags=30%, list=11%, signal=34%
GOBP_CELL_REDOX_HOMEOSTASIS	GOBP_CELL_REDOX_HOMEOSTASIS		39	0.354936	0.804183	0.920065	1	1	3675	tags=26%, list=12%, signal=29%
GOBP_GLUCOSAMINE_CONTAINING_COMPOUND_METABOLIC_PROCESS	GOBP_GLUCOSAMINE_CONTAINING_COMPOUND_METABOLIC_PROCESS		24	0.334821	0.804122	0.833631	1	1	3058	tags=21%, list=10%, signal=23%
GOBP_POSITIVE_REGULATION_OF_LIPID_TRANSPORT	GOBP_POSITIVE_REGULATION_OF_LIPID_TRANSPORT		83	0.290283	0.803874	0.905282	1	1	3042	tags=14%, list=10%, signal=16%
GOBP_NEGATIVE_REGULATION_OF_NIK_NF_KAPPAB_SIGNALING	GOBP_NEGATIVE_REGULATION_OF_NIK_NF_KAPPAB_SIGNALING		35	0.319388	0.803512	0.811508	1	1	3064	tags=20%, list=10%, signal=22%
GOBP_NEURAL_TUBE_FORMATION	GOBP_NEURAL_TUBE_FORMATION		95	0.298587	0.803338	0.984615	1	1	3435	tags=20%, list=11%, signal=22%
GOBP_GASTRIC_ACID_SECRETION	GOBP_GASTRIC_ACID_SECRETION		17	0.361274	0.802861	0.760908	1	1	3213	tags=18%, list=10%, signal=20%
GOBP_MYELOID_LEUKOCYTE_CYTOKINE_PRODUCTION	GOBP_MYELOID_LEUKOCYTE_CYTOKINE_PRODUCTION		25	0.401134	0.802662	0.797491	1	1	3532	tags=28%, list=11%, signal=32%
GOBP_OUTER_DYNEIN_ARM_ASSEMBLY	GOBP_OUTER_DYNEIN_ARM_ASSEMBLY		15	0.310328	0.801987	0.732252	1	1	2659	tags=13%, list=8%, signal=15%
GOBP_POSITIVE_REGULATION_OF_CHEMOKINE_PRODUCTION	GOBP_POSITIVE_REGULATION_OF_CHEMOKINE_PRODUCTION		57	0.37888	0.801585	0.857374	1	1	4092	tags=26%, list=13%, signal=30%
GOBP_ARACHIDONIC_ACID_METABOLIC_PROCESS	GOBP_ARACHIDONIC_ACID_METABOLIC_PROCESS		56	0.320721	0.801243	0.826325	1	1	1350	tags=5%, list=4%, signal=6%
GOBP_PROTEIN_LOCALIZATION_TO_NUCLEUS	GOBP_PROTEIN_LOCALIZATION_TO_NUCLEUS		256	0.31351	0.800956	0.864916	1	1	3331	tags=18%, list=11%, signal=20%
GOBP_REGULATION_OF_MORPHOGENESIS_OF_A_BRANCHING_STRUCTURE	GOBP_REGULATION_OF_MORPHOGENESIS_OF_A_BRANCHING_STRUCTURE		48	0.323057	0.800907	0.851376	1	1	12	tags=2%, list=0%, signal=2%
GOBP_NUCLEAR_TRANSCRIBED_MRNA_CATABOLIC_PROCESS	GOBP_NUCLEAR_TRANSCRIBED_MRNA_CATABOLIC_PROCESS		190	0.339966	0.800119	0.841667	1	1	2309	tags=16%, list=7%, signal=18%
GOBP_MATURATION_OF_SSU_RRNA	GOBP_MATURATION_OF_SSU_RRNA		41	0.419551	0.799593	0.72	1	1	1307	tags=15%, list=4%, signal=15%
GOBP_VIRAL_GENOME_REPLICATION	GOBP_VIRAL_GENOME_REPLICATION		118	0.307543	0.79958	0.96109	1	1	3332	tags=19%, list=11%, signal=22%
GOBP_DNA_REPLICATION_INDEPENDENT_NUCLEOSOME_ORGANIZATION	GOBP_DNA_REPLICATION_INDEPENDENT_NUCLEOSOME_ORGANIZATION		30	0.499301	0.799022	0.731518	1	1	2076	tags=23%, list=7%, signal=25%
GOBP_ADENYLATE_CYCLASE_ACTIVATING_G_PROTEIN_COUPLED_RECEPTOR_SIGNALING_PATHWAY	GOBP_ADENYLATE_CYCLASE_ACTIVATING_G_PROTEIN_COUPLED_RECEPTOR_SIGNALING_PATHWAY		120	0.265057	0.798542	0.910584	1	1	3588	tags=11%, list=11%, signal=12%
GOBP_GAMMA_DELTA_T_CELL_ACTIVATION	GOBP_GAMMA_DELTA_T_CELL_ACTIVATION		18	0.402579	0.798371	0.832734	1	1	2222	tags=17%, list=7%, signal=18%
GOBP_FOAM_CELL_DIFFERENTIATION	GOBP_FOAM_CELL_DIFFERENTIATION		37	0.374386	0.797048	0.727103	1	1	2792	tags=22%, list=9%, signal=24%
GOBP_RIBOSOMAL_LARGE_SUBUNIT_ASSEMBLY	GOBP_RIBOSOMAL_LARGE_SUBUNIT_ASSEMBLY		26	0.427937	0.796987	0.728302	1	1	3203	tags=31%, list=10%, signal=34%
GOBP_GRANULOCYTE_CHEMOTAXIS	GOBP_GRANULOCYTE_CHEMOTAXIS		115	0.376413	0.796629	0.799308	1	1	3385	tags=20%, list=11%, signal=22%
GOBP_DETECTION_OF_TEMPERATURE_STIMULUS_INVOLVED_IN_SENSORY_PERCEPTION	GOBP_DETECTION_OF_TEMPERATURE_STIMULUS_INVOLVED_IN_SENSORY_PERCEPTION		16	0.361825	0.795999	0.784833	1	1	764	tags=6%, list=2%, signal=6%
GOBP_POSITIVE_REGULATION_OF_GTPASE_ACTIVITY	GOBP_POSITIVE_REGULATION_OF_GTPASE_ACTIVITY		375	0.288126	0.795933	0.954972	1	1	2994	tags=13%, list=10%, signal=15%
GOBP_DENDRITIC_CELL_DIFFERENTIATION	GOBP_DENDRITIC_CELL_DIFFERENTIATION		46	0.389366	0.795865	0.760994	1	1	3195	tags=17%, list=10%, signal=19%
GOBP_DNA_GEOMETRIC_CHANGE	GOBP_DNA_GEOMETRIC_CHANGE		107	0.394842	0.795693	0.761719	1	1	4191	tags=28%, list=13%, signal=32%
GOBP_L_GLUTAMATE_TRANSMEMBRANE_TRANSPORT	GOBP_L_GLUTAMATE_TRANSMEMBRANE_TRANSPORT		25	0.314441	0.794958	0.873214	1	1	1669	tags=8%, list=5%, signal=8%
GOBP_SIGNAL_TRANSDUCTION_BY_P53_CLASS_MEDIATOR	GOBP_SIGNAL_TRANSDUCTION_BY_P53_CLASS_MEDIATOR		244	0.328222	0.794475	0.824528	1	1	2844	tags=18%, list=9%, signal=19%
GOBP_REGULATION_OF_JNK_CASCADE	GOBP_REGULATION_OF_JNK_CASCADE		124	0.309942	0.794328	0.895551	1	1	3194	tags=15%, list=10%, signal=16%
GOBP_MYELOID_LEUKOCYTE_DIFFERENTIATION	GOBP_MYELOID_LEUKOCYTE_DIFFERENTIATION		194	0.319707	0.794292	0.850352	1	1	3532	tags=17%, list=11%, signal=19%
GOBP_ENDOCARDIAL_CUSHION_FORMATION	GOBP_ENDOCARDIAL_CUSHION_FORMATION		24	0.3742	0.793877	0.887701	1	1	3195	tags=29%, list=10%, signal=32%
GOBP_ALPHA_BETA_T_CELL_DIFFERENTIATION	GOBP_ALPHA_BETA_T_CELL_DIFFERENTIATION		104	0.305684	0.793394	0.881081	1	1	4211	tags=20%, list=13%, signal=23%
GOBP_SECONDARY_METABOLIC_PROCESS	GOBP_SECONDARY_METABOLIC_PROCESS		54	0.295337	0.792516	0.84	1	1	1553	tags=7%, list=5%, signal=8%
GOBP_PRIMARY_ALCOHOL_CATABOLIC_PROCESS	GOBP_PRIMARY_ALCOHOL_CATABOLIC_PROCESS		16	0.417736	0.7919	0.786389	1	1	3216	tags=25%, list=10%, signal=28%
GOBP_DETECTION_OF_TEMPERATURE_STIMULUS	GOBP_DETECTION_OF_TEMPERATURE_STIMULUS		20	0.335183	0.791393	0.780142	1	1	764	tags=5%, list=2%, signal=5%
GOBP_POSITIVE_REGULATION_OF_MYELOID_LEUKOCYTE_CYTOKINE_PRODUCTION_INVOLVED_IN_IMMUNE_RESPONSE	GOBP_POSITIVE_REGULATION_OF_MYELOID_LEUKOCYTE_CYTOKINE_PRODUCTION_INVOLVED_IN_IMMUNE_RESPONSE		15	0.459507	0.79094	0.749507	1	1	3156	tags=27%, list=10%, signal=30%
GOBP_ESTABLISHMENT_OF_MITOTIC_SPINDLE_ORIENTATION	GOBP_ESTABLISHMENT_OF_MITOTIC_SPINDLE_ORIENTATION		25	0.401938	0.79094	0.879279	1	1	769	tags=12%, list=2%, signal=12%
GOBP_RIBONUCLEOSIDE_MONOPHOSPHATE_METABOLIC_PROCESS	GOBP_RIBONUCLEOSIDE_MONOPHOSPHATE_METABOLIC_PROCESS		52	0.354727	0.789831	0.785985	1	1	3141	tags=21%, list=10%, signal=23%
GOBP_HISTONE_H2A_ACETYLATION	GOBP_HISTONE_H2A_ACETYLATION		15	0.42502	0.789657	0.760081	1	1	505	tags=13%, list=2%, signal=14%
GOBP_POSITIVE_REGULATION_OF_SMOOTH_MUSCLE_CONTRACTION	GOBP_POSITIVE_REGULATION_OF_SMOOTH_MUSCLE_CONTRACTION		25	0.340904	0.789597	0.759443	1	1	5500	tags=40%, list=18%, signal=48%
GOBP_COLLAGEN_BIOSYNTHETIC_PROCESS	GOBP_COLLAGEN_BIOSYNTHETIC_PROCESS		43	0.346436	0.789044	0.815929	1	1	2436	tags=16%, list=8%, signal=18%
GOBP_NEGATIVE_REGULATION_OF_EPITHELIAL_CELL_PROLIFERATION	GOBP_NEGATIVE_REGULATION_OF_EPITHELIAL_CELL_PROLIFERATION		148	0.277764	0.788542	0.923077	1	1	3587	tags=15%, list=11%, signal=17%
GOBP_DIVALENT_INORGANIC_CATION_HOMEOSTASIS	GOBP_DIVALENT_INORGANIC_CATION_HOMEOSTASIS		464	0.271854	0.788451	0.905429	1	1	2839	tags=10%, list=9%, signal=11%
GOBP_HETEROCHROMATIN_ORGANIZATION	GOBP_HETEROCHROMATIN_ORGANIZATION		46	0.31652	0.788199	0.810309	1	1	2520	tags=11%, list=8%, signal=12%
GOBP_DNA_DOUBLE_STRAND_BREAK_PROCESSING	GOBP_DNA_DOUBLE_STRAND_BREAK_PROCESSING		21	0.40479	0.788035	0.749526	1	1	2822	tags=24%, list=9%, signal=26%
GOBP_NEGATIVE_REGULATION_OF_AXON_EXTENSION	GOBP_NEGATIVE_REGULATION_OF_AXON_EXTENSION		42	0.330786	0.787977	0.828829	1	1	679	tags=5%, list=2%, signal=5%
GOBP_NEGATIVE_REGULATION_OF_PEPTIDYL_LYSINE_ACETYLATION	GOBP_NEGATIVE_REGULATION_OF_PEPTIDYL_LYSINE_ACETYLATION		19	0.387219	0.787271	0.829222	1	1	1885	tags=26%, list=6%, signal=28%
GOBP_POSITIVE_REGULATION_OF_EXTRACELLULAR_MATRIX_ORGANIZATION	GOBP_POSITIVE_REGULATION_OF_EXTRACELLULAR_MATRIX_ORGANIZATION		19	0.372287	0.787088	0.903985	1	1	1587	tags=16%, list=5%, signal=17%
GOBP_REACTIVE_NITROGEN_SPECIES_METABOLIC_PROCESS	GOBP_REACTIVE_NITROGEN_SPECIES_METABOLIC_PROCESS		73	0.318545	0.786848	0.944245	1	1	3100	tags=16%, list=10%, signal=18%
GOBP_TERMINATION_OF_RNA_POLYMERASE_I_TRANSCRIPTION	GOBP_TERMINATION_OF_RNA_POLYMERASE_I_TRANSCRIPTION		27	0.404587	0.785685	0.775432	1	1	3454	tags=33%, list=11%, signal=37%
GOBP_SENSORY_PERCEPTION_OF_PAIN	GOBP_SENSORY_PERCEPTION_OF_PAIN		89	0.300757	0.785533	0.897849	1	1	2451	tags=9%, list=8%, signal=10%
GOBP_POSITIVE_REGULATION_OF_LYMPHOCYTE_DIFFERENTIATION	GOBP_POSITIVE_REGULATION_OF_LYMPHOCYTE_DIFFERENTIATION		97	0.342223	0.785415	0.829222	1	1	3880	tags=20%, list=12%, signal=22%
GOBP_LENS_FIBER_CELL_DIFFERENTIATION	GOBP_LENS_FIBER_CELL_DIFFERENTIATION		31	0.340795	0.78503	0.890311	1	1	2008	tags=10%, list=6%, signal=10%
GOBP_EMBRYONIC_DIGIT_MORPHOGENESIS	GOBP_EMBRYONIC_DIGIT_MORPHOGENESIS		46	0.330779	0.784733	0.876471	1	1	3120	tags=15%, list=10%, signal=17%
GOBP_ACTIN_FILAMENT_BASED_TRANSPORT	GOBP_ACTIN_FILAMENT_BASED_TRANSPORT		20	0.385884	0.784245	0.803536	1	1	1234	tags=15%, list=4%, signal=16%
GOBP_PLATELET_ACTIVATION	GOBP_PLATELET_ACTIVATION		152	0.302354	0.784108	0.932862	1	1	3429	tags=16%, list=11%, signal=18%
GOBP_NEGATIVE_REGULATION_OF_BEHAVIOR	GOBP_NEGATIVE_REGULATION_OF_BEHAVIOR		16	0.265259	0.784104	0.694672	1	1	23091	tags=100%, list=73%, signal=377%
GOBP_POSITIVE_REGULATION_OF_REGULATED_SECRETORY_PATHWAY	GOBP_POSITIVE_REGULATION_OF_REGULATED_SECRETORY_PATHWAY		50	0.309906	0.783746	0.9375	1	1	3386	tags=16%, list=11%, signal=18%
GOBP_CHONDROCYTE_DIFFERENTIATION	GOBP_CHONDROCYTE_DIFFERENTIATION		93	0.291851	0.783323	0.956757	1	1	1749	tags=10%, list=6%, signal=10%
GOBP_HISTONE_MONOUBIQUITINATION	GOBP_HISTONE_MONOUBIQUITINATION		29	0.342171	0.782978	0.83871	1	1	2818	tags=21%, list=9%, signal=23%
GOBP_SODIUM_ION_EXPORT_ACROSS_PLASMA_MEMBRANE	GOBP_SODIUM_ION_EXPORT_ACROSS_PLASMA_MEMBRANE		15	0.354467	0.78242	0.761278	1	1	1471	tags=13%, list=5%, signal=14%
GOBP_REGULATION_OF_LIPASE_ACTIVITY	GOBP_REGULATION_OF_LIPASE_ACTIVITY		95	0.296102	0.782011	0.917369	1	1	3873	tags=18%, list=12%, signal=20%
GOBP_POSITIVE_REGULATION_OF_LEUKOCYTE_MIGRATION	GOBP_POSITIVE_REGULATION_OF_LEUKOCYTE_MIGRATION		127	0.343384	0.781918	0.877797	1	1	2789	tags=15%, list=9%, signal=16%
GOBP_MEIOTIC_CELL_CYCLE	GOBP_MEIOTIC_CELL_CYCLE		208	0.347227	0.781775	0.757396	1	1	3432	tags=15%, list=11%, signal=17%
GOBP_CHONDROITIN_SULFATE_PROTEOGLYCAN_BIOSYNTHETIC_PROCESS	GOBP_CHONDROITIN_SULFATE_PROTEOGLYCAN_BIOSYNTHETIC_PROCESS		29	0.359549	0.781579	0.854717	1	1	2999	tags=24%, list=10%, signal=27%
GOBP_PROTEIN_LOCALIZATION_TO_MICROTUBULE_ORGANIZING_CENTER	GOBP_PROTEIN_LOCALIZATION_TO_MICROTUBULE_ORGANIZING_CENTER		32	0.358767	0.78157	0.816532	1	1	3256	tags=34%, list=10%, signal=38%
GOBP_PEPTIDYL_TYROSINE_MODIFICATION	GOBP_PEPTIDYL_TYROSINE_MODIFICATION		359	0.277474	0.781329	0.985047	1	1	2792	tags=12%, list=9%, signal=13%
GOBP_CYTOSKELETON_DEPENDENT_CYTOKINESIS	GOBP_CYTOSKELETON_DEPENDENT_CYTOKINESIS		80	0.332252	0.781272	0.852273	1	1	2150	tags=13%, list=7%, signal=13%
GOBP_PYRUVATE_METABOLIC_PROCESS	GOBP_PYRUVATE_METABOLIC_PROCESS		140	0.322791	0.781254	0.912451	1	1	1807	tags=9%, list=6%, signal=10%
GOBP_REGULATION_OF_MYELOID_CELL_DIFFERENTIATION	GOBP_REGULATION_OF_MYELOID_CELL_DIFFERENTIATION		205	0.303881	0.781085	0.965704	1	1	2427	tags=12%, list=8%, signal=13%
GOBP_NEGATIVE_REGULATION_OF_IMMUNE_SYSTEM_PROCESS	GOBP_NEGATIVE_REGULATION_OF_IMMUNE_SYSTEM_PROCESS		377	0.308012	0.78107	0.926995	1	1	3751	tags=20%, list=12%, signal=23%
GOBP_ADENYLATE_CYCLASE_MODULATING_G_PROTEIN_COUPLED_RECEPTOR_SIGNALING_PATHWAY	GOBP_ADENYLATE_CYCLASE_MODULATING_G_PROTEIN_COUPLED_RECEPTOR_SIGNALING_PATHWAY		206	0.246758	0.780262	0.941924	1	1	3588	tags=9%, list=11%, signal=10%
GOBP_NEGATIVE_REGULATION_OF_OSTEOCLAST_DIFFERENTIATION	GOBP_NEGATIVE_REGULATION_OF_OSTEOCLAST_DIFFERENTIATION		26	0.415847	0.780105	0.771481	1	1	1648	tags=12%, list=5%, signal=12%
GOBP_INTRA_S_DNA_DAMAGE_CHECKPOINT	GOBP_INTRA_S_DNA_DAMAGE_CHECKPOINT		16	0.368021	0.779964	0.772994	1	1	3619	tags=31%, list=12%, signal=35%
GOBP_CARDIAC_ATRIUM_MORPHOGENESIS	GOBP_CARDIAC_ATRIUM_MORPHOGENESIS		27	0.383053	0.779458	0.836812	1	1	2436	tags=26%, list=8%, signal=28%
GOBP_MULTI_ORGANISM_LOCALIZATION	GOBP_MULTI_ORGANISM_LOCALIZATION		60	0.37172	0.779308	0.867562	1	1	1927	tags=17%, list=6%, signal=18%
GOBP_DNA_BIOSYNTHETIC_PROCESS	GOBP_DNA_BIOSYNTHETIC_PROCESS		172	0.347044	0.779114	0.829457	1	1	2676	tags=17%, list=9%, signal=19%
GOBP_MYOTUBE_DIFFERENTIATION	GOBP_MYOTUBE_DIFFERENTIATION		93	0.297554	0.77865	0.881423	1	1	2580	tags=11%, list=8%, signal=12%
GOBP_T_CELL_ACTIVATION	GOBP_T_CELL_ACTIVATION		454	0.292992	0.777455	0.926316	1	1	3996	tags=19%, list=13%, signal=21%
GOBP_COAGULATION	GOBP_COAGULATION		319	0.278725	0.776031	0.980144	1	1	3434	tags=14%, list=11%, signal=16%
GOBP_PROTEIN_DNA_COMPLEX_DISASSEMBLY	GOBP_PROTEIN_DNA_COMPLEX_DISASSEMBLY		18	0.427454	0.775878	0.757322	1	1	2	tags=6%, list=0%, signal=6%
GOBP_REGULATION_OF_PRODUCTION_OF_MOLECULAR_MEDIATOR_OF_IMMUNE_RESPONSE	GOBP_REGULATION_OF_PRODUCTION_OF_MOLECULAR_MEDIATOR_OF_IMMUNE_RESPONSE		134	0.315527	0.775863	0.902778	1	1	2473	tags=13%, list=8%, signal=14%
GOBP_HISTONE_EXCHANGE	GOBP_HISTONE_EXCHANGE		35	0.430308	0.775736	0.764591	1	1	2076	tags=20%, list=7%, signal=21%
GOBP_POSITIVE_REGULATION_OF_ACTIN_FILAMENT_BUNDLE_ASSEMBLY	GOBP_POSITIVE_REGULATION_OF_ACTIN_FILAMENT_BUNDLE_ASSEMBLY		58	0.316215	0.775405	0.964646	1	1	3452	tags=22%, list=11%, signal=25%
GOBP_NEGATIVE_REGULATION_OF_MEIOTIC_CELL_CYCLE	GOBP_NEGATIVE_REGULATION_OF_MEIOTIC_CELL_CYCLE		17	0.371959	0.774777	0.760956	1	1	419	tags=6%, list=1%, signal=6%
GOBP_POSITIVE_REGULATION_OF_GLIAL_CELL_DIFFERENTIATION	GOBP_POSITIVE_REGULATION_OF_GLIAL_CELL_DIFFERENTIATION		40	0.310819	0.774623	0.911392	1	1	3244	tags=15%, list=10%, signal=17%
GOBP_PROTEIN_IMPORT	GOBP_PROTEIN_IMPORT		182	0.312224	0.774196	0.922101	1	1	2678	tags=16%, list=9%, signal=17%
GOBP_NEGATIVE_REGULATION_OF_DNA_REPLICATION	GOBP_NEGATIVE_REGULATION_OF_DNA_REPLICATION		30	0.382935	0.774	0.764378	1	1	4286	tags=33%, list=14%, signal=39%
GOBP_PROTEIN_LOCALIZATION_TO_ENDOSOME	GOBP_PROTEIN_LOCALIZATION_TO_ENDOSOME		20	0.348651	0.773944	0.862453	1	1	3452	tags=25%, list=11%, signal=28%
GOBP_EXTERNAL_ENCAPSULATING_STRUCTURE_ORGANIZATION	GOBP_EXTERNAL_ENCAPSULATING_STRUCTURE_ORGANIZATION		380	0.313417	0.7729	0.887868	1	1	3442	tags=17%, list=11%, signal=19%
GOBP_INTERLEUKIN_1_PRODUCTION	GOBP_INTERLEUKIN_1_PRODUCTION		121	0.304696	0.772846	0.88057	1	1	4092	tags=17%, list=13%, signal=19%
GOBP_POSITIVE_REGULATION_OF_BONE_RESORPTION	GOBP_POSITIVE_REGULATION_OF_BONE_RESORPTION		18	0.40628	0.772772	0.841845	1	1	3646	tags=33%, list=12%, signal=38%
GOBP_NADP_METABOLIC_PROCESS	GOBP_NADP_METABOLIC_PROCESS		31	0.360118	0.772593	0.824	1	1	1708	tags=13%, list=5%, signal=14%
GOBP_GLOMERULUS_DEVELOPMENT	GOBP_GLOMERULUS_DEVELOPMENT		62	0.3495	0.772513	0.913444	1	1	3119	tags=21%, list=10%, signal=23%
GOBP_INFLAMMATORY_RESPONSE_TO_ANTIGENIC_STIMULUS	GOBP_INFLAMMATORY_RESPONSE_TO_ANTIGENIC_STIMULUS		51	0.304945	0.772399	0.902054	1	1	3418	tags=16%, list=11%, signal=18%
GOBP_POSITIVE_REGULATION_OF_P38MAPK_CASCADE	GOBP_POSITIVE_REGULATION_OF_P38MAPK_CASCADE		28	0.343658	0.772279	0.82397	1	1	3298	tags=25%, list=10%, signal=28%
GOBP_SUPEROXIDE_ANION_GENERATION	GOBP_SUPEROXIDE_ANION_GENERATION		34	0.410238	0.771711	0.835017	1	1	3982	tags=26%, list=13%, signal=30%
GOBP_T_HELPER_CELL_LINEAGE_COMMITMENT	GOBP_T_HELPER_CELL_LINEAGE_COMMITMENT		16	0.331778	0.770878	0.830339	1	1	2291	tags=13%, list=7%, signal=13%
GOBP_NEGATIVE_REGULATION_OF_B_CELL_ACTIVATION	GOBP_NEGATIVE_REGULATION_OF_B_CELL_ACTIVATION		33	0.402674	0.770837	0.780316	1	1	3725	tags=24%, list=12%, signal=27%
GOBP_PHAGOCYTOSIS	GOBP_PHAGOCYTOSIS		262	0.311256	0.770412	0.884404	1	1	3298	tags=14%, list=10%, signal=16%
GOBP_NEGATIVE_REGULATION_OF_T_CELL_RECEPTOR_SIGNALING_PATHWAY	GOBP_NEGATIVE_REGULATION_OF_T_CELL_RECEPTOR_SIGNALING_PATHWAY		22	0.360358	0.769857	0.913371	1	1	2009	tags=14%, list=6%, signal=15%
GOBP_POSITIVE_REGULATION_OF_REGULATORY_T_CELL_DIFFERENTIATION	GOBP_POSITIVE_REGULATION_OF_REGULATORY_T_CELL_DIFFERENTIATION		15	0.439124	0.768961	0.813149	1	1	3740	tags=27%, list=12%, signal=30%
GOBP_POSITIVE_REGULATION_OF_TELOMERASE_RNA_LOCALIZATION_TO_CAJAL_BODY	GOBP_POSITIVE_REGULATION_OF_TELOMERASE_RNA_LOCALIZATION_TO_CAJAL_BODY		15	0.531356	0.768755	0.831418	1	1	275	tags=13%, list=1%, signal=13%
GOBP_ESTABLISHMENT_OF_MITOTIC_SPINDLE_LOCALIZATION	GOBP_ESTABLISHMENT_OF_MITOTIC_SPINDLE_LOCALIZATION		30	0.401351	0.768648	0.887454	1	1	906	tags=13%, list=3%, signal=14%
GOBP_LUNG_CELL_DIFFERENTIATION	GOBP_LUNG_CELL_DIFFERENTIATION		21	0.350594	0.768336	0.815126	1	1	324	tags=5%, list=1%, signal=5%
GOBP_EXTRACELLULAR_MATRIX_DISASSEMBLY	GOBP_EXTRACELLULAR_MATRIX_DISASSEMBLY		76	0.319946	0.767568	0.871575	1	1	4953	tags=32%, list=16%, signal=37%
GOBP_REGULATION_OF_RESPONSE_TO_DNA_DAMAGE_STIMULUS	GOBP_REGULATION_OF_RESPONSE_TO_DNA_DAMAGE_STIMULUS		186	0.312968	0.767377	0.884688	1	1	2443	tags=16%, list=8%, signal=17%
GOBP_NONRIBOSOMAL_PEPTIDE_BIOSYNTHETIC_PROCESS	GOBP_NONRIBOSOMAL_PEPTIDE_BIOSYNTHETIC_PROCESS		19	0.364801	0.767277	0.863296	1	1	3116	tags=26%, list=10%, signal=29%
GOBP_CELL_DIFFERENTIATION_INVOLVED_IN_KIDNEY_DEVELOPMENT	GOBP_CELL_DIFFERENTIATION_INVOLVED_IN_KIDNEY_DEVELOPMENT		57	0.31623	0.766923	0.952381	1	1	2575	tags=12%, list=8%, signal=13%
GOBP_RIBOSOME_ASSEMBLY	GOBP_RIBOSOME_ASSEMBLY		56	0.394196	0.766137	0.801181	1	1	3203	tags=25%, list=10%, signal=28%
GOBP_REGULATION_OF_T_CELL_DIFFERENTIATION	GOBP_REGULATION_OF_T_CELL_DIFFERENTIATION		139	0.291771	0.765737	0.935135	1	1	3878	tags=18%, list=12%, signal=20%
GOBP_MACROPHAGE_CYTOKINE_PRODUCTION	GOBP_MACROPHAGE_CYTOKINE_PRODUCTION		15	0.469763	0.765039	0.793173	1	1	2117	tags=27%, list=7%, signal=29%
GOBP_NEGATIVE_REGULATION_OF_CELLULAR_SENESCENCE	GOBP_NEGATIVE_REGULATION_OF_CELLULAR_SENESCENCE		21	0.37468	0.764182	0.83549	1	1	2193	tags=19%, list=7%, signal=20%
GOBP_CELL_CELL_ADHESION_MEDIATED_BY_CADHERIN	GOBP_CELL_CELL_ADHESION_MEDIATED_BY_CADHERIN		23	0.317518	0.763897	0.935798	1	1	2373	tags=17%, list=8%, signal=19%
GOBP_LEUKOCYTE_TETHERING_OR_ROLLING	GOBP_LEUKOCYTE_TETHERING_OR_ROLLING		30	0.375214	0.763862	0.822097	1	1	1694	tags=17%, list=5%, signal=18%
GOBP_RNA_LOCALIZATION	GOBP_RNA_LOCALIZATION		206	0.371792	0.762977	0.855769	1	1	2354	tags=17%, list=7%, signal=18%
GOBP_SMOOTH_MUSCLE_CELL_APOPTOTIC_PROCESS	GOBP_SMOOTH_MUSCLE_CELL_APOPTOTIC_PROCESS		28	0.348655	0.762814	0.93692	1	1	3817	tags=29%, list=12%, signal=32%
GOBP_DETOXIFICATION_OF_INORGANIC_COMPOUND	GOBP_DETOXIFICATION_OF_INORGANIC_COMPOUND		15	0.435099	0.762755	0.779006	1	1	1957	tags=20%, list=6%, signal=21%
GOBP_NEGATIVE_REGULATION_OF_LEUKOCYTE_MEDIATED_IMMUNITY	GOBP_NEGATIVE_REGULATION_OF_LEUKOCYTE_MEDIATED_IMMUNITY		53	0.362892	0.761909	0.865815	1	1	1614	tags=9%, list=5%, signal=10%
GOBP_NEGATIVE_REGULATION_OF_TUMOR_NECROSIS_FACTOR_SUPERFAMILY_CYTOKINE_PRODUCTION	GOBP_NEGATIVE_REGULATION_OF_TUMOR_NECROSIS_FACTOR_SUPERFAMILY_CYTOKINE_PRODUCTION		65	0.317617	0.761192	0.815217	1	1	2578	tags=12%, list=8%, signal=13%
GOBP_BONE_MORPHOGENESIS	GOBP_BONE_MORPHOGENESIS		87	0.275599	0.760594	0.983425	1	1	3195	tags=16%, list=10%, signal=18%
GOBP_DICARBOXYLIC_ACID_METABOLIC_PROCESS	GOBP_DICARBOXYLIC_ACID_METABOLIC_PROCESS		88	0.324076	0.760053	0.788991	1	1	1708	tags=9%, list=5%, signal=10%
GOBP_HYALURONAN_METABOLIC_PROCESS	GOBP_HYALURONAN_METABOLIC_PROCESS		35	0.293366	0.759367	0.92674	1	1	4086	tags=17%, list=13%, signal=20%
GOBP_NEGATIVE_REGULATION_OF_DEVELOPMENTAL_GROWTH	GOBP_NEGATIVE_REGULATION_OF_DEVELOPMENTAL_GROWTH		104	0.307705	0.759097	0.94162	1	1	679	tags=4%, list=2%, signal=4%
GOBP_NEUROTROPHIN_SIGNALING_PATHWAY	GOBP_NEUROTROPHIN_SIGNALING_PATHWAY		38	0.309852	0.759002	0.844758	1	1	751	tags=5%, list=2%, signal=5%
GOBP_HIPPO_SIGNALING	GOBP_HIPPO_SIGNALING		41	0.307982	0.758565	0.917172	1	1	2373	tags=12%, list=8%, signal=13%
GOBP_NUCLEOBASE_CONTAINING_SMALL_MOLECULE_INTERCONVERSION	GOBP_NUCLEOBASE_CONTAINING_SMALL_MOLECULE_INTERCONVERSION		22	0.388144	0.758264	0.796296	1	1	1503	tags=14%, list=5%, signal=14%
GOBP_SULFUR_AMINO_ACID_BIOSYNTHETIC_PROCESS	GOBP_SULFUR_AMINO_ACID_BIOSYNTHETIC_PROCESS		16	0.373563	0.757722	0.80292	1	1	4716	tags=31%, list=15%, signal=37%
GOBP_ESTABLISHMENT_OF_RNA_LOCALIZATION	GOBP_ESTABLISHMENT_OF_RNA_LOCALIZATION		174	0.357111	0.757513	0.828794	1	1	2204	tags=17%, list=7%, signal=18%
GOBP_POSITIVE_REGULATION_OF_ACTIN_CYTOSKELETON_REORGANIZATION	GOBP_POSITIVE_REGULATION_OF_ACTIN_CYTOSKELETON_REORGANIZATION		19	0.309058	0.757328	0.92201	1	1	5034	tags=26%, list=16%, signal=31%
GOBP_ADAPTIVE_IMMUNE_RESPONSE	GOBP_ADAPTIVE_IMMUNE_RESPONSE		396	0.30488	0.756623	0.935588	1	1	3987	tags=17%, list=13%, signal=20%
GOBP_REGULATION_OF_BONE_REMODELING	GOBP_REGULATION_OF_BONE_REMODELING		49	0.377202	0.756204	0.790909	1	1	2427	tags=18%, list=8%, signal=20%
GOBP_NEGATIVE_REGULATION_OF_CARTILAGE_DEVELOPMENT	GOBP_NEGATIVE_REGULATION_OF_CARTILAGE_DEVELOPMENT		23	0.329439	0.756014	0.949814	1	1	3686	tags=22%, list=12%, signal=25%
GOBP_CENTROSOME_DUPLICATION	GOBP_CENTROSOME_DUPLICATION		62	0.33898	0.75557	0.808349	1	1	3648	tags=27%, list=12%, signal=31%
GOBP_POSITIVE_REGULATION_OF_ORGANIC_ACID_TRANSPORT	GOBP_POSITIVE_REGULATION_OF_ORGANIC_ACID_TRANSPORT		34	0.280026	0.754209	0.917004	1	1	1971	tags=9%, list=6%, signal=9%
GOBP_N_GLYCAN_PROCESSING	GOBP_N_GLYCAN_PROCESSING		19	0.375064	0.754201	0.7751	1	1	2382	tags=16%, list=8%, signal=17%
GOBP_MULTI_MULTICELLULAR_ORGANISM_PROCESS	GOBP_MULTI_MULTICELLULAR_ORGANISM_PROCESS		194	0.269115	0.754081	0.948582	1	1	3245	tags=13%, list=10%, signal=15%
GOBP_NEGATIVE_REGULATION_OF_G_PROTEIN_COUPLED_RECEPTOR_SIGNALING_PATHWAY	GOBP_NEGATIVE_REGULATION_OF_G_PROTEIN_COUPLED_RECEPTOR_SIGNALING_PATHWAY		45	0.300855	0.753964	0.953184	1	1	3351	tags=18%, list=11%, signal=20%
GOBP_EXTRACELLULAR_MATRIX_ASSEMBLY	GOBP_EXTRACELLULAR_MATRIX_ASSEMBLY		44	0.347314	0.753791	0.87619	1	1	3805	tags=25%, list=12%, signal=28%
GOBP_CALCIUM_DEPENDENT_CELL_CELL_ADHESION_VIA_PLASMA_MEMBRANE_CELL_ADHESION_MOLECULES	GOBP_CALCIUM_DEPENDENT_CELL_CELL_ADHESION_VIA_PLASMA_MEMBRANE_CELL_ADHESION_MOLECULES		41	0.313819	0.753373	0.849505	1	1	4491	tags=24%, list=14%, signal=28%
GOBP_PROTEIN_LIPID_COMPLEX_SUBUNIT_ORGANIZATION	GOBP_PROTEIN_LIPID_COMPLEX_SUBUNIT_ORGANIZATION		55	0.289044	0.752965	0.906143	1	1	3187	tags=18%, list=10%, signal=20%
GOBP_LYMPHOCYTE_COSTIMULATION	GOBP_LYMPHOCYTE_COSTIMULATION		58	0.285714	0.752695	0.960748	1	1	2451	tags=10%, list=8%, signal=11%
GOBP_T_HELPER_17_TYPE_IMMUNE_RESPONSE	GOBP_T_HELPER_17_TYPE_IMMUNE_RESPONSE		33	0.307685	0.752562	0.830769	1	1	3064	tags=18%, list=10%, signal=20%
GOBP_GLUCOSE_IMPORT	GOBP_GLUCOSE_IMPORT		68	0.296496	0.752337	0.911708	1	1	3985	tags=19%, list=13%, signal=22%
GOBP_DETECTION_OF_MECHANICAL_STIMULUS	GOBP_DETECTION_OF_MECHANICAL_STIMULUS		41	0.303436	0.751079	0.890385	1	1	3734	tags=15%, list=12%, signal=17%
GOBP_CHONDROITIN_SULFATE_PROTEOGLYCAN_METABOLIC_PROCESS	GOBP_CHONDROITIN_SULFATE_PROTEOGLYCAN_METABOLIC_PROCESS		40	0.342221	0.750472	0.881783	1	1	2999	tags=23%, list=10%, signal=25%
GOBP_ORGAN_OR_TISSUE_SPECIFIC_IMMUNE_RESPONSE	GOBP_ORGAN_OR_TISSUE_SPECIFIC_IMMUNE_RESPONSE		28	0.213914	0.750272	0.8	1	1	5417	tags=18%, list=17%, signal=22%
GOBP_POSITIVE_REGULATION_OF_ERK1_AND_ERK2_CASCADE	GOBP_POSITIVE_REGULATION_OF_ERK1_AND_ERK2_CASCADE		193	0.302642	0.750141	0.885362	1	1	3692	tags=16%, list=12%, signal=18%
GOBP_TRABECULA_FORMATION	GOBP_TRABECULA_FORMATION		21	0.36414	0.750008	0.983389	1	1	2427	tags=24%, list=8%, signal=26%
GOBP_ATRIOVENTRICULAR_VALVE_DEVELOPMENT	GOBP_ATRIOVENTRICULAR_VALVE_DEVELOPMENT		24	0.381586	0.749667	0.902585	1	1	2194	tags=25%, list=7%, signal=27%
GOBP_REACTIVE_OXYGEN_SPECIES_METABOLIC_PROCESS	GOBP_REACTIVE_OXYGEN_SPECIES_METABOLIC_PROCESS		259	0.291382	0.749492	0.944144	1	1	3485	tags=17%, list=11%, signal=19%
GOBP_CELL_CYCLE_CHECKPOINT	GOBP_CELL_CYCLE_CHECKPOINT		184	0.331437	0.749339	0.85098	1	1	2214	tags=16%, list=7%, signal=17%
GOBP_ENDODERMAL_CELL_DIFFERENTIATION	GOBP_ENDODERMAL_CELL_DIFFERENTIATION		43	0.366771	0.749239	0.829982	1	1	2249	tags=14%, list=7%, signal=15%
GOBP_REGULATION_OF_CELLULAR_RESPONSE_TO_HEAT	GOBP_REGULATION_OF_CELLULAR_RESPONSE_TO_HEAT		73	0.381259	0.747108	0.907115	1	1	2676	tags=22%, list=9%, signal=24%
GOBP_ASPARTATE_FAMILY_AMINO_ACID_METABOLIC_PROCESS	GOBP_ASPARTATE_FAMILY_AMINO_ACID_METABOLIC_PROCESS		45	0.337626	0.746938	0.893617	1	1	2445	tags=16%, list=8%, signal=17%
GOBP_ICOSANOID_METABOLIC_PROCESS	GOBP_ICOSANOID_METABOLIC_PROCESS		118	0.280134	0.746254	0.924074	1	1	4256	tags=15%, list=14%, signal=18%
GOBP_NEGATIVE_REGULATION_OF_IMMUNE_RESPONSE	GOBP_NEGATIVE_REGULATION_OF_IMMUNE_RESPONSE		142	0.317484	0.745498	0.939446	1	1	3751	tags=23%, list=12%, signal=25%
GOBP_RRNA_METABOLIC_PROCESS	GOBP_RRNA_METABOLIC_PROCESS		205	0.389944	0.745479	0.814532	1	1	2309	tags=19%, list=7%, signal=20%
GOBP_POSITIVE_REGULATION_OF_DNA_METABOLIC_PROCESS	GOBP_POSITIVE_REGULATION_OF_DNA_METABOLIC_PROCESS		172	0.337386	0.745445	0.858801	1	1	2949	tags=16%, list=9%, signal=18%
GOBP_TUMOR_NECROSIS_FACTOR_SUPERFAMILY_CYTOKINE_PRODUCTION	GOBP_TUMOR_NECROSIS_FACTOR_SUPERFAMILY_CYTOKINE_PRODUCTION		157	0.301611	0.745258	0.928952	1	1	2615	tags=13%, list=8%, signal=14%
GOBP_MRNA_MODIFICATION	GOBP_MRNA_MODIFICATION		19	0.388165	0.744847	0.76673	1	1	2846	tags=26%, list=9%, signal=29%
GOBP_PHOSPHOLIPASE_C_ACTIVATING_G_PROTEIN_COUPLED_RECEPTOR_SIGNALING_PATHWAY	GOBP_PHOSPHOLIPASE_C_ACTIVATING_G_PROTEIN_COUPLED_RECEPTOR_SIGNALING_PATHWAY		96	0.258803	0.74414	0.909548	1	1	2779	tags=7%, list=9%, signal=8%
GOBP_REGULATION_OF_NECROTIC_CELL_DEATH	GOBP_REGULATION_OF_NECROTIC_CELL_DEATH		35	0.359372	0.744117	0.839623	1	1	2396	tags=17%, list=8%, signal=19%
GOBP_N_ACETYLGLUCOSAMINE_METABOLIC_PROCESS	GOBP_N_ACETYLGLUCOSAMINE_METABOLIC_PROCESS		17	0.3315	0.74404	0.907919	1	1	3058	tags=24%, list=10%, signal=26%
GOBP_NEGATIVE_REGULATION_OF_CHEMOKINE_PRODUCTION	GOBP_NEGATIVE_REGULATION_OF_CHEMOKINE_PRODUCTION		24	0.361263	0.743965	0.845283	1	1	1587	tags=8%, list=5%, signal=9%
GOBP_KERATINOCYTE_MIGRATION	GOBP_KERATINOCYTE_MIGRATION		17	0.284305	0.743047	0.958763	1	1	2966	tags=18%, list=9%, signal=19%
GOBP_NEGATIVE_REGULATION_OF_PRODUCTION_OF_MIRNAS_INVOLVED_IN_GENE_SILENCING_BY_MIRNA	GOBP_NEGATIVE_REGULATION_OF_PRODUCTION_OF_MIRNAS_INVOLVED_IN_GENE_SILENCING_BY_MIRNA		15	0.372568	0.742406	0.879541	1	1	2282	tags=27%, list=7%, signal=29%
GOBP_ERK1_AND_ERK2_CASCADE	GOBP_ERK1_AND_ERK2_CASCADE		298	0.284254	0.742373	0.932971	1	1	3452	tags=14%, list=11%, signal=16%
GOBP_POSITIVE_REGULATION_OF_SMOOTH_MUSCLE_CELL_MIGRATION	GOBP_POSITIVE_REGULATION_OF_SMOOTH_MUSCLE_CELL_MIGRATION		40	0.352537	0.741984	0.889493	1	1	3817	tags=20%, list=12%, signal=23%
GOBP_INNER_EAR_MORPHOGENESIS	GOBP_INNER_EAR_MORPHOGENESIS		85	0.278681	0.74183	0.974359	1	1	2636	tags=8%, list=8%, signal=9%
GOBP_HOMOLOGOUS_RECOMBINATION	GOBP_HOMOLOGOUS_RECOMBINATION		48	0.344612	0.741664	0.781008	1	1	3432	tags=21%, list=11%, signal=23%
GOBP_CELLULAR_RESPONSE_TO_VITAMIN_D	GOBP_CELLULAR_RESPONSE_TO_VITAMIN_D		22	0.371659	0.740553	0.90273	1	1	3293	tags=23%, list=10%, signal=25%
GOBP_ENDODERM_DEVELOPMENT	GOBP_ENDODERM_DEVELOPMENT		74	0.312126	0.74049	0.930902	1	1	2301	tags=12%, list=7%, signal=13%
GOBP_MATERNAL_PROCESS_INVOLVED_IN_FEMALE_PREGNANCY	GOBP_MATERNAL_PROCESS_INVOLVED_IN_FEMALE_PREGNANCY		55	0.293961	0.739985	0.960993	1	1	3119	tags=11%, list=10%, signal=12%
GOBP_EMBRYONIC_DIGESTIVE_TRACT_DEVELOPMENT	GOBP_EMBRYONIC_DIGESTIVE_TRACT_DEVELOPMENT		30	0.320605	0.739936	0.920495	1	1	4994	tags=30%, list=16%, signal=36%
GOBP_POSITIVE_REGULATION_OF_CELL_CYCLE_G1_S_PHASE_TRANSITION	GOBP_POSITIVE_REGULATION_OF_CELL_CYCLE_G1_S_PHASE_TRANSITION		50	0.299015	0.739344	0.948819	1	1	4058	tags=20%, list=13%, signal=23%
GOBP_GLIAL_CELL_PROLIFERATION	GOBP_GLIAL_CELL_PROLIFERATION		45	0.294922	0.739314	0.947644	1	1	2578	tags=18%, list=8%, signal=19%
GOBP_NEGATIVE_REGULATION_OF_ORGANIC_ACID_TRANSPORT	GOBP_NEGATIVE_REGULATION_OF_ORGANIC_ACID_TRANSPORT		20	0.315503	0.739182	0.955986	1	1	3128	tags=20%, list=10%, signal=22%
GOBP_MONOCYTE_CHEMOTAXIS	GOBP_MONOCYTE_CHEMOTAXIS		66	0.363606	0.738107	0.881356	1	1	4014	tags=24%, list=13%, signal=28%
GOBP_MECHANORECEPTOR_DIFFERENTIATION	GOBP_MECHANORECEPTOR_DIFFERENTIATION		52	0.281817	0.738075	0.949343	1	1	2222	tags=12%, list=7%, signal=12%
GOBP_MEIOTIC_CELL_CYCLE_PROCESS	GOBP_MEIOTIC_CELL_CYCLE_PROCESS		154	0.331018	0.73802	0.801541	1	1	2090	tags=10%, list=7%, signal=10%
GOBP_REGULATION_OF_EPITHELIAL_CELL_DIFFERENTIATION_INVOLVED_IN_KIDNEY_DEVELOPMENT	GOBP_REGULATION_OF_EPITHELIAL_CELL_DIFFERENTIATION_INVOLVED_IN_KIDNEY_DEVELOPMENT		18	0.335709	0.737843	0.905697	1	1	2015	tags=11%, list=6%, signal=12%
GOBP_CELLULAR_RESPONSE_TO_LOW_DENSITY_LIPOPROTEIN_PARTICLE_STIMULUS	GOBP_CELLULAR_RESPONSE_TO_LOW_DENSITY_LIPOPROTEIN_PARTICLE_STIMULUS		21	0.409583	0.737464	0.90273	1	1	2638	tags=24%, list=8%, signal=26%
GOBP_NATURAL_KILLER_CELL_ACTIVATION	GOBP_NATURAL_KILLER_CELL_ACTIVATION		80	0.281826	0.73736	0.91746	1	1	3987	tags=14%, list=13%, signal=16%
GOBP_ISOPRENOID_BIOSYNTHETIC_PROCESS	GOBP_ISOPRENOID_BIOSYNTHETIC_PROCESS		26	0.339851	0.737287	0.91502	1	1	2614	tags=15%, list=8%, signal=17%
GOBP_MRNA_3_END_PROCESSING	GOBP_MRNA_3_END_PROCESSING		79	0.350632	0.737232	0.831094	1	1	2069	tags=16%, list=7%, signal=18%
GOBP_NEGATIVE_REGULATION_OF_MRNA_PROCESSING	GOBP_NEGATIVE_REGULATION_OF_MRNA_PROCESSING		20	0.401629	0.736864	0.830739	1	1	1346	tags=15%, list=4%, signal=16%
GOBP_REGULATION_OF_REACTIVE_OXYGEN_SPECIES_BIOSYNTHETIC_PROCESS	GOBP_REGULATION_OF_REACTIVE_OXYGEN_SPECIES_BIOSYNTHETIC_PROCESS		91	0.298726	0.736524	0.964486	1	1	3100	tags=16%, list=10%, signal=18%
GOBP_POSITIVE_REGULATION_OF_INTERFERON_BETA_PRODUCTION	GOBP_POSITIVE_REGULATION_OF_INTERFERON_BETA_PRODUCTION		31	0.313299	0.73629	0.963878	1	1	3418	tags=26%, list=11%, signal=29%
GOBP_OLIGOSACCHARIDE_METABOLIC_PROCESS	GOBP_OLIGOSACCHARIDE_METABOLIC_PROCESS		56	0.28956	0.736158	0.899048	1	1	3081	tags=14%, list=10%, signal=16%
GOBP_T_CELL_MIGRATION	GOBP_T_CELL_MIGRATION		64	0.34212	0.735855	0.881701	1	1	2789	tags=17%, list=9%, signal=19%
GOBP_NEGATIVE_REGULATION_OF_SIGNAL_TRANSDUCTION_BY_P53_CLASS_MEDIATOR	GOBP_NEGATIVE_REGULATION_OF_SIGNAL_TRANSDUCTION_BY_P53_CLASS_MEDIATOR		26	0.345472	0.734714	0.921005	1	1	1650	tags=12%, list=5%, signal=12%
GOBP_REGULATION_OF_OSTEOCLAST_DIFFERENTIATION	GOBP_REGULATION_OF_OSTEOCLAST_DIFFERENTIATION		58	0.344937	0.734567	0.866779	1	1	2427	tags=12%, list=8%, signal=13%
GOBP_REGULATION_OF_ORGANIC_ACID_TRANSPORT	GOBP_REGULATION_OF_ORGANIC_ACID_TRANSPORT		57	0.26611	0.734355	0.998205	1	1	2279	tags=11%, list=7%, signal=11%
GOBP_REGULATION_OF_GRANULOCYTE_DIFFERENTIATION	GOBP_REGULATION_OF_GRANULOCYTE_DIFFERENTIATION		15	0.403456	0.734195	0.880077	1	1	188	tags=7%, list=1%, signal=7%
GOBP_REGULATION_OF_PATTERN_RECOGNITION_RECEPTOR_SIGNALING_PATHWAY	GOBP_REGULATION_OF_PATTERN_RECOGNITION_RECEPTOR_SIGNALING_PATHWAY		93	0.306048	0.734145	0.915686	1	1	1619	tags=8%, list=5%, signal=8%
GOBP_REGULATION_OF_VASCULOGENESIS	GOBP_REGULATION_OF_VASCULOGENESIS		16	0.430896	0.73383	0.848598	1	1	3245	tags=38%, list=10%, signal=42%
GOBP_REGULATION_OF_LEUKOCYTE_MIGRATION	GOBP_REGULATION_OF_LEUKOCYTE_MIGRATION		191	0.307531	0.73361	0.929577	1	1	2789	tags=16%, list=9%, signal=18%
GOBP_POSITIVE_REGULATION_OF_INTERLEUKIN_12_PRODUCTION	GOBP_POSITIVE_REGULATION_OF_INTERLEUKIN_12_PRODUCTION		39	0.34195	0.733171	0.858182	1	1	1154	tags=8%, list=4%, signal=8%
GOBP_CHONDROITIN_SULFATE_BIOSYNTHETIC_PROCESS	GOBP_CHONDROITIN_SULFATE_BIOSYNTHETIC_PROCESS		25	0.342595	0.732751	0.944657	1	1	2999	tags=24%, list=10%, signal=27%
GOBP_REGULATION_OF_WNT_SIGNALING_PATHWAY_PLANAR_CELL_POLARITY_PATHWAY	GOBP_REGULATION_OF_WNT_SIGNALING_PATHWAY_PLANAR_CELL_POLARITY_PATHWAY		15	0.365077	0.732254	0.884615	1	1	2156	tags=20%, list=7%, signal=21%
GOBP_PROTEIN_LOCALIZATION_TO_LYSOSOME	GOBP_PROTEIN_LOCALIZATION_TO_LYSOSOME		41	0.352121	0.730866	0.829828	1	1	1236	tags=7%, list=4%, signal=8%
GOBP_RECOMBINATIONAL_REPAIR	GOBP_RECOMBINATIONAL_REPAIR		103	0.373644	0.73017	0.804734	1	1	3508	tags=20%, list=11%, signal=23%
GOBP_REGULATION_OF_CELL_CYCLE_CHECKPOINT	GOBP_REGULATION_OF_CELL_CYCLE_CHECKPOINT		27	0.397589	0.729562	0.87524	1	1	2207	tags=26%, list=7%, signal=28%
GOBP_CHROMOSOME_LOCALIZATION	GOBP_CHROMOSOME_LOCALIZATION		68	0.374946	0.728532	0.837786	1	1	2633	tags=21%, list=8%, signal=22%
GOBP_MICROVILLUS_ORGANIZATION	GOBP_MICROVILLUS_ORGANIZATION		21	0.353793	0.727952	0.87037	1	1	2454	tags=19%, list=8%, signal=21%
GOBP_B_CELL_MEDIATED_IMMUNITY	GOBP_B_CELL_MEDIATED_IMMUNITY		109	0.294145	0.727284	0.981419	1	1	3302	tags=16%, list=11%, signal=17%
GOBP_BONE_RESORPTION	GOBP_BONE_RESORPTION		61	0.364667	0.727071	0.830882	1	1	3678	tags=25%, list=12%, signal=28%
GOBP_HIGH_DENSITY_LIPOPROTEIN_PARTICLE_CLEARANCE	GOBP_HIGH_DENSITY_LIPOPROTEIN_PARTICLE_CLEARANCE		16	0.332513	0.726985	0.888316	1	1	3187	tags=13%, list=10%, signal=14%
GOBP_GRANULOCYTE_MIGRATION	GOBP_GRANULOCYTE_MIGRATION		139	0.328939	0.726541	0.900515	1	1	3450	tags=19%, list=11%, signal=21%
GOBP_DENDRITIC_CELL_ANTIGEN_PROCESSING_AND_PRESENTATION	GOBP_DENDRITIC_CELL_ANTIGEN_PROCESSING_AND_PRESENTATION		15	0.524059	0.726243	0.934351	1	1	6372	tags=67%, list=20%, signal=84%
GOBP_REGULATION_OF_CHROMOSOME_ORGANIZATION	GOBP_REGULATION_OF_CHROMOSOME_ORGANIZATION		240	0.332312	0.725551	0.864078	1	1	3137	tags=22%, list=10%, signal=24%
GOBP_NEGATIVE_REGULATION_OF_MUSCLE_CONTRACTION	GOBP_NEGATIVE_REGULATION_OF_MUSCLE_CONTRACTION		19	0.29907	0.725523	0.931159	1	1	5607	tags=37%, list=18%, signal=45%
GOBP_REGULATION_OF_ADENYLATE_CYCLASE_ACTIVITY	GOBP_REGULATION_OF_ADENYLATE_CYCLASE_ACTIVITY		30	0.264555	0.724348	0.854932	1	1	3351	tags=13%, list=11%, signal=15%
GOBP_CELLULAR_RESPONSE_TO_NUTRIENT	GOBP_CELLULAR_RESPONSE_TO_NUTRIENT		42	0.319659	0.724295	0.956989	1	1	3293	tags=24%, list=10%, signal=27%
GOBP_NEGATIVE_REGULATION_OF_LIPID_CATABOLIC_PROCESS	GOBP_NEGATIVE_REGULATION_OF_LIPID_CATABOLIC_PROCESS		21	0.308905	0.723985	0.863946	1	1	3479	tags=14%, list=11%, signal=16%
GOBP_MITOTIC_SPINDLE_ORGANIZATION	GOBP_MITOTIC_SPINDLE_ORGANIZATION		101	0.349813	0.723895	0.841487	1	1	2633	tags=20%, list=8%, signal=22%
GOBP_NEURON_CELL_CELL_ADHESION	GOBP_NEURON_CELL_CELL_ADHESION		17	0.337301	0.723776	0.801961	1	1	2026	tags=12%, list=6%, signal=13%
GOBP_REGULATION_OF_DNA_REPAIR	GOBP_REGULATION_OF_DNA_REPAIR		104	0.308676	0.723147	0.904854	1	1	2243	tags=12%, list=7%, signal=12%
GOBP_TELOMERASE_RNA_LOCALIZATION	GOBP_TELOMERASE_RNA_LOCALIZATION		18	0.482055	0.722798	0.879612	1	1	275	tags=11%, list=1%, signal=11%
GOBP_POTASSIUM_ION_IMPORT_ACROSS_PLASMA_MEMBRANE	GOBP_POTASSIUM_ION_IMPORT_ACROSS_PLASMA_MEMBRANE		46	0.254986	0.722792	0.802682	1	1	4975	tags=20%, list=16%, signal=23%
GOBP_SERINE_FAMILY_AMINO_ACID_BIOSYNTHETIC_PROCESS	GOBP_SERINE_FAMILY_AMINO_ACID_BIOSYNTHETIC_PROCESS		17	0.410641	0.722602	0.814313	1	1	1442	tags=18%, list=5%, signal=18%
GOBP_T_CELL_LINEAGE_COMMITMENT	GOBP_T_CELL_LINEAGE_COMMITMENT		25	0.278538	0.721479	0.919422	1	1	2291	tags=12%, list=7%, signal=13%
GOBP_REGULATION_OF_MAST_CELL_ACTIVATION_INVOLVED_IN_IMMUNE_RESPONSE	GOBP_REGULATION_OF_MAST_CELL_ACTIVATION_INVOLVED_IN_IMMUNE_RESPONSE		29	0.335544	0.721274	0.952224	1	1	2618	tags=17%, list=8%, signal=19%
GOBP_MICROTUBULE_CYTOSKELETON_ORGANIZATION_INVOLVED_IN_MITOSIS	GOBP_MICROTUBULE_CYTOSKELETON_ORGANIZATION_INVOLVED_IN_MITOSIS		124	0.340414	0.719495	0.848368	1	1	2633	tags=18%, list=8%, signal=19%
GOBP_REGULATION_OF_HISTONE_H3_K9_METHYLATION	GOBP_REGULATION_OF_HISTONE_H3_K9_METHYLATION		17	0.323701	0.718873	0.866388	1	1	1543	tags=12%, list=5%, signal=12%
GOBP_CELLULAR_RESPONSE_TO_CHOLESTEROL	GOBP_CELLULAR_RESPONSE_TO_CHOLESTEROL		19	0.312844	0.718514	0.88172	1	1	3702	tags=21%, list=12%, signal=24%
GOBP_REGULATION_OF_CHEMOTAXIS	GOBP_REGULATION_OF_CHEMOTAXIS		211	0.287434	0.717031	0.975191	1	1	3547	tags=18%, list=11%, signal=20%
GOBP_STEROID_ESTERIFICATION	GOBP_STEROID_ESTERIFICATION		17	0.321818	0.716258	0.917492	1	1	2450	tags=12%, list=8%, signal=13%
GOBP_NEUTROPHIL_MIGRATION	GOBP_NEUTROPHIL_MIGRATION		115	0.333729	0.715707	0.906303	1	1	3450	tags=19%, list=11%, signal=21%
GOBP_REGULATION_OF_GRANULOCYTE_CHEMOTAXIS	GOBP_REGULATION_OF_GRANULOCYTE_CHEMOTAXIS		45	0.332095	0.71569	0.959633	1	1	2291	tags=16%, list=7%, signal=17%
GOBP_VASCULAR_ASSOCIATED_SMOOTH_MUSCLE_CELL_APOPTOTIC_PROCESS	GOBP_VASCULAR_ASSOCIATED_SMOOTH_MUSCLE_CELL_APOPTOTIC_PROCESS		15	0.379499	0.715603	0.889925	1	1	3817	tags=33%, list=12%, signal=38%
GOBP_POSITIVE_REGULATION_OF_CELL_MATRIX_ADHESION	GOBP_POSITIVE_REGULATION_OF_CELL_MATRIX_ADHESION		53	0.293721	0.715528	0.981273	1	1	2975	tags=15%, list=9%, signal=17%
GOBP_NATURAL_KILLER_CELL_ACTIVATION_INVOLVED_IN_IMMUNE_RESPONSE	GOBP_NATURAL_KILLER_CELL_ACTIVATION_INVOLVED_IN_IMMUNE_RESPONSE		30	0.23078	0.715295	0.844891	1	1	1086	tags=3%, list=3%, signal=3%
GOBP_REGULATION_OF_IMMUNE_EFFECTOR_PROCESS	GOBP_REGULATION_OF_IMMUNE_EFFECTOR_PROCESS		375	0.284957	0.71491	0.988411	1	1	2644	tags=13%, list=8%, signal=14%
GOBP_POSITIVE_REGULATION_OF_NATURAL_KILLER_CELL_MEDIATED_IMMUNITY	GOBP_POSITIVE_REGULATION_OF_NATURAL_KILLER_CELL_MEDIATED_IMMUNITY		29	0.324938	0.714037	0.793621	1	1	1154	tags=7%, list=4%, signal=7%
GOBP_REGULATION_OF_SYSTEMIC_ARTERIAL_BLOOD_PRESSURE_MEDIATED_BY_A_CHEMICAL_SIGNAL	GOBP_REGULATION_OF_SYSTEMIC_ARTERIAL_BLOOD_PRESSURE_MEDIATED_BY_A_CHEMICAL_SIGNAL		45	0.31723	0.713791	0.886861	1	1	2906	tags=18%, list=9%, signal=20%
GOBP_REGULATION_OF_EXTRACELLULAR_MATRIX_DISASSEMBLY	GOBP_REGULATION_OF_EXTRACELLULAR_MATRIX_DISASSEMBLY		15	0.349547	0.713152	0.947858	1	1	2023	tags=20%, list=6%, signal=21%
GOBP_NCRNA_PROCESSING	GOBP_NCRNA_PROCESSING		326	0.358427	0.712701	0.862782	1	1	2694	tags=18%, list=9%, signal=20%
GOBP_TRANSCRIPTION_ELONGATION_FROM_RNA_POLYMERASE_I_PROMOTER	GOBP_TRANSCRIPTION_ELONGATION_FROM_RNA_POLYMERASE_I_PROMOTER		27	0.362705	0.712146	0.860421	1	1	3454	tags=30%, list=11%, signal=33%
GOBP_MATING	GOBP_MATING		37	0.257602	0.711697	0.932	1	1	2580	tags=8%, list=8%, signal=9%
GOBP_REGULATION_OF_EXTRACELLULAR_MATRIX_ASSEMBLY	GOBP_REGULATION_OF_EXTRACELLULAR_MATRIX_ASSEMBLY		15	0.341276	0.711198	0.950092	1	1	335	tags=7%, list=1%, signal=7%
GOBP_REGULATION_OF_MYELOID_LEUKOCYTE_MEDIATED_IMMUNITY	GOBP_REGULATION_OF_MYELOID_LEUKOCYTE_MEDIATED_IMMUNITY		50	0.326807	0.710948	0.94795	1	1	3194	tags=18%, list=10%, signal=20%
GOBP_PHOSPHATIDYLSERINE_METABOLIC_PROCESS	GOBP_PHOSPHATIDYLSERINE_METABOLIC_PROCESS		33	0.331776	0.710832	0.888	1	1	2863	tags=24%, list=9%, signal=27%
GOBP_DNA_DAMAGE_RESPONSE_DETECTION_OF_DNA_DAMAGE	GOBP_DNA_DAMAGE_RESPONSE_DETECTION_OF_DNA_DAMAGE		38	0.367559	0.709723	0.860511	1	1	2818	tags=24%, list=9%, signal=26%
GOBP_CELL_CYCLE_G2_M_PHASE_TRANSITION	GOBP_CELL_CYCLE_G2_M_PHASE_TRANSITION		245	0.318435	0.709686	0.903661	1	1	2521	tags=16%, list=8%, signal=17%
GOBP_MRNA_CIS_SPLICING_VIA_SPLICEOSOME	GOBP_MRNA_CIS_SPLICING_VIA_SPLICEOSOME		19	0.371522	0.709281	0.842742	1	1	2658	tags=26%, list=8%, signal=29%
GOBP_REGULATION_OF_EXTRACELLULAR_MATRIX_ORGANIZATION	GOBP_REGULATION_OF_EXTRACELLULAR_MATRIX_ORGANIZATION		41	0.310237	0.709138	0.990706	1	1	2023	tags=12%, list=6%, signal=13%
GOBP_RIBOSOME_BIOGENESIS	GOBP_RIBOSOME_BIOGENESIS		265	0.376446	0.708793	0.863462	1	1	2309	tags=18%, list=7%, signal=19%
GOBP_CELL_SURFACE_RECEPTOR_SIGNALING_PATHWAY_INVOLVED_IN_HEART_DEVELOPMENT	GOBP_CELL_SURFACE_RECEPTOR_SIGNALING_PATHWAY_INVOLVED_IN_HEART_DEVELOPMENT		28	0.311924	0.708445	0.996639	1	1	2301	tags=18%, list=7%, signal=19%
GOBP_SULFATION	GOBP_SULFATION		24	0.312393	0.708166	0.951219	1	1	3216	tags=21%, list=10%, signal=23%
GOBP_TONGUE_DEVELOPMENT	GOBP_TONGUE_DEVELOPMENT		19	0.320143	0.707041	0.969981	1	1	4405	tags=26%, list=14%, signal=31%
GOBP_NCRNA_METABOLIC_PROCESS	GOBP_NCRNA_METABOLIC_PROCESS		394	0.343579	0.705979	0.866038	1	1	2694	tags=18%, list=9%, signal=19%
GOBP_SUPEROXIDE_METABOLIC_PROCESS	GOBP_SUPEROXIDE_METABOLIC_PROCESS		66	0.345449	0.705868	0.86802	1	1	3982	tags=24%, list=13%, signal=28%
GOBP_MYELOID_LEUKOCYTE_MIGRATION	GOBP_MYELOID_LEUKOCYTE_MIGRATION		205	0.308821	0.70465	0.953405	1	1	4084	tags=21%, list=13%, signal=25%
GOBP_PLATELET_DEGRANULATION	GOBP_PLATELET_DEGRANULATION		121	0.294903	0.704614	0.981651	1	1	3844	tags=22%, list=12%, signal=25%
GOBP_CALCIUM_INDEPENDENT_CELL_CELL_ADHESION_VIA_PLASMA_MEMBRANE_CELL_ADHESION_MOLECULES	GOBP_CALCIUM_INDEPENDENT_CELL_CELL_ADHESION_VIA_PLASMA_MEMBRANE_CELL_ADHESION_MOLECULES		23	0.286441	0.704314	0.934319	1	1	1937	tags=9%, list=6%, signal=9%
GOBP_APOPTOTIC_CELL_CLEARANCE	GOBP_APOPTOTIC_CELL_CLEARANCE		50	0.311988	0.704101	0.948676	1	1	4422	tags=24%, list=14%, signal=28%
GOBP_SISTER_CHROMATID_COHESION	GOBP_SISTER_CHROMATID_COHESION		44	0.362248	0.702725	0.779923	1	1	2457	tags=20%, list=8%, signal=22%
GOBP_BLOOD_VESSEL_ENDOTHELIAL_CELL_PROLIFERATION_INVOLVED_IN_SPROUTING_ANGIOGENESIS	GOBP_BLOOD_VESSEL_ENDOTHELIAL_CELL_PROLIFERATION_INVOLVED_IN_SPROUTING_ANGIOGENESIS		49	0.273555	0.702425	0.863265	1	1	4224	tags=20%, list=13%, signal=24%
GOBP_NUCLEOSOME_ASSEMBLY	GOBP_NUCLEOSOME_ASSEMBLY		58	0.39627	0.702014	0.794175	1	1	2339	tags=17%, list=7%, signal=19%
GOBP_ATP_DEPENDENT_CHROMATIN_REMODELING	GOBP_ATP_DEPENDENT_CHROMATIN_REMODELING		66	0.343805	0.70182	0.881657	1	1	2076	tags=15%, list=7%, signal=16%
GOBP_ZINC_ION_HOMEOSTASIS	GOBP_ZINC_ION_HOMEOSTASIS		37	0.344092	0.701185	0.889816	1	1	2774	tags=16%, list=9%, signal=18%
GOBP_NEGATIVE_REGULATION_OF_SMOOTH_MUSCLE_CELL_DIFFERENTIATION	GOBP_NEGATIVE_REGULATION_OF_SMOOTH_MUSCLE_CELL_DIFFERENTIATION		22	0.295828	0.70078	0.96109	1	1	3064	tags=18%, list=10%, signal=20%
GOBP_PHARYNGEAL_SYSTEM_DEVELOPMENT	GOBP_PHARYNGEAL_SYSTEM_DEVELOPMENT		22	0.338623	0.700741	0.944664	1	1	3587	tags=27%, list=11%, signal=31%
GOBP_CELLULAR_RESPONSE_TO_VITAMIN	GOBP_CELLULAR_RESPONSE_TO_VITAMIN		30	0.345289	0.698762	0.921053	1	1	2546	tags=20%, list=8%, signal=22%
GOBP_REGULATION_OF_SISTER_CHROMATID_COHESION	GOBP_REGULATION_OF_SISTER_CHROMATID_COHESION		17	0.374895	0.698593	0.835878	1	1	2090	tags=24%, list=7%, signal=25%
GOBP_PTERIDINE_CONTAINING_COMPOUND_METABOLIC_PROCESS	GOBP_PTERIDINE_CONTAINING_COMPOUND_METABOLIC_PROCESS		31	0.346454	0.698446	0.874525	1	1	2218	tags=13%, list=7%, signal=14%
GOBP_STRESS_RESPONSE_TO_METAL_ION	GOBP_STRESS_RESPONSE_TO_METAL_ION		16	0.388498	0.697956	0.820513	1	1	1957	tags=19%, list=6%, signal=20%
GOBP_POSITIVE_REGULATION_OF_REACTIVE_OXYGEN_SPECIES_BIOSYNTHETIC_PROCESS	GOBP_POSITIVE_REGULATION_OF_REACTIVE_OXYGEN_SPECIES_BIOSYNTHETIC_PROCESS		50	0.308718	0.697831	0.943739	1	1	2949	tags=16%, list=9%, signal=18%
GOBP_ETHANOL_METABOLIC_PROCESS	GOBP_ETHANOL_METABOLIC_PROCESS		22	0.337541	0.697161	0.930451	1	1	3216	tags=18%, list=10%, signal=20%
GOBP_NEGATIVE_REGULATION_OF_DNA_DEPENDENT_DNA_REPLICATION	GOBP_NEGATIVE_REGULATION_OF_DNA_DEPENDENT_DNA_REPLICATION		16	0.413112	0.696128	0.84252	1	1	3995	tags=38%, list=13%, signal=43%
GOBP_POSITIVE_REGULATION_OF_VIRAL_GENOME_REPLICATION	GOBP_POSITIVE_REGULATION_OF_VIRAL_GENOME_REPLICATION		30	0.33015	0.695997	0.928862	1	1	3045	tags=20%, list=10%, signal=22%
GOBP_REGULATION_OF_SMOOTH_MUSCLE_CONTRACTION	GOBP_REGULATION_OF_SMOOTH_MUSCLE_CONTRACTION		53	0.251647	0.695833	0.940727	1	1	5607	tags=32%, list=18%, signal=39%
GOBP_POSITIVE_REGULATION_OF_LEUKOCYTE_PROLIFERATION	GOBP_POSITIVE_REGULATION_OF_LEUKOCYTE_PROLIFERATION		145	0.311717	0.695524	0.949152	1	1	4162	tags=20%, list=13%, signal=23%
GOBP_DOUBLE_STRAND_BREAK_REPAIR	GOBP_DOUBLE_STRAND_BREAK_REPAIR		199	0.320064	0.692391	0.877712	1	1	3522	tags=19%, list=11%, signal=21%
GOBP_PROTEIN_KINASE_C_ACTIVATING_G_PROTEIN_COUPLED_RECEPTOR_SIGNALING_PATHWAY	GOBP_PROTEIN_KINASE_C_ACTIVATING_G_PROTEIN_COUPLED_RECEPTOR_SIGNALING_PATHWAY		27	0.259173	0.692262	0.876712	1	1	2511	tags=11%, list=8%, signal=12%
GOBP_NEURON_FATE_COMMITMENT	GOBP_NEURON_FATE_COMMITMENT		57	0.237916	0.690008	0.935223	1	1	2503	tags=5%, list=8%, signal=6%
GOBP_RIBOSOMAL_SMALL_SUBUNIT_BIOGENESIS	GOBP_RIBOSOMAL_SMALL_SUBUNIT_BIOGENESIS		63	0.357806	0.68979	0.865125	1	1	2492	tags=17%, list=8%, signal=19%
GOBP_ADHERENS_JUNCTION_ORGANIZATION	GOBP_ADHERENS_JUNCTION_ORGANIZATION		58	0.306035	0.689431	0.885149	1	1	3245	tags=19%, list=10%, signal=21%
GOBP_MICROGLIAL_CELL_ACTIVATION	GOBP_MICROGLIAL_CELL_ACTIVATION		46	0.338187	0.687999	0.897394	1	1	3357	tags=15%, list=11%, signal=17%
GOBP_MONONUCLEAR_CELL_MIGRATION	GOBP_MONONUCLEAR_CELL_MIGRATION		178	0.302323	0.686967	0.951493	1	1	4092	tags=21%, list=13%, signal=24%
GOBP_POSITIVE_REGULATION_OF_NUCLEAR_DIVISION	GOBP_POSITIVE_REGULATION_OF_NUCLEAR_DIVISION		55	0.264662	0.68688	0.990158	1	1	4520	tags=24%, list=14%, signal=28%
GOBP_POSITIVE_REGULATION_OF_MONONUCLEAR_CELL_MIGRATION	GOBP_POSITIVE_REGULATION_OF_MONONUCLEAR_CELL_MIGRATION		62	0.320615	0.686191	0.984014	1	1	2789	tags=15%, list=9%, signal=16%
GOBP_RIBONUCLEOPROTEIN_COMPLEX_BIOGENESIS	GOBP_RIBONUCLEOPROTEIN_COMPLEX_BIOGENESIS		376	0.353842	0.686087	0.887814	1	1	2521	tags=18%, list=8%, signal=20%
GOBP_REGULATION_OF_B_CELL_MEDIATED_IMMUNITY	GOBP_REGULATION_OF_B_CELL_MEDIATED_IMMUNITY		45	0.298559	0.684126	0.972015	1	1	2411	tags=13%, list=8%, signal=14%
GOBP_POSITIVE_REGULATION_OF_TUMOR_NECROSIS_FACTOR_SUPERFAMILY_CYTOKINE_PRODUCTION	GOBP_POSITIVE_REGULATION_OF_TUMOR_NECROSIS_FACTOR_SUPERFAMILY_CYTOKINE_PRODUCTION		88	0.297701	0.682642	0.967626	1	1	4092	tags=22%, list=13%, signal=25%
GOBP_HISTONE_PHOSPHORYLATION	GOBP_HISTONE_PHOSPHORYLATION		35	0.32757	0.682619	0.875954	1	1	3619	tags=29%, list=12%, signal=32%
GOBP_DIGESTIVE_TRACT_MORPHOGENESIS	GOBP_DIGESTIVE_TRACT_MORPHOGENESIS		43	0.278399	0.682399	0.996416	1	1	1482	tags=5%, list=5%, signal=5%
GOBP_POSITIVE_REGULATION_OF_CARDIOCYTE_DIFFERENTIATION	GOBP_POSITIVE_REGULATION_OF_CARDIOCYTE_DIFFERENTIATION		17	0.288017	0.681343	0.988806	1	1	2925	tags=18%, list=9%, signal=19%
GOBP_HEAT_GENERATION	GOBP_HEAT_GENERATION		16	0.326167	0.680562	0.964218	1	1	1506	tags=13%, list=5%, signal=13%
GOBP_EATING_BEHAVIOR	GOBP_EATING_BEHAVIOR		29	0.227485	0.680177	0.963878	1	1	2463	tags=7%, list=8%, signal=7%
GOBP_SPINDLE_ORGANIZATION	GOBP_SPINDLE_ORGANIZATION		154	0.321407	0.679404	0.905697	1	1	2633	tags=18%, list=8%, signal=19%
GOBP_LIVER_MORPHOGENESIS	GOBP_LIVER_MORPHOGENESIS		22	0.360502	0.678795	0.95053	1	1	1587	tags=14%, list=5%, signal=14%
GOBP_NEGATIVE_REGULATION_OF_ANTIGEN_RECEPTOR_MEDIATED_SIGNALING_PATHWAY	GOBP_NEGATIVE_REGULATION_OF_ANTIGEN_RECEPTOR_MEDIATED_SIGNALING_PATHWAY		30	0.318527	0.678391	0.971326	1	1	3396	tags=17%, list=11%, signal=19%
GOBP_NEGATIVE_REGULATION_OF_VASCULAR_ASSOCIATED_SMOOTH_MUSCLE_CELL_PROLIFERATION	GOBP_NEGATIVE_REGULATION_OF_VASCULAR_ASSOCIATED_SMOOTH_MUSCLE_CELL_PROLIFERATION		35	0.295655	0.67783	0.924771	1	1	1506	tags=6%, list=5%, signal=6%
GOBP_NEGATIVE_REGULATION_OF_TYPE_I_INTERFERON_PRODUCTION	GOBP_NEGATIVE_REGULATION_OF_TYPE_I_INTERFERON_PRODUCTION		42	0.300891	0.677294	0.976143	1	1	1639	tags=10%, list=5%, signal=10%
GOBP_POSITIVE_REGULATION_OF_PROTEIN_TYROSINE_KINASE_ACTIVITY	GOBP_POSITIVE_REGULATION_OF_PROTEIN_TYROSINE_KINASE_ACTIVITY		56	0.285117	0.676153	0.988615	1	1	2469	tags=11%, list=8%, signal=12%
GOBP_RESPONSE_TO_SALT	GOBP_RESPONSE_TO_SALT		15	0.294782	0.675738	0.96627	1	1	3038	tags=20%, list=10%, signal=22%
GOBP_MEMBRANE_LIPID_CATABOLIC_PROCESS	GOBP_MEMBRANE_LIPID_CATABOLIC_PROCESS		37	0.301	0.674765	0.941078	1	1	4343	tags=22%, list=14%, signal=25%
GOBP_RESPONSE_TO_AMPHETAMINE	GOBP_RESPONSE_TO_AMPHETAMINE		29	0.329936	0.674616	0.956597	1	1	1943	tags=10%, list=6%, signal=11%
GOBP_THYROID_HORMONE_GENERATION	GOBP_THYROID_HORMONE_GENERATION		20	0.269908	0.673358	0.906542	1	1	3898	tags=10%, list=12%, signal=11%
GOBP_NEGATIVE_REGULATION_OF_INTERLEUKIN_17_PRODUCTION	GOBP_NEGATIVE_REGULATION_OF_INTERLEUKIN_17_PRODUCTION		17	0.311682	0.672656	0.940741	1	1	5611	tags=29%, list=18%, signal=36%
GOBP_NEPHRON_TUBULE_EPITHELIAL_CELL_DIFFERENTIATION	GOBP_NEPHRON_TUBULE_EPITHELIAL_CELL_DIFFERENTIATION		15	0.35498	0.672389	0.940154	1	1	2015	tags=13%, list=6%, signal=14%
GOBP_REPLICATIVE_SENESCENCE	GOBP_REPLICATIVE_SENESCENCE		16	0.325525	0.672008	0.970588	1	1	3064	tags=25%, list=10%, signal=28%
GOBP_TOLERANCE_INDUCTION	GOBP_TOLERANCE_INDUCTION		26	0.332384	0.668742	0.916045	1	1	3195	tags=19%, list=10%, signal=21%
GOBP_FOLIC_ACID_METABOLIC_PROCESS	GOBP_FOLIC_ACID_METABOLIC_PROCESS		18	0.339664	0.665145	0.935238	1	1	2218	tags=17%, list=7%, signal=18%
GOBP_NEGATIVE_REGULATION_OF_MULTI_ORGANISM_PROCESS	GOBP_NEGATIVE_REGULATION_OF_MULTI_ORGANISM_PROCESS		17	0.321372	0.664973	0.938069	1	1	3383	tags=18%, list=11%, signal=20%
GOBP_NEGATIVE_REGULATION_OF_NUCLEAR_DIVISION	GOBP_NEGATIVE_REGULATION_OF_NUCLEAR_DIVISION		52	0.379194	0.664603	0.859684	1	1	2090	tags=19%, list=7%, signal=21%
GOBP_NUCLEAR_CHROMOSOME_SEGREGATION	GOBP_NUCLEAR_CHROMOSOME_SEGREGATION		222	0.329263	0.663499	0.844231	1	1	2633	tags=16%, list=8%, signal=17%
GOBP_REGULATION_OF_HOMOTYPIC_CELL_CELL_ADHESION	GOBP_REGULATION_OF_HOMOTYPIC_CELL_CELL_ADHESION		25	0.323099	0.661542	0.965458	1	1	3429	tags=20%, list=11%, signal=22%
GOBP_MACROPHAGE_MIGRATION	GOBP_MACROPHAGE_MIGRATION		51	0.303921	0.660321	0.936364	1	1	3880	tags=18%, list=12%, signal=20%
GOBP_REGULATION_OF_HUMORAL_IMMUNE_RESPONSE	GOBP_REGULATION_OF_HUMORAL_IMMUNE_RESPONSE		73	0.278935	0.65904	0.957627	1	1	6031	tags=26%, list=19%, signal=32%
GOBP_REGULATION_OF_MEIOTIC_CELL_CYCLE	GOBP_REGULATION_OF_MEIOTIC_CELL_CYCLE		44	0.284044	0.657013	0.886756	1	1	1318	tags=7%, list=4%, signal=7%
GOBP_MONOCYTE_CHEMOTACTIC_PROTEIN_1_PRODUCTION	GOBP_MONOCYTE_CHEMOTACTIC_PROTEIN_1_PRODUCTION		15	0.319996	0.655734	0.977778	1	1	689	tags=7%, list=2%, signal=7%
GOBP_REGULATION_OF_CHROMOSOME_SEGREGATION	GOBP_REGULATION_OF_CHROMOSOME_SEGREGATION		83	0.334249	0.653984	0.928994	1	1	2633	tags=20%, list=8%, signal=22%
GOBP_RESPIRATORY_BURST	GOBP_RESPIRATORY_BURST		31	0.335515	0.652863	0.976852	1	1	4779	tags=42%, list=15%, signal=49%
GOBP_REGULATION_OF_DELAYED_RECTIFIER_POTASSIUM_CHANNEL_ACTIVITY	GOBP_REGULATION_OF_DELAYED_RECTIFIER_POTASSIUM_CHANNEL_ACTIVITY		18	0.192404	0.64932	0.877756	1	1	6929	tags=22%, list=22%, signal=28%
GOBP_NODAL_SIGNALING_PATHWAY	GOBP_NODAL_SIGNALING_PATHWAY		18	0.283312	0.648137	0.922027	1	1	1129	tags=6%, list=4%, signal=6%
GOBP_CALCIUM_MEDIATED_SIGNALING_USING_INTRACELLULAR_CALCIUM_SOURCE	GOBP_CALCIUM_MEDIATED_SIGNALING_USING_INTRACELLULAR_CALCIUM_SOURCE		19	0.299877	0.647485	0.959633	1	1	3593	tags=21%, list=11%, signal=24%
GOBP_RESPONSE_TO_LITHIUM_ION	GOBP_RESPONSE_TO_LITHIUM_ION		20	0.318519	0.643043	0.883399	1	1	992	tags=5%, list=3%, signal=5%
GOBP_RESPONSE_TO_VITAMIN_D	GOBP_RESPONSE_TO_VITAMIN_D		34	0.303454	0.642792	0.975221	1	1	3293	tags=18%, list=10%, signal=20%
GOBP_REGULATION_OF_AMYLOID_FIBRIL_FORMATION	GOBP_REGULATION_OF_AMYLOID_FIBRIL_FORMATION		15	0.27906	0.642214	0.996569	1	1	2394	tags=20%, list=8%, signal=22%
GOBP_SPINAL_CORD_MOTOR_NEURON_DIFFERENTIATION	GOBP_SPINAL_CORD_MOTOR_NEURON_DIFFERENTIATION		29	0.228819	0.641631	0.976834	1	1	3624	tags=17%, list=12%, signal=19%
GOBP_IMMUNOGLOBULIN_PRODUCTION_INVOLVED_IN_IMMUNOGLOBULIN_MEDIATED_IMMUNE_RESPONSE	GOBP_IMMUNOGLOBULIN_PRODUCTION_INVOLVED_IN_IMMUNOGLOBULIN_MEDIATED_IMMUNE_RESPONSE		46	0.316589	0.64117	0.98324	1	1	3894	tags=28%, list=12%, signal=32%
GOBP_DNA_CONFORMATION_CHANGE	GOBP_DNA_CONFORMATION_CHANGE		248	0.315452	0.640994	0.887159	1	1	3288	tags=17%, list=10%, signal=18%
GOBP_METAPHASE_ANAPHASE_TRANSITION_OF_CELL_CYCLE	GOBP_METAPHASE_ANAPHASE_TRANSITION_OF_CELL_CYCLE		62	0.352955	0.64006	0.875969	1	1	2633	tags=23%, list=8%, signal=25%
GOBP_CELLULAR_RESPONSE_TO_FLUID_SHEAR_STRESS	GOBP_CELLULAR_RESPONSE_TO_FLUID_SHEAR_STRESS		17	0.318472	0.638757	0.958743	1	1	2949	tags=24%, list=9%, signal=26%
GOBP_POTASSIUM_ION_HOMEOSTASIS	GOBP_POTASSIUM_ION_HOMEOSTASIS		29	0.256716	0.638559	0.908203	1	1	3885	tags=14%, list=12%, signal=16%
GOBP_DETECTION_OF_OTHER_ORGANISM	GOBP_DETECTION_OF_OTHER_ORGANISM		18	0.348322	0.637458	0.870476	1	1	3982	tags=22%, list=13%, signal=25%
GOBP_ASTROCYTE_ACTIVATION	GOBP_ASTROCYTE_ACTIVATION		25	0.311215	0.637292	0.956124	1	1	6491	tags=36%, list=21%, signal=45%
GOBP_INTERFERON_GAMMA_MEDIATED_SIGNALING_PATHWAY	GOBP_INTERFERON_GAMMA_MEDIATED_SIGNALING_PATHWAY		91	0.304701	0.637211	0.994728	1	1	4513	tags=31%, list=14%, signal=36%
GOBP_REGULATION_OF_MITOTIC_SISTER_CHROMATID_SEGREGATION	GOBP_REGULATION_OF_MITOTIC_SISTER_CHROMATID_SEGREGATION		43	0.374067	0.635729	0.901734	1	1	2090	tags=23%, list=7%, signal=25%
GOBP_CHROMOSOME_SEGREGATION	GOBP_CHROMOSOME_SEGREGATION		277	0.308434	0.633944	0.907843	1	1	2633	tags=15%, list=8%, signal=16%
GOBP_POSITIVE_REGULATION_OF_BLOOD_VESSEL_ENDOTHELIAL_CELL_PROLIFERATION_INVOLVED_IN_SPROUTING_ANGIOGENESIS	GOBP_POSITIVE_REGULATION_OF_BLOOD_VESSEL_ENDOTHELIAL_CELL_PROLIFERATION_INVOLVED_IN_SPROUTING_ANGIOGENESIS		19	0.285213	0.633116	0.934236	1	1	3405	tags=16%, list=11%, signal=18%
GOBP_VENTRAL_SPINAL_CORD_DEVELOPMENT	GOBP_VENTRAL_SPINAL_CORD_DEVELOPMENT		42	0.1939	0.630654	0.991753	1	1	3702	tags=14%, list=12%, signal=16%
GOBP_NEUROEPITHELIAL_CELL_DIFFERENTIATION	GOBP_NEUROEPITHELIAL_CELL_DIFFERENTIATION		20	0.272272	0.630392	0.981308	1	1	2417	tags=15%, list=8%, signal=16%
GOBP_INNERVATION	GOBP_INNERVATION		23	0.283142	0.628889	0.994585	1	1	3690	tags=22%, list=12%, signal=25%
GOBP_REGULATION_OF_ODONTOGENESIS	GOBP_REGULATION_OF_ODONTOGENESIS		15	0.286899	0.622457	0.977737	1	1	3100	tags=20%, list=10%, signal=22%
GOBP_BLOOD_COAGULATION_INTRINSIC_PATHWAY	GOBP_BLOOD_COAGULATION_INTRINSIC_PATHWAY		17	0.26424	0.621416	0.95171	1	1	2838	tags=12%, list=9%, signal=13%
GOBP_REGULATION_OF_CHROMOSOME_SEPARATION	GOBP_REGULATION_OF_CHROMOSOME_SEPARATION		69	0.334211	0.621365	0.923828	1	1	2633	tags=22%, list=8%, signal=24%
GOBP_SYNAPTIC_TRANSMISSION_CHOLINERGIC	GOBP_SYNAPTIC_TRANSMISSION_CHOLINERGIC		28	0.244426	0.621258	0.926923	1	1	913	tags=4%, list=3%, signal=4%
GOBP_POSITIVE_REGULATION_OF_BONE_MINERALIZATION	GOBP_POSITIVE_REGULATION_OF_BONE_MINERALIZATION		36	0.267941	0.620248	0.996198	1	1	2355	tags=11%, list=7%, signal=12%
GOBP_REGULATION_OF_LEUKOCYTE_DEGRANULATION	GOBP_REGULATION_OF_LEUKOCYTE_DEGRANULATION		42	0.298989	0.617831	0.998293	1	1	3194	tags=17%, list=10%, signal=19%
GOBP_REGULATION_OF_MONOCYTE_CHEMOTAXIS	GOBP_REGULATION_OF_MONOCYTE_CHEMOTAXIS		26	0.330363	0.615021	0.988095	1	1	4014	tags=31%, list=13%, signal=35%
GOBP_POSITIVE_REGULATION_OF_MEIOTIC_CELL_CYCLE	GOBP_POSITIVE_REGULATION_OF_MEIOTIC_CELL_CYCLE		20	0.297832	0.610916	0.982659	1	1	1318	tags=10%, list=4%, signal=10%
GOBP_SEQUESTERING_OF_METAL_ION	GOBP_SEQUESTERING_OF_METAL_ION		15	0.344212	0.608632	0.987159	1	1	2774	tags=20%, list=9%, signal=22%
GOBP_CELL_JUNCTION_DISASSEMBLY	GOBP_CELL_JUNCTION_DISASSEMBLY		20	0.320133	0.607961	0.975862	1	1	1548	tags=10%, list=5%, signal=11%
GOBP_TOLL_LIKE_RECEPTOR_2_SIGNALING_PATHWAY	GOBP_TOLL_LIKE_RECEPTOR_2_SIGNALING_PATHWAY		16	0.330342	0.603694	0.96337	1	1	1619	tags=13%, list=5%, signal=13%
GOBP_TELOMERE_ORGANIZATION	GOBP_TELOMERE_ORGANIZATION		135	0.309759	0.60076	0.963107	1	1	2731	tags=18%, list=9%, signal=19%
GOBP_RESPONSE_TO_INTERFERON_GAMMA	GOBP_RESPONSE_TO_INTERFERON_GAMMA		193	0.26781	0.597906	0.998224	1	1	3914	tags=20%, list=12%, signal=22%
GOBP_STEROID_CATABOLIC_PROCESS	GOBP_STEROID_CATABOLIC_PROCESS		26	0.253397	0.596354	0.996448	1	1	610	tags=4%, list=2%, signal=4%
GOBP_REGULATION_OF_MACROPHAGE_CHEMOTAXIS	GOBP_REGULATION_OF_MACROPHAGE_CHEMOTAXIS		26	0.300316	0.594412	0.996403	1	1	3450	tags=23%, list=11%, signal=26%
GOBP_COLLAGEN_ACTIVATED_SIGNALING_PATHWAY	GOBP_COLLAGEN_ACTIVATED_SIGNALING_PATHWAY		15	0.330831	0.590207	0.983486	1	1	2020	tags=13%, list=6%, signal=14%
GOBP_HUMORAL_IMMUNE_RESPONSE_MEDIATED_BY_CIRCULATING_IMMUNOGLOBULIN	GOBP_HUMORAL_IMMUNE_RESPONSE_MEDIATED_BY_CIRCULATING_IMMUNOGLOBULIN		48	0.25945	0.588027	0.992151	1	1	5653	tags=25%, list=18%, signal=30%
GOBP_MATURATION_OF_5_8S_RRNA	GOBP_MATURATION_OF_5_8S_RRNA		33	0.36259	0.581957	0.936782	1	1	2686	tags=27%, list=9%, signal=30%
GOBP_MESODERMAL_CELL_FATE_COMMITMENT	GOBP_MESODERMAL_CELL_FATE_COMMITMENT		16	0.242936	0.578909	0.994565	1	1	4299	tags=19%, list=14%, signal=22%
GOBP_REGULATION_OF_B_CELL_RECEPTOR_SIGNALING_PATHWAY	GOBP_REGULATION_OF_B_CELL_RECEPTOR_SIGNALING_PATHWAY		24	0.251146	0.574317	0.992674	1	1	792	tags=4%, list=3%, signal=4%
GOBP_LONG_CHAIN_FATTY_ACID_BIOSYNTHETIC_PROCESS	GOBP_LONG_CHAIN_FATTY_ACID_BIOSYNTHETIC_PROCESS		32	0.217605	0.556905	0.991919	1	1	4457	tags=19%, list=14%, signal=22%
GOBP_RENAL_SODIUM_EXCRETION	GOBP_RENAL_SODIUM_EXCRETION		20	0.242157	0.552573	0.969008	1	1	3351	tags=10%, list=11%, signal=11%
GOBP_REGULATION_OF_COMPLEMENT_ACTIVATION	GOBP_REGULATION_OF_COMPLEMENT_ACTIVATION		51	0.254651	0.543037	0.989619	1	1	5090	tags=22%, list=16%, signal=26%
GOBP_NEURON_MATURATION	GOBP_NEURON_MATURATION		42	0.244496	0.539081	0.996255	1	1	4102	tags=19%, list=13%, signal=22%
GOBP_REGULATION_OF_VASCULAR_ASSOCIATED_SMOOTH_MUSCLE_CELL_DIFFERENTIATION	GOBP_REGULATION_OF_VASCULAR_ASSOCIATED_SMOOTH_MUSCLE_CELL_DIFFERENTIATION		23	0.259145	0.53684	0.992366	1	1	3532	tags=22%, list=11%, signal=24%
GOBP_RESPONSE_TO_DIETARY_EXCESS	GOBP_RESPONSE_TO_DIETARY_EXCESS		23	0.256541	0.516069	0.988506	1	1	2463	tags=9%, list=8%, signal=9%
GOBP_ASTROCYTE_DEVELOPMENT	GOBP_ASTROCYTE_DEVELOPMENT		42	0.236161	0.506405	0.998211	1	1	3357	tags=17%, list=11%, signal=19%
GOBP_LOW_DENSITY_LIPOPROTEIN_PARTICLE_REMODELING	GOBP_LOW_DENSITY_LIPOPROTEIN_PARTICLE_REMODELING		17	0.238531	0.482885	0.996441	1	1	5204	tags=18%, list=17%, signal=21%
GOBP_IMMUNOLOGICAL_MEMORY_PROCESS	GOBP_IMMUNOLOGICAL_MEMORY_PROCESS		16	0.275846	0.478464	0.998325	1	1	4546	tags=25%, list=14%, signal=29%
GOBP_POSITIVE_REGULATION_OF_NATURAL_KILLER_CELL_MEDIATED_CYTOTOXICITY	GOBP_POSITIVE_REGULATION_OF_NATURAL_KILLER_CELL_MEDIATED_CYTOTOXICITY		24	0.217802	0.468747	0.990403	1	1	1086	tags=4%, list=3%, signal=4%
GOBP_REGULATION_OF_CIRCADIAN_SLEEP_WAKE_CYCLE	GOBP_REGULATION_OF_CIRCADIAN_SLEEP_WAKE_CYCLE		21	0.201552	0.453889	0.998124	1	1	4994	tags=19%, list=16%, signal=23%
GOBP_RESPONSE_TO_ACIDIC_PH	GOBP_RESPONSE_TO_ACIDIC_PH		21	0.227603	0.436156	0.994941	1	1	3381	tags=14%, list=11%, signal=16%
GOBP_CGMP_MEDIATED_SIGNALING	GOBP_CGMP_MEDIATED_SIGNALING		26	0.192474	0.430904	0.990942	1	1	6751	tags=23%, list=21%, signal=29%

## Sheet: C5 GO-BP Control
NAME	GS<br> follow link to MSigDB	GS DETAILS	SIZE	ES	NES	NOM p-val	FDR q-val	FWER p-val	RANK AT MAX	LEADING EDGE
GOBP_SENSORY_PERCEPTION_OF_SMELL	GOBP_SENSORY_PERCEPTION_OF_SMELL	Details ...	395	-0.246412	-1.66148	0.00562852	0.869568	0.434	13104	tags=35%, list=42%, signal=59%
GOBP_POSITIVE_REGULATION_OF_DNA_REPAIR	GOBP_POSITIVE_REGULATION_OF_DNA_REPAIR		58	-0.388814	-0.876418	0.640592	0.926981	1	7291	tags=48%, list=23%, signal=63%
GOBP_CARDIAC_CELL_DEVELOPMENT	GOBP_CARDIAC_CELL_DEVELOPMENT		79	-0.304903	-0.876135	0.85	0.927209	1	3014	tags=16%, list=10%, signal=18%
GOBP_INORGANIC_ANION_TRANSMEMBRANE_TRANSPORT	GOBP_INORGANIC_ANION_TRANSMEMBRANE_TRANSPORT		117	-0.277828	-0.876941	0.672802	0.927272	1	8612	tags=26%, list=27%, signal=35%
GOBP_RNA_METHYLATION	GOBP_RNA_METHYLATION		56	-0.454923	-0.876435	0.652079	0.927503	1	6522	tags=45%, list=21%, signal=56%
GOBP_POSITIVE_REGULATION_OF_MICROTUBULE_POLYMERIZATION_OR_DEPOLYMERIZATION	GOBP_POSITIVE_REGULATION_OF_MICROTUBULE_POLYMERIZATION_OR_DEPOLYMERIZATION		32	-0.429169	-0.876978	0.748315	0.927729	1	4494	tags=44%, list=14%, signal=51%
GOBP_NEGATIVE_REGULATION_OF_SECRETION	GOBP_NEGATIVE_REGULATION_OF_SECRETION		150	-0.314373	-0.875705	0.765073	0.927762	1	4282	tags=23%, list=14%, signal=27%
GOBP_REGULATION_OF_CATION_CHANNEL_ACTIVITY	GOBP_REGULATION_OF_CATION_CHANNEL_ACTIVITY		163	-0.281317	-0.87549	0.674747	0.927827	1	9577	tags=36%, list=30%, signal=52%
GOBP_DEVELOPMENTAL_GROWTH_INVOLVED_IN_MORPHOGENESIS	GOBP_DEVELOPMENTAL_GROWTH_INVOLVED_IN_MORPHOGENESIS		219	-0.316393	-0.875245	0.719222	0.927937	1	6145	tags=32%, list=20%, signal=40%
GOBP_RECEPTOR_METABOLIC_PROCESS	GOBP_RECEPTOR_METABOLIC_PROCESS		154	-0.324951	-0.874625	0.735556	0.927967	1	6361	tags=38%, list=20%, signal=47%
GOBP_RESPONSE_TO_GONADOTROPIN	GOBP_RESPONSE_TO_GONADOTROPIN		23	-0.359571	-0.876462	0.719565	0.927976	1	11240	tags=57%, list=36%, signal=88%
GOBP_RNA_MODIFICATION	GOBP_RNA_MODIFICATION		131	-0.460662	-0.904607	0.625541	0.928063	1	6583	tags=50%, list=21%, signal=63%
GOBP_MULTICELLULAR_ORGANISMAL_RESPONSE_TO_STRESS	GOBP_MULTICELLULAR_ORGANISMAL_RESPONSE_TO_STRESS		64	-0.350212	-0.904375	0.705882	0.928132	1	4595	tags=20%, list=15%, signal=24%
GOBP_NON_RECOMBINATIONAL_REPAIR	GOBP_NON_RECOMBINATIONAL_REPAIR		69	-0.378794	-0.877207	0.64257	0.928224	1	5561	tags=39%, list=18%, signal=47%
GOBP_ENDOCRINE_PANCREAS_DEVELOPMENT	GOBP_ENDOCRINE_PANCREAS_DEVELOPMENT		44	-0.301192	-0.876983	0.784483	0.928271	1	5618	tags=25%, list=18%, signal=30%
GOBP_SENSORY_PERCEPTION_OF_TEMPERATURE_STIMULUS	GOBP_SENSORY_PERCEPTION_OF_TEMPERATURE_STIMULUS		22	-0.346899	-0.874692	0.696581	0.928327	1	5328	tags=23%, list=17%, signal=27%
GOBP_RESPONSE_TO_GLUCAGON	GOBP_RESPONSE_TO_GLUCAGON		36	-0.308479	-0.877796	0.756579	0.928327	1	1800	tags=11%, list=6%, signal=12%
GOBP_NEGATIVE_REGULATION_OF_COAGULATION	GOBP_NEGATIVE_REGULATION_OF_COAGULATION		50	-0.349166	-0.874864	0.745882	0.928406	1	3971	tags=18%, list=13%, signal=21%
GOBP_MITOCHONDRIAL_GENE_EXPRESSION	GOBP_MITOCHONDRIAL_GENE_EXPRESSION		142	-0.485885	-0.87737	0.650628	0.928411	1	4960	tags=62%, list=16%, signal=73%
GOBP_REGULATION_OF_CARDIAC_MUSCLE_CONTRACTION_BY_REGULATION_OF_THE_RELEASE_OF_SEQUESTERED_CALCIUM_ION	GOBP_REGULATION_OF_CARDIAC_MUSCLE_CONTRACTION_BY_REGULATION_OF_THE_RELEASE_OF_SEQUESTERED_CALCIUM_ION		21	-0.356881	-0.885721	0.696498	0.928451	1	3914	tags=19%, list=12%, signal=22%
GOBP_MUSCLE_CELL_APOPTOTIC_PROCESS	GOBP_MUSCLE_CELL_APOPTOTIC_PROCESS		75	-0.303091	-0.873838	0.821218	0.928506	1	4527	tags=24%, list=14%, signal=28%
GOBP_REGULATION_OF_SYNAPTIC_TRANSMISSION_GLUTAMATERGIC	GOBP_REGULATION_OF_SYNAPTIC_TRANSMISSION_GLUTAMATERGIC		69	-0.296366	-0.90464	0.631687	0.928579	1	7632	tags=25%, list=24%, signal=32%
GOBP_KIDNEY_EPITHELIUM_DEVELOPMENT	GOBP_KIDNEY_EPITHELIUM_DEVELOPMENT		131	-0.343392	-0.903795	0.695833	0.928675	1	5621	tags=30%, list=18%, signal=36%
GOBP_PYRIMIDINE_NUCLEOSIDE_METABOLIC_PROCESS	GOBP_PYRIMIDINE_NUCLEOSIDE_METABOLIC_PROCESS		33	-0.507222	-0.877854	0.830882	0.928713	1	6515	tags=48%, list=21%, signal=61%
GOBP_FOREBRAIN_REGIONALIZATION	GOBP_FOREBRAIN_REGIONALIZATION		18	-0.376973	-0.885228	0.589899	0.928718	1	14689	tags=72%, list=47%, signal=136%
GOBP_POSITIVE_REGULATION_OF_HEART_RATE	GOBP_POSITIVE_REGULATION_OF_HEART_RATE		26	-0.400644	-0.878027	0.674944	0.928763	1	4362	tags=23%, list=14%, signal=27%
GOBP_REGULATION_OF_MULTICELLULAR_ORGANISM_GROWTH	GOBP_REGULATION_OF_MULTICELLULAR_ORGANISM_GROWTH		58	-0.364456	-0.905005	0.663657	0.928778	1	3906	tags=21%, list=12%, signal=24%
GOBP_PHOSPHATIDYLINOSITOL_PHOSPHORYLATION	GOBP_PHOSPHATIDYLINOSITOL_PHOSPHORYLATION		55	-0.33127	-0.874131	0.708171	0.928795	1	6748	tags=42%, list=21%, signal=53%
GOBP_MYD88_DEPENDENT_TOLL_LIKE_RECEPTOR_SIGNALING_PATHWAY	GOBP_MYD88_DEPENDENT_TOLL_LIKE_RECEPTOR_SIGNALING_PATHWAY		32	-0.378116	-0.877437	0.647773	0.928803	1	6621	tags=34%, list=21%, signal=44%
GOBP_MAINTENANCE_OF_LOCATION_IN_CELL	GOBP_MAINTENANCE_OF_LOCATION_IN_CELL		195	-0.316166	-0.902308	0.683297	0.928862	1	6283	tags=29%, list=20%, signal=36%
GOBP_B_CELL_APOPTOTIC_PROCESS	GOBP_B_CELL_APOPTOTIC_PROCESS		24	-0.381348	-0.885336	0.740826	0.92895	1	5076	tags=42%, list=16%, signal=50%
GOBP_NEGATIVE_REGULATION_OF_REACTIVE_OXYGEN_SPECIES_BIOSYNTHETIC_PROCESS	GOBP_NEGATIVE_REGULATION_OF_REACTIVE_OXYGEN_SPECIES_BIOSYNTHETIC_PROCESS		33	-0.35805	-0.885735	0.763558	0.928962	1	4316	tags=30%, list=14%, signal=35%
GOBP_POSITIVE_REGULATION_OF_PHAGOCYTOSIS	GOBP_POSITIVE_REGULATION_OF_PHAGOCYTOSIS		65	-0.397628	-0.873862	0.633987	0.928989	1	6621	tags=32%, list=21%, signal=41%
GOBP_PYRIMIDINE_CONTAINING_COMPOUND_CATABOLIC_PROCESS	GOBP_PYRIMIDINE_CONTAINING_COMPOUND_CATABOLIC_PROCESS		38	-0.423857	-0.88389	0.767442	0.929014	1	7149	tags=53%, list=23%, signal=68%
GOBP_AXON_EXTENSION	GOBP_AXON_EXTENSION		112	-0.358141	-0.903874	0.644295	0.929056	1	5082	tags=32%, list=16%, signal=38%
GOBP_POSITIVE_REGULATION_OF_LIPID_KINASE_ACTIVITY	GOBP_POSITIVE_REGULATION_OF_LIPID_KINASE_ACTIVITY		36	-0.391506	-0.904677	0.64086	0.929109	1	7052	tags=33%, list=22%, signal=43%
GOBP_RIBOSE_PHOSPHATE_BIOSYNTHETIC_PROCESS	GOBP_RIBOSE_PHOSPHATE_BIOSYNTHETIC_PROCESS		154	-0.343772	-0.901042	0.643154	0.929126	1	5066	tags=34%, list=16%, signal=40%
GOBP_REGULATION_OF_T_CELL_RECEPTOR_SIGNALING_PATHWAY	GOBP_REGULATION_OF_T_CELL_RECEPTOR_SIGNALING_PATHWAY		37	-0.378538	-0.886052	0.714592	0.929142	1	2309	tags=19%, list=7%, signal=20%
GOBP_AMINOGLYCAN_BIOSYNTHETIC_PROCESS	GOBP_AMINOGLYCAN_BIOSYNTHETIC_PROCESS		111	-0.363998	-0.905086	0.640756	0.929148	1	6517	tags=41%, list=21%, signal=51%
GOBP_REGULATION_OF_ERBB_SIGNALING_PATHWAY	GOBP_REGULATION_OF_ERBB_SIGNALING_PATHWAY		89	-0.337573	-0.900824	0.689796	0.929182	1	5890	tags=34%, list=19%, signal=41%
GOBP_NEGATIVE_REGULATION_OF_CALCIUM_ION_TRANSPORT_INTO_CYTOSOL	GOBP_NEGATIVE_REGULATION_OF_CALCIUM_ION_TRANSPORT_INTO_CYTOSOL		16	-0.373432	-0.884046	0.719192	0.929189	1	2776	tags=25%, list=9%, signal=27%
GOBP_NEGATIVE_REGULATION_OF_HISTONE_ACETYLATION	GOBP_NEGATIVE_REGULATION_OF_HISTONE_ACETYLATION		16	-0.440666	-0.90239	0.660131	0.929225	1	3073	tags=38%, list=10%, signal=42%
GOBP_NEURAL_CREST_CELL_DIFFERENTIATION	GOBP_NEURAL_CREST_CELL_DIFFERENTIATION		90	-0.337128	-0.895814	0.778539	0.929284	1	5103	tags=37%, list=16%, signal=44%
GOBP_NEGATIVE_REGULATION_OF_ORGANELLE_ORGANIZATION	GOBP_NEGATIVE_REGULATION_OF_ORGANELLE_ORGANIZATION		308	-0.316913	-0.901559	0.749465	0.929303	1	6063	tags=38%, list=19%, signal=46%
GOBP_HORMONE_BIOSYNTHETIC_PROCESS	GOBP_HORMONE_BIOSYNTHETIC_PROCESS		67	-0.306265	-0.878033	0.734864	0.929304	1	4695	tags=21%, list=15%, signal=25%
GOBP_RESPONSE_TO_MAGNESIUM_ION	GOBP_RESPONSE_TO_MAGNESIUM_ION		18	-0.417393	-0.901971	0.614073	0.929308	1	3791	tags=22%, list=12%, signal=25%
GOBP_RESPONSE_TO_AXON_INJURY	GOBP_RESPONSE_TO_AXON_INJURY		73	-0.338602	-0.895997	0.677489	0.929343	1	7240	tags=37%, list=23%, signal=48%
GOBP_NUCLEUS_LOCALIZATION	GOBP_NUCLEUS_LOCALIZATION		21	-0.36157	-0.901728	0.629098	0.929384	1	7390	tags=38%, list=24%, signal=50%
GOBP_RNA_PHOSPHODIESTER_BOND_HYDROLYSIS_ENDONUCLEOLYTIC	GOBP_RNA_PHOSPHODIESTER_BOND_HYDROLYSIS_ENDONUCLEOLYTIC		68	-0.390965	-0.886144	0.619958	0.929422	1	5577	tags=37%, list=18%, signal=45%
GOBP_POSITIVE_REGULATION_OF_CYTOKINE_PRODUCTION_INVOLVED_IN_INFLAMMATORY_RESPONSE	GOBP_POSITIVE_REGULATION_OF_CYTOKINE_PRODUCTION_INVOLVED_IN_INFLAMMATORY_RESPONSE		22	-0.403689	-0.885771	0.61245	0.929425	1	5146	tags=23%, list=16%, signal=27%
GOBP_POSITIVE_REGULATION_OF_MACROAUTOPHAGY	GOBP_POSITIVE_REGULATION_OF_MACROAUTOPHAGY		58	-0.3782	-0.886326	0.635108	0.929465	1	4738	tags=38%, list=15%, signal=45%
GOBP_FATTY_ACID_DERIVATIVE_METABOLIC_PROCESS	GOBP_FATTY_ACID_DERIVATIVE_METABOLIC_PROCESS		76	-0.307697	-0.886505	0.736842	0.929523	1	2490	tags=16%, list=8%, signal=17%
GOBP_CALCIUM_ION_TRANSPORT_INTO_CYTOSOL	GOBP_CALCIUM_ION_TRANSPORT_INTO_CYTOSOL		146	-0.310283	-0.884139	0.705882	0.929537	1	4450	tags=17%, list=14%, signal=20%
GOBP_NEGATIVE_REGULATION_OF_POSTTRANSCRIPTIONAL_GENE_SILENCING	GOBP_NEGATIVE_REGULATION_OF_POSTTRANSCRIPTIONAL_GENE_SILENCING		21	-0.406459	-0.901282	0.613497	0.929556	1	3470	tags=29%, list=11%, signal=32%
GOBP_MUSCLE_CELL_DEVELOPMENT	GOBP_MUSCLE_CELL_DEVELOPMENT		157	-0.289255	-0.902482	0.793982	0.929558	1	4006	tags=20%, list=13%, signal=23%
GOBP_REGULATION_OF_PEPTIDASE_ACTIVITY	GOBP_REGULATION_OF_PEPTIDASE_ACTIVITY		426	-0.292752	-0.900476	0.78427	0.929592	1	5527	tags=25%, list=18%, signal=30%
GOBP_REGULATION_OF_PROTEIN_TYROSINE_KINASE_ACTIVITY	GOBP_REGULATION_OF_PROTEIN_TYROSINE_KINASE_ACTIVITY		88	-0.330766	-0.878122	0.825532	0.929635	1	4486	tags=25%, list=14%, signal=29%
GOBP_RNA_CATABOLIC_PROCESS	GOBP_RNA_CATABOLIC_PROCESS		376	-0.377718	-0.884511	0.672234	0.929638	1	4712	tags=42%, list=15%, signal=49%
GOBP_TRANSCRIPTION_ELONGATION_FROM_RNA_POLYMERASE_II_PROMOTER	GOBP_TRANSCRIPTION_ELONGATION_FROM_RNA_POLYMERASE_II_PROMOTER		75	-0.419569	-0.905113	0.646934	0.929664	1	4667	tags=44%, list=15%, signal=52%
GOBP_SECOND_MESSENGER_MEDIATED_SIGNALING	GOBP_SECOND_MESSENGER_MEDIATED_SIGNALING		284	-0.304687	-0.905731	0.683084	0.929703	1	5109	tags=20%, list=16%, signal=24%
GOBP_PROTEIN_MANNOSYLATION	GOBP_PROTEIN_MANNOSYLATION		17	-0.364433	-0.90105	0.70614	0.929703	1	5344	tags=47%, list=17%, signal=57%
GOBP_POSITIVE_REGULATION_OF_TRANSPORTER_ACTIVITY	GOBP_POSITIVE_REGULATION_OF_TRANSPORTER_ACTIVITY		103	-0.325496	-0.882988	0.687117	0.929785	1	2933	tags=13%, list=9%, signal=14%
GOBP_GLOMERULAR_MESANGIUM_DEVELOPMENT	GOBP_GLOMERULAR_MESANGIUM_DEVELOPMENT		16	-0.438933	-0.896046	0.727862	0.929794	1	6013	tags=44%, list=19%, signal=54%
GOBP_REGULATION_OF_CHROMATIN_BINDING	GOBP_REGULATION_OF_CHROMATIN_BINDING		20	-0.38242	-0.884651	0.704724	0.929817	1	6185	tags=45%, list=20%, signal=56%
GOBP_NEGATIVE_REGULATION_OF_TELOMERE_MAINTENANCE_VIA_TELOMERE_LENGTHENING	GOBP_NEGATIVE_REGULATION_OF_TELOMERE_MAINTENANCE_VIA_TELOMERE_LENGTHENING		20	-0.464673	-0.903197	0.641237	0.929827	1	6964	tags=60%, list=22%, signal=77%
GOBP_MAMMARY_GLAND_DEVELOPMENT	GOBP_MAMMARY_GLAND_DEVELOPMENT		126	-0.316343	-0.879484	0.795964	0.92989	1	7264	tags=44%, list=23%, signal=57%
GOBP_POSITIVE_REGULATION_OF_BMP_SIGNALING_PATHWAY	GOBP_POSITIVE_REGULATION_OF_BMP_SIGNALING_PATHWAY		31	-0.43746	-0.878207	0.648703	0.929992	1	6013	tags=48%, list=19%, signal=60%
GOBP_SENSORY_PERCEPTION_OF_MECHANICAL_STIMULUS	GOBP_SENSORY_PERCEPTION_OF_MECHANICAL_STIMULUS		152	-0.290613	-0.883304	0.770601	0.93001	1	4101	tags=14%, list=13%, signal=16%
GOBP_PEPTIDYL_LYSINE_TRIMETHYLATION	GOBP_PEPTIDYL_LYSINE_TRIMETHYLATION		31	-0.342715	-0.886542	0.687382	0.930013	1	6048	tags=42%, list=19%, signal=52%
GOBP_RECEPTOR_LOCALIZATION_TO_SYNAPSE	GOBP_RECEPTOR_LOCALIZATION_TO_SYNAPSE		48	-0.321093	-0.884166	0.722222	0.930021	1	2843	tags=19%, list=9%, signal=21%
GOBP_MULTICELLULAR_ORGANISM_GROWTH	GOBP_MULTICELLULAR_ORGANISM_GROWTH		120	-0.325971	-0.896157	0.683983	0.930038	1	4699	tags=28%, list=15%, signal=33%
GOBP_REGULATION_OF_HEMATOPOIETIC_STEM_CELL_DIFFERENTIATION	GOBP_REGULATION_OF_HEMATOPOIETIC_STEM_CELL_DIFFERENTIATION		73	-0.427053	-0.90249	0.628631	0.930142	1	3866	tags=40%, list=12%, signal=45%
GOBP_REGULATION_OF_TRIGLYCERIDE_METABOLIC_PROCESS	GOBP_REGULATION_OF_TRIGLYCERIDE_METABOLIC_PROCESS		35	-0.355974	-0.905788	0.623158	0.930149	1	2001	tags=17%, list=6%, signal=18%
GOBP_DENDRITE_DEVELOPMENT	GOBP_DENDRITE_DEVELOPMENT		220	-0.290355	-0.880806	0.824945	0.930154	1	6403	tags=30%, list=20%, signal=38%
GOBP_SYNAPTIC_VESICLE_LOCALIZATION	GOBP_SYNAPTIC_VESICLE_LOCALIZATION		47	-0.302052	-0.889914	0.760274	0.930192	1	6283	tags=34%, list=20%, signal=42%
GOBP_CELLULAR_COMPONENT_MAINTENANCE	GOBP_CELLULAR_COMPONENT_MAINTENANCE		54	-0.341089	-0.889691	0.723926	0.930205	1	5352	tags=30%, list=17%, signal=36%
GOBP_EMBRYONIC_ORGAN_MORPHOGENESIS	GOBP_EMBRYONIC_ORGAN_MORPHOGENESIS		269	-0.282975	-0.879558	0.875252	0.930225	1	5618	tags=25%, list=18%, signal=30%
GOBP_POSITIVE_REGULATION_OF_AUTOPHAGY	GOBP_POSITIVE_REGULATION_OF_AUTOPHAGY		115	-0.375018	-0.905118	0.614314	0.930256	1	4738	tags=38%, list=15%, signal=45%
GOBP_ASTROCYTE_DIFFERENTIATION	GOBP_ASTROCYTE_DIFFERENTIATION		72	-0.342157	-0.883023	0.742489	0.930264	1	7813	tags=36%, list=25%, signal=48%
GOBP_REGULATION_OF_HISTONE_H3_K4_METHYLATION	GOBP_REGULATION_OF_HISTONE_H3_K4_METHYLATION		23	-0.45866	-0.902627	0.641189	0.930303	1	6231	tags=39%, list=20%, signal=49%
GOBP_SKELETAL_SYSTEM_DEVELOPMENT	GOBP_SKELETAL_SYSTEM_DEVELOPMENT		459	-0.290577	-0.879082	0.910112	0.930429	1	5438	tags=26%, list=17%, signal=31%
GOBP_REGULATION_OF_FEEDING_BEHAVIOR	GOBP_REGULATION_OF_FEEDING_BEHAVIOR		23	-0.327834	-0.889411	0.621032	0.930477	1	9479	tags=39%, list=30%, signal=56%
GOBP_CALCIUM_MEDIATED_SIGNALING	GOBP_CALCIUM_MEDIATED_SIGNALING		183	-0.329301	-0.890002	0.66383	0.930481	1	5109	tags=21%, list=16%, signal=25%
GOBP_HISTONE_H3_K9_MODIFICATION	GOBP_HISTONE_H3_K9_MODIFICATION		40	-0.383202	-0.905868	0.651731	0.930481	1	6484	tags=35%, list=21%, signal=44%
GOBP_REGULATION_OF_PROTEIN_SERINE_THREONINE_KINASE_ACTIVITY	GOBP_REGULATION_OF_PROTEIN_SERINE_THREONINE_KINASE_ACTIVITY		464	-0.308034	-0.896202	0.790754	0.930496	1	5681	tags=32%, list=18%, signal=38%
GOBP_REGULATION_OF_BRANCHING_INVOLVED_IN_URETERIC_BUD_MORPHOGENESIS	GOBP_REGULATION_OF_BRANCHING_INVOLVED_IN_URETERIC_BUD_MORPHOGENESIS		20	-0.45111	-0.886576	0.649789	0.930497	1	5602	tags=35%, list=18%, signal=43%
GOBP_EXTRACELLULAR_TRANSPORT	GOBP_EXTRACELLULAR_TRANSPORT		26	-0.354015	-0.878237	0.661053	0.930499	1	3170	tags=15%, list=10%, signal=17%
GOBP_POSITIVE_REGULATION_OF_SYNAPTIC_TRANSMISSION_GLUTAMATERGIC	GOBP_POSITIVE_REGULATION_OF_SYNAPTIC_TRANSMISSION_GLUTAMATERGIC		30	-0.332302	-0.888814	0.668737	0.930502	1	7632	tags=27%, list=24%, signal=35%
GOBP_PROTEIN_DEGLYCOSYLATION	GOBP_PROTEIN_DEGLYCOSYLATION		23	-0.48459	-0.898196	0.632911	0.93053	1	4280	tags=43%, list=14%, signal=50%
GOBP_REGULATION_OF_CYCLASE_ACTIVITY	GOBP_REGULATION_OF_CYCLASE_ACTIVITY		45	-0.304234	-0.890381	0.643137	0.930559	1	3853	tags=11%, list=12%, signal=13%
GOBP_ORGANELLE_MEMBRANE_FUSION	GOBP_ORGANELLE_MEMBRANE_FUSION		100	-0.34874	-0.897996	0.716535	0.930562	1	7206	tags=51%, list=23%, signal=66%
GOBP_ACTIN_FILAMENT_BASED_MOVEMENT	GOBP_ACTIN_FILAMENT_BASED_MOVEMENT		145	-0.322724	-0.879618	0.663244	0.930594	1	5786	tags=24%, list=18%, signal=29%
GOBP_MITOCHONDRIAL_RNA_METABOLIC_PROCESS	GOBP_MITOCHONDRIAL_RNA_METABOLIC_PROCESS		34	-0.505252	-0.896355	0.671772	0.930636	1	4726	tags=59%, list=15%, signal=69%
GOBP_PLASMA_LIPOPROTEIN_PARTICLE_CLEARANCE	GOBP_PLASMA_LIPOPROTEIN_PARTICLE_CLEARANCE		61	-0.353943	-0.902714	0.602128	0.930665	1	5592	tags=31%, list=18%, signal=38%
GOBP_REGULATION_OF_STEM_CELL_DIFFERENTIATION	GOBP_REGULATION_OF_STEM_CELL_DIFFERENTIATION		106	-0.376927	-0.888959	0.680412	0.930681	1	4660	tags=36%, list=15%, signal=42%
GOBP_SEROTONIN_RECEPTOR_SIGNALING_PATHWAY	GOBP_SEROTONIN_RECEPTOR_SIGNALING_PATHWAY		37	-0.224438	-0.880807	0.573359	0.930714	1	10071	tags=27%, list=32%, signal=40%
GOBP_RESPONSE_TO_ALCOHOL	GOBP_RESPONSE_TO_ALCOHOL		229	-0.297132	-0.899931	0.775785	0.93078	1	6398	tags=26%, list=20%, signal=33%
GOBP_KIDNEY_MESENCHYME_DEVELOPMENT	GOBP_KIDNEY_MESENCHYME_DEVELOPMENT		18	-0.536749	-0.890706	0.713604	0.930787	1	4261	tags=44%, list=14%, signal=51%
GOBP_POSITIVE_REGULATION_OF_CHROMATIN_ORGANIZATION	GOBP_POSITIVE_REGULATION_OF_CHROMATIN_ORGANIZATION		88	-0.341796	-0.905138	0.644531	0.930802	1	4283	tags=34%, list=14%, signal=39%
GOBP_SECONDARY_PALATE_DEVELOPMENT	GOBP_SECONDARY_PALATE_DEVELOPMENT		25	-0.398089	-0.895084	0.709812	0.930819	1	2763	tags=20%, list=9%, signal=22%
GOBP_FATTY_ACID_HOMEOSTASIS	GOBP_FATTY_ACID_HOMEOSTASIS		17	-0.387246	-0.911353	0.580574	0.930819	1	3688	tags=24%, list=12%, signal=27%
GOBP_REGULATION_OF_CENTRIOLE_REPLICATION	GOBP_REGULATION_OF_CENTRIOLE_REPLICATION		18	-0.454814	-0.878329	0.637681	0.93083	1	1055	tags=22%, list=3%, signal=23%
GOBP_REGULATION_OF_FATTY_ACID_TRANSPORT	GOBP_REGULATION_OF_FATTY_ACID_TRANSPORT		46	-0.325482	-0.898298	0.687783	0.930839	1	6298	tags=28%, list=20%, signal=35%
GOBP_STEM_CELL_DIFFERENTIATION	GOBP_STEM_CELL_DIFFERENTIATION		240	-0.312961	-0.890049	0.892009	0.930928	1	5103	tags=33%, list=16%, signal=39%
GOBP_NEGATIVE_REGULATION_OF_PROTEIN_ACETYLATION	GOBP_NEGATIVE_REGULATION_OF_PROTEIN_ACETYLATION		23	-0.413346	-0.886609	0.652361	0.930996	1	3454	tags=39%, list=11%, signal=44%
GOBP_REGULATION_OF_EXTENT_OF_CELL_GROWTH	GOBP_REGULATION_OF_EXTENT_OF_CELL_GROWTH		100	-0.349527	-0.890418	0.660131	0.931029	1	5082	tags=30%, list=16%, signal=36%
GOBP_NEGATIVE_REGULATION_OF_ANDROGEN_RECEPTOR_SIGNALING_PATHWAY	GOBP_NEGATIVE_REGULATION_OF_ANDROGEN_RECEPTOR_SIGNALING_PATHWAY		15	-0.424869	-0.890819	0.62851	0.93105	1	3899	tags=40%, list=12%, signal=46%
GOBP_REGULATION_OF_STEROL_TRANSPORT	GOBP_REGULATION_OF_STEROL_TRANSPORT		65	-0.329308	-0.886787	0.657328	0.931062	1	3763	tags=15%, list=12%, signal=17%
GOBP_NEGATIVE_REGULATION_OF_TRANSPORT	GOBP_NEGATIVE_REGULATION_OF_TRANSPORT		410	-0.295824	-0.896412	0.769565	0.931063	1	4745	tags=25%, list=15%, signal=29%
GOBP_MUSCLE_SYSTEM_PROCESS	GOBP_MUSCLE_SYSTEM_PROCESS		423	-0.273307	-0.881288	0.815846	0.931071	1	6028	tags=23%, list=19%, signal=29%
GOBP_REGULATION_OF_G_PROTEIN_COUPLED_RECEPTOR_SIGNALING_PATHWAY	GOBP_REGULATION_OF_G_PROTEIN_COUPLED_RECEPTOR_SIGNALING_PATHWAY		133	-0.313526	-0.90587	0.736607	0.931094	1	5601	tags=24%, list=18%, signal=29%
GOBP_REACTIVE_OXYGEN_SPECIES_BIOSYNTHETIC_PROCESS	GOBP_REACTIVE_OXYGEN_SPECIES_BIOSYNTHETIC_PROCESS		112	-0.338737	-0.894787	0.656652	0.931115	1	6041	tags=30%, list=19%, signal=37%
GOBP_CELLULAR_METABOLIC_COMPOUND_SALVAGE	GOBP_CELLULAR_METABOLIC_COMPOUND_SALVAGE		30	-0.411753	-0.879633	0.679834	0.931126	1	5091	tags=37%, list=16%, signal=44%
GOBP_TUBE_FORMATION	GOBP_TUBE_FORMATION		139	-0.336891	-0.881061	0.839329	0.93115	1	6301	tags=36%, list=20%, signal=45%
GOBP_RESPONSE_TO_NUTRIENT	GOBP_RESPONSE_TO_NUTRIENT		162	-0.318303	-0.906022	0.757112	0.9312	1	5159	tags=27%, list=16%, signal=32%
GOBP_TOXIN_TRANSPORT	GOBP_TOXIN_TRANSPORT		38	-0.353882	-0.878384	0.719262	0.931217	1	4342	tags=32%, list=14%, signal=37%
GOBP_NEGATIVE_REGULATION_OF_NECROTIC_CELL_DEATH	GOBP_NEGATIVE_REGULATION_OF_NECROTIC_CELL_DEATH		21	-0.49188	-0.911426	0.652079	0.931224	1	2921	tags=29%, list=9%, signal=31%
GOBP_NEURON_PROJECTION_GUIDANCE	GOBP_NEURON_PROJECTION_GUIDANCE		271	-0.324158	-0.88897	0.725738	0.931234	1	6523	tags=30%, list=21%, signal=38%
GOBP_EPITHELIAL_TUBE_MORPHOGENESIS	GOBP_EPITHELIAL_TUBE_MORPHOGENESIS		307	-0.301271	-0.878566	0.904762	0.931263	1	6846	tags=35%, list=22%, signal=44%
GOBP_MITOCHONDRIAL_TRANSLATION	GOBP_MITOCHONDRIAL_TRANSLATION		121	-0.501867	-0.880202	0.661765	0.931281	1	4960	tags=64%, list=16%, signal=75%
GOBP_TRANSLESION_SYNTHESIS	GOBP_TRANSLESION_SYNTHESIS		37	-0.448351	-0.880807	0.651452	0.931281	1	6430	tags=46%, list=20%, signal=58%
GOBP_PROGRAMMED_NECROTIC_CELL_DEATH	GOBP_PROGRAMMED_NECROTIC_CELL_DEATH		48	-0.37275	-0.879772	0.724891	0.931332	1	5585	tags=38%, list=18%, signal=46%
GOBP_NEGATIVE_REGULATION_OF_AXONOGENESIS	GOBP_NEGATIVE_REGULATION_OF_AXONOGENESIS		64	-0.348967	-0.894511	0.665929	0.931352	1	4853	tags=31%, list=15%, signal=37%
GOBP_PROTEIN_METHYLATION	GOBP_PROTEIN_METHYLATION		126	-0.373505	-0.911793	0.623762	0.931357	1	4081	tags=31%, list=13%, signal=35%
GOBP_ESTABLISHMENT_OF_PROTEIN_LOCALIZATION_TO_PLASMA_MEMBRANE	GOBP_ESTABLISHMENT_OF_PROTEIN_LOCALIZATION_TO_PLASMA_MEMBRANE		51	-0.366374	-0.893705	0.675403	0.931363	1	6340	tags=51%, list=20%, signal=64%
GOBP_ESTABLISHMENT_OF_CELL_POLARITY	GOBP_ESTABLISHMENT_OF_CELL_POLARITY		126	-0.352391	-0.898313	0.718535	0.931387	1	4647	tags=36%, list=15%, signal=42%
GOBP_RESPONSE_TO_CADMIUM_ION	GOBP_RESPONSE_TO_CADMIUM_ION		58	-0.372642	-0.888292	0.690531	0.931391	1	7701	tags=45%, list=25%, signal=59%
GOBP_INTERMEDIATE_FILAMENT_ORGANIZATION	GOBP_INTERMEDIATE_FILAMENT_ORGANIZATION		24	-0.327068	-0.879955	0.626243	0.9314	1	7254	tags=33%, list=23%, signal=43%
GOBP_REGULATION_OF_SYNAPSE_STRUCTURE_OR_ACTIVITY	GOBP_REGULATION_OF_SYNAPSE_STRUCTURE_OR_ACTIVITY		195	-0.272343	-0.910539	0.866213	0.931474	1	6626	tags=27%, list=21%, signal=34%
GOBP_ENERGY_HOMEOSTASIS	GOBP_ENERGY_HOMEOSTASIS		34	-0.404618	-0.881318	0.69392	0.93155	1	6390	tags=44%, list=20%, signal=55%
GOBP_REGULATION_OF_MICROTUBULE_BASED_PROCESS	GOBP_REGULATION_OF_MICROTUBULE_BASED_PROCESS		197	-0.314605	-0.890839	0.709402	0.931565	1	5758	tags=33%, list=18%, signal=40%
GOBP_REGULATION_OF_NUCLEOCYTOPLASMIC_TRANSPORT	GOBP_REGULATION_OF_NUCLEOCYTOPLASMIC_TRANSPORT		98	-0.361835	-0.872561	0.735981	0.931569	1	5826	tags=44%, list=19%, signal=54%
GOBP_FLUID_TRANSPORT	GOBP_FLUID_TRANSPORT		31	-0.34861	-0.89642	0.627953	0.93164	1	4587	tags=19%, list=15%, signal=23%
GOBP_ENDOCARDIAL_CUSHION_MORPHOGENESIS	GOBP_ENDOCARDIAL_CUSHION_MORPHOGENESIS		33	-0.377526	-0.886787	0.798206	0.931642	1	6523	tags=39%, list=21%, signal=50%
GOBP_SEMI_LUNAR_VALVE_DEVELOPMENT	GOBP_SEMI_LUNAR_VALVE_DEVELOPMENT		41	-0.395717	-0.911478	0.665254	0.931678	1	6493	tags=46%, list=21%, signal=58%
GOBP_NEGATIVE_REGULATION_OF_PEPTIDASE_ACTIVITY	GOBP_NEGATIVE_REGULATION_OF_PEPTIDASE_ACTIVITY		238	-0.270355	-0.897203	0.820455	0.931733	1	5479	tags=19%, list=17%, signal=23%
GOBP_HEAD_MORPHOGENESIS	GOBP_HEAD_MORPHOGENESIS		31	-0.411347	-0.907674	0.626126	0.931738	1	5354	tags=42%, list=17%, signal=50%
GOBP_MOTOR_NEURON_AXON_GUIDANCE	GOBP_MOTOR_NEURON_AXON_GUIDANCE		30	-0.346963	-0.907866	0.674833	0.931739	1	3875	tags=23%, list=12%, signal=27%
GOBP_CONNECTIVE_TISSUE_DEVELOPMENT	GOBP_CONNECTIVE_TISSUE_DEVELOPMENT		226	-0.314862	-0.910655	0.737634	0.931746	1	4688	tags=25%, list=15%, signal=29%
GOBP_NEGATIVE_REGULATION_OF_TELOMERE_MAINTENANCE_VIA_TELOMERASE	GOBP_NEGATIVE_REGULATION_OF_TELOMERE_MAINTENANCE_VIA_TELOMERASE		16	-0.47453	-0.909662	0.642276	0.931746	1	1882	tags=31%, list=6%, signal=33%
GOBP_VIRAL_LIFE_CYCLE	GOBP_VIRAL_LIFE_CYCLE		322	-0.319636	-0.906032	0.834123	0.931786	1	6298	tags=40%, list=20%, signal=50%
GOBP_AMINO_SUGAR_METABOLIC_PROCESS	GOBP_AMINO_SUGAR_METABOLIC_PROCESS		39	-0.360102	-0.906223	0.684564	0.931838	1	3898	tags=31%, list=12%, signal=35%
GOBP_NEGATIVE_REGULATION_OF_PROGRAMMED_NECROTIC_CELL_DEATH	GOBP_NEGATIVE_REGULATION_OF_PROGRAMMED_NECROTIC_CELL_DEATH		17	-0.504319	-0.893743	0.703786	0.931849	1	2921	tags=35%, list=9%, signal=39%
GOBP_POSITIVE_REGULATION_OF_MITOCHONDRION_ORGANIZATION	GOBP_POSITIVE_REGULATION_OF_MITOCHONDRION_ORGANIZATION		76	-0.335344	-0.911836	0.708583	0.931871	1	4450	tags=37%, list=14%, signal=43%
GOBP_MICROTUBULE_ANCHORING	GOBP_MICROTUBULE_ANCHORING		20	-0.387319	-0.898353	0.627151	0.931876	1	6012	tags=50%, list=19%, signal=62%
GOBP_REGULATION_OF_T_CELL_MIGRATION	GOBP_REGULATION_OF_T_CELL_MIGRATION		41	-0.396926	-0.870798	0.67364	0.931878	1	4703	tags=29%, list=15%, signal=34%
GOBP_NEGATIVE_REGULATION_OF_TUMOR_NECROSIS_FACTOR_MEDIATED_SIGNALING_PATHWAY	GOBP_NEGATIVE_REGULATION_OF_TUMOR_NECROSIS_FACTOR_MEDIATED_SIGNALING_PATHWAY		22	-0.344478	-0.886916	0.653465	0.931882	1	2693	tags=14%, list=9%, signal=15%
GOBP_REGULATION_OF_MONOOXYGENASE_ACTIVITY	GOBP_REGULATION_OF_MONOOXYGENASE_ACTIVITY		63	-0.335399	-0.8818	0.695021	0.931918	1	4163	tags=25%, list=13%, signal=29%
GOBP_TRANSFORMING_GROWTH_FACTOR_BETA_RECEPTOR_SIGNALING_PATHWAY	GOBP_TRANSFORMING_GROWTH_FACTOR_BETA_RECEPTOR_SIGNALING_PATHWAY		195	-0.332208	-0.896714	0.687104	0.931921	1	4647	tags=27%, list=15%, signal=32%
GOBP_POSITIVE_REGULATION_OF_CELLULAR_PROTEIN_LOCALIZATION	GOBP_POSITIVE_REGULATION_OF_CELLULAR_PROTEIN_LOCALIZATION		266	-0.308809	-0.909005	0.773707	0.931933	1	4527	tags=30%, list=14%, signal=35%
GOBP_OUTFLOW_TRACT_MORPHOGENESIS	GOBP_OUTFLOW_TRACT_MORPHOGENESIS		70	-0.388432	-0.908203	0.654167	0.931941	1	4943	tags=34%, list=16%, signal=41%
GOBP_FORMATION_OF_CYTOPLASMIC_TRANSLATION_INITIATION_COMPLEX	GOBP_FORMATION_OF_CYTOPLASMIC_TRANSLATION_INITIATION_COMPLEX		16	-0.496534	-0.887882	0.659533	0.931962	1	3111	tags=56%, list=10%, signal=62%
GOBP_CHOLESTEROL_STORAGE	GOBP_CHOLESTEROL_STORAGE		20	-0.375119	-0.881579	0.675555	0.931963	1	5136	tags=25%, list=16%, signal=30%
GOBP_NEGATIVE_REGULATION_OF_CATION_CHANNEL_ACTIVITY	GOBP_NEGATIVE_REGULATION_OF_CATION_CHANNEL_ACTIVITY		42	-0.276624	-0.907998	0.684615	0.931984	1	4710	tags=14%, list=15%, signal=17%
GOBP_LUNG_EPITHELIUM_DEVELOPMENT	GOBP_LUNG_EPITHELIUM_DEVELOPMENT		33	-0.370914	-0.907388	0.626953	0.932027	1	6214	tags=30%, list=20%, signal=38%
GOBP_CARBOHYDRATE_PHOSPHORYLATION	GOBP_CARBOHYDRATE_PHOSPHORYLATION		21	-0.425915	-0.896482	0.584821	0.932031	1	7146	tags=38%, list=23%, signal=49%
GOBP_PLATELET_DERIVED_GROWTH_FACTOR_RECEPTOR_SIGNALING_PATHWAY	GOBP_PLATELET_DERIVED_GROWTH_FACTOR_RECEPTOR_SIGNALING_PATHWAY		56	-0.339301	-0.870139	0.841304	0.93206	1	5354	tags=34%, list=17%, signal=41%
GOBP_POSITIVE_REGULATION_OF_CREB_TRANSCRIPTION_FACTOR_ACTIVITY	GOBP_POSITIVE_REGULATION_OF_CREB_TRANSCRIPTION_FACTOR_ACTIVITY		18	-0.33943	-0.894063	0.728516	0.932069	1	6660	tags=33%, list=21%, signal=42%
GOBP_REGULATION_OF_HAIR_CYCLE	GOBP_REGULATION_OF_HAIR_CYCLE		26	-0.364375	-0.909942	0.620098	0.932088	1	3578	tags=23%, list=11%, signal=26%
GOBP_KILLING_OF_CELLS_IN_OTHER_ORGANISM_INVOLVED_IN_SYMBIOTIC_INTERACTION	GOBP_KILLING_OF_CELLS_IN_OTHER_ORGANISM_INVOLVED_IN_SYMBIOTIC_INTERACTION		27	-0.286345	-0.881333	0.644764	0.932091	1	9218	tags=26%, list=29%, signal=37%
GOBP_REGULATION_OF_CELL_CELL_ADHESION_MEDIATED_BY_CADHERIN	GOBP_REGULATION_OF_CELL_CELL_ADHESION_MEDIATED_BY_CADHERIN		17	-0.407652	-0.870916	0.677165	0.932102	1	1734	tags=18%, list=6%, signal=19%
GOBP_ALDITOL_METABOLIC_PROCESS	GOBP_ALDITOL_METABOLIC_PROCESS		22	-0.45249	-0.871535	0.64557	0.932106	1	4089	tags=41%, list=13%, signal=47%
GOBP_NEGATIVE_REGULATION_OF_BONE_RESORPTION	GOBP_NEGATIVE_REGULATION_OF_BONE_RESORPTION		16	-0.535586	-0.887035	0.685841	0.932121	1	5159	tags=56%, list=16%, signal=67%
GOBP_REGULATION_OF_URINE_VOLUME	GOBP_REGULATION_OF_URINE_VOLUME		21	-0.444431	-0.870324	0.644491	0.932137	1	3825	tags=19%, list=12%, signal=22%
GOBP_PROTEIN_TARGETING_TO_VACUOLE	GOBP_PROTEIN_TARGETING_TO_VACUOLE		40	-0.390203	-0.890841	0.650602	0.932151	1	7076	tags=50%, list=23%, signal=64%
GOBP_REGULATION_OF_HIPPO_SIGNALING	GOBP_REGULATION_OF_HIPPO_SIGNALING		17	-0.406789	-0.893832	0.618762	0.932157	1	6667	tags=29%, list=21%, signal=37%
GOBP_NOTCH_SIGNALING_PATHWAY	GOBP_NOTCH_SIGNALING_PATHWAY		174	-0.344322	-0.908333	0.664583	0.93217	1	6536	tags=37%, list=21%, signal=46%
GOBP_REGULATION_OF_DENDRITE_DEVELOPMENT	GOBP_REGULATION_OF_DENDRITE_DEVELOPMENT		92	-0.311305	-0.871292	0.730849	0.932175	1	4303	tags=24%, list=14%, signal=28%
GOBP_REGULATION_OF_HISTONE_MODIFICATION	GOBP_REGULATION_OF_HISTONE_MODIFICATION		127	-0.319426	-0.8874	0.710891	0.93218	1	4283	tags=29%, list=14%, signal=34%
GOBP_RRNA_TRANSCRIPTION	GOBP_RRNA_TRANSCRIPTION		25	-0.489844	-0.908521	0.621951	0.932197	1	5985	tags=52%, list=19%, signal=64%
GOBP_MEMBRANE_BIOGENESIS	GOBP_MEMBRANE_BIOGENESIS		40	-0.363193	-0.909108	0.7	0.932234	1	5185	tags=40%, list=17%, signal=48%
GOBP_REGULATION_OF_LYMPHOCYTE_CHEMOTAXIS	GOBP_REGULATION_OF_LYMPHOCYTE_CHEMOTAXIS		24	-0.375876	-0.897234	0.6	0.93224	1	4703	tags=17%, list=15%, signal=20%
GOBP_NADPH_REGENERATION	GOBP_NADPH_REGENERATION		16	-0.459189	-0.872118	0.664751	0.932264	1	3014	tags=44%, list=10%, signal=48%
GOBP_MUSCLE_ORGAN_MORPHOGENESIS	GOBP_MUSCLE_ORGAN_MORPHOGENESIS		71	-0.383923	-0.909694	0.653928	0.932284	1	6523	tags=35%, list=21%, signal=44%
GOBP_CHROMATIN_REMODELING	GOBP_CHROMATIN_REMODELING		159	-0.374654	-0.899236	0.636917	0.932287	1	6017	tags=44%, list=19%, signal=54%
GOBP_DNA_STRAND_ELONGATION_INVOLVED_IN_DNA_REPLICATION	GOBP_DNA_STRAND_ELONGATION_INVOLVED_IN_DNA_REPLICATION		18	-0.632551	-0.906919	0.682927	0.932325	1	8335	tags=72%, list=27%, signal=98%
GOBP_CELLULAR_RESPONSE_TO_PEPTIDE	GOBP_CELLULAR_RESPONSE_TO_PEPTIDE		372	-0.316006	-0.91188	0.670913	0.932332	1	4755	tags=26%, list=15%, signal=30%
GOBP_REGULATION_OF_JUN_KINASE_ACTIVITY	GOBP_REGULATION_OF_JUN_KINASE_ACTIVITY		79	-0.35389	-0.909277	0.641304	0.932332	1	5913	tags=37%, list=19%, signal=45%
GOBP_NUCLEOTIDE_EXCISION_REPAIR_DNA_GAP_FILLING	GOBP_NUCLEOTIDE_EXCISION_REPAIR_DNA_GAP_FILLING		23	-0.561638	-0.898624	0.725055	0.932353	1	6891	tags=57%, list=22%, signal=72%
GOBP_LIPID_LOCALIZATION	GOBP_LIPID_LOCALIZATION		476	-0.309448	-0.910663	0.667382	0.932354	1	6318	tags=27%, list=20%, signal=33%
GOBP_RESPONSE_TO_INTERLEUKIN_7	GOBP_RESPONSE_TO_INTERLEUKIN_7		26	-0.419604	-0.881857	0.678208	0.932359	1	7378	tags=54%, list=23%, signal=70%
GOBP_AMINO_ACID_IMPORT	GOBP_AMINO_ACID_IMPORT		46	-0.369683	-0.887143	0.666667	0.932381	1	4133	tags=22%, list=13%, signal=25%
GOBP_IMMUNOGLOBULIN_PRODUCTION	GOBP_IMMUNOGLOBULIN_PRODUCTION		93	-0.358404	-0.898388	0.703963	0.932382	1	5523	tags=32%, list=18%, signal=39%
GOBP_SYNAPTIC_VESICLE_TRANSPORT	GOBP_SYNAPTIC_VESICLE_TRANSPORT		37	-0.3139	-0.88753	0.691649	0.932402	1	6283	tags=38%, list=20%, signal=47%
GOBP_RESPONSE_TO_STEROID_HORMONE	GOBP_RESPONSE_TO_STEROID_HORMONE		311	-0.295352	-0.898998	0.838174	0.932419	1	4376	tags=24%, list=14%, signal=27%
GOBP_REGULATION_OF_MUSCLE_CONTRACTION	GOBP_REGULATION_OF_MUSCLE_CONTRACTION		149	-0.289089	-0.910029	0.702355	0.932432	1	5657	tags=20%, list=18%, signal=24%
GOBP_PHOSPHATIDIC_ACID_METABOLIC_PROCESS	GOBP_PHOSPHATIDIC_ACID_METABOLIC_PROCESS		49	-0.324115	-0.906229	0.608	0.932432	1	5726	tags=27%, list=18%, signal=32%
GOBP_NUCLEUS_ORGANIZATION	GOBP_NUCLEUS_ORGANIZATION		105	-0.402872	-0.898811	0.630021	0.932435	1	4423	tags=36%, list=14%, signal=42%
GOBP_I_KAPPAB_KINASE_NF_KAPPAB_SIGNALING	GOBP_I_KAPPAB_KINASE_NF_KAPPAB_SIGNALING		264	-0.338947	-0.908634	0.672304	0.932469	1	5989	tags=36%, list=19%, signal=44%
GOBP_RECEPTOR_CLUSTERING	GOBP_RECEPTOR_CLUSTERING		49	-0.349808	-0.896725	0.728632	0.932482	1	4084	tags=24%, list=13%, signal=28%
GOBP_LYMPH_VESSEL_MORPHOGENESIS	GOBP_LYMPH_VESSEL_MORPHOGENESIS		21	-0.431069	-0.871803	0.710692	0.932531	1	5456	tags=38%, list=17%, signal=46%
GOBP_TRANSPOSITION	GOBP_TRANSPOSITION		26	-0.43822	-0.870955	0.78436	0.932551	1	3107	tags=23%, list=10%, signal=26%
GOBP_REGULATION_OF_ENDOCYTOSIS	GOBP_REGULATION_OF_ENDOCYTOSIS		203	-0.316496	-0.871556	0.773707	0.932603	1	5687	tags=31%, list=18%, signal=38%
GOBP_DRUG_METABOLIC_PROCESS	GOBP_DRUG_METABOLIC_PROCESS		43	-0.309868	-0.890881	0.615721	0.93263	1	6382	tags=23%, list=20%, signal=29%
GOBP_CELLULAR_HORMONE_METABOLIC_PROCESS	GOBP_CELLULAR_HORMONE_METABOLIC_PROCESS		133	-0.307199	-0.870338	0.714286	0.932636	1	5885	tags=22%, list=19%, signal=27%
GOBP_REGULATION_OF_PHOSPHOLIPASE_C_ACTIVITY	GOBP_REGULATION_OF_PHOSPHOLIPASE_C_ACTIVITY		46	-0.336879	-0.893043	0.729017	0.932689	1	3471	tags=15%, list=11%, signal=17%
GOBP_ACETYL_COA_METABOLIC_PROCESS	GOBP_ACETYL_COA_METABOLIC_PROCESS		36	-0.387806	-0.891041	0.600386	0.932735	1	5700	tags=42%, list=18%, signal=51%
GOBP_NEGATIVE_REGULATION_OF_MONONUCLEAR_CELL_MIGRATION	GOBP_NEGATIVE_REGULATION_OF_MONONUCLEAR_CELL_MIGRATION		18	-0.435624	-0.911925	0.664557	0.932805	1	3788	tags=33%, list=12%, signal=38%
GOBP_SOMITOGENESIS	GOBP_SOMITOGENESIS		63	-0.317665	-0.906951	0.73673	0.932843	1	3041	tags=19%, list=10%, signal=21%
GOBP_DEVELOPMENTAL_CELL_GROWTH	GOBP_DEVELOPMENTAL_CELL_GROWTH		211	-0.304936	-0.866294	0.765351	0.932847	1	5222	tags=27%, list=17%, signal=32%
GOBP_CELLULAR_RESPONSE_TO_ETHANOL	GOBP_CELLULAR_RESPONSE_TO_ETHANOL		16	-0.487746	-0.906254	0.566964	0.93298	1	1268	tags=19%, list=4%, signal=20%
GOBP_IMPORT_ACROSS_PLASMA_MEMBRANE	GOBP_IMPORT_ACROSS_PLASMA_MEMBRANE		156	-0.308383	-0.891137	0.687059	0.93301	1	5255	tags=20%, list=17%, signal=24%
GOBP_G0_TO_G1_TRANSITION	GOBP_G0_TO_G1_TRANSITION		45	-0.364733	-0.867026	0.701646	0.933102	1	5385	tags=38%, list=17%, signal=46%
GOBP_LONG_TERM_MEMORY	GOBP_LONG_TERM_MEMORY		31	-0.31501	-0.865563	0.696721	0.933115	1	4636	tags=16%, list=15%, signal=19%
GOBP_CARDIAC_CHAMBER_MORPHOGENESIS	GOBP_CARDIAC_CHAMBER_MORPHOGENESIS		111	-0.339767	-0.866581	0.769556	0.933181	1	6145	tags=34%, list=20%, signal=42%
GOBP_2_OXOGLUTARATE_METABOLIC_PROCESS	GOBP_2_OXOGLUTARATE_METABOLIC_PROCESS		15	-0.428827	-0.891677	0.619748	0.933235	1	4631	tags=40%, list=15%, signal=47%
GOBP_PURINERGIC_NUCLEOTIDE_RECEPTOR_SIGNALING_PATHWAY	GOBP_PURINERGIC_NUCLEOTIDE_RECEPTOR_SIGNALING_PATHWAY		31	-0.365055	-0.868228	0.680171	0.933243	1	10734	tags=42%, list=34%, signal=64%
GOBP_MAINTENANCE_OF_PROTEIN_LOCATION	GOBP_MAINTENANCE_OF_PROTEIN_LOCATION		87	-0.328892	-0.906369	0.7287	0.933247	1	6123	tags=40%, list=19%, signal=50%
GOBP_NEGATIVE_REGULATION_OF_AMINE_TRANSPORT	GOBP_NEGATIVE_REGULATION_OF_AMINE_TRANSPORT		26	-0.321812	-0.867378	0.71564	0.933262	1	901	tags=8%, list=3%, signal=8%
GOBP_HISTONE_H3_K9_METHYLATION	GOBP_HISTONE_H3_K9_METHYLATION		30	-0.359612	-0.866325	0.669307	0.933316	1	8762	tags=50%, list=28%, signal=69%
GOBP_NEGATIVE_REGULATION_OF_SYSTEMIC_ARTERIAL_BLOOD_PRESSURE	GOBP_NEGATIVE_REGULATION_OF_SYSTEMIC_ARTERIAL_BLOOD_PRESSURE		15	-0.502545	-0.865693	0.60587	0.933325	1	2363	tags=20%, list=8%, signal=22%
GOBP_NEURON_PROJECTION_EXTENSION	GOBP_NEURON_PROJECTION_EXTENSION		160	-0.318706	-0.867766	0.719376	0.933359	1	6145	tags=33%, list=20%, signal=41%
GOBP_POSITIVE_REGULATION_OF_PROTEIN_CONTAINING_COMPLEX_DISASSEMBLY	GOBP_POSITIVE_REGULATION_OF_PROTEIN_CONTAINING_COMPLEX_DISASSEMBLY		31	-0.383085	-0.892435	0.670782	0.933367	1	3434	tags=26%, list=11%, signal=29%
GOBP_REGULATION_OF_CARTILAGE_DEVELOPMENT	GOBP_REGULATION_OF_CARTILAGE_DEVELOPMENT		57	-0.332142	-0.911946	0.666667	0.933379	1	4429	tags=23%, list=14%, signal=27%
GOBP_ESTABLISHMENT_OF_EPITHELIAL_CELL_POLARITY	GOBP_ESTABLISHMENT_OF_EPITHELIAL_CELL_POLARITY		27	-0.3857	-0.892014	0.722348	0.933395	1	3863	tags=37%, list=12%, signal=42%
GOBP_ACTIVATION_OF_NF_KAPPAB_INDUCING_KINASE_ACTIVITY	GOBP_ACTIVATION_OF_NF_KAPPAB_INDUCING_KINASE_ACTIVITY		18	-0.395319	-0.912976	0.625	0.933404	1	6793	tags=50%, list=22%, signal=64%
GOBP_EYE_PHOTORECEPTOR_CELL_DIFFERENTIATION	GOBP_EYE_PHOTORECEPTOR_CELL_DIFFERENTIATION		43	-0.322721	-0.912764	0.621094	0.933416	1	4344	tags=19%, list=14%, signal=22%
GOBP_REGULATION_OF_PEPTIDE_SECRETION	GOBP_REGULATION_OF_PEPTIDE_SECRETION		285	-0.290551	-0.892602	0.82684	0.933437	1	5185	tags=22%, list=17%, signal=26%
GOBP_LONG_CHAIN_FATTY_ACID_METABOLIC_PROCESS	GOBP_LONG_CHAIN_FATTY_ACID_METABOLIC_PROCESS		114	-0.30966	-0.865853	0.760563	0.933469	1	5823	tags=27%, list=19%, signal=33%
GOBP_RESPONSE_TO_DEXAMETHASONE	GOBP_RESPONSE_TO_DEXAMETHASONE		38	-0.353048	-0.867489	0.692469	0.933499	1	5393	tags=32%, list=17%, signal=38%
GOBP_NEGATIVE_REGULATION_OF_RESPONSE_TO_EXTERNAL_STIMULUS	GOBP_NEGATIVE_REGULATION_OF_RESPONSE_TO_EXTERNAL_STIMULUS		368	-0.320644	-0.891358	0.709957	0.933533	1	5289	tags=23%, list=17%, signal=27%
GOBP_POSITIVE_REGULATION_OF_DNA_RECOMBINATION	GOBP_POSITIVE_REGULATION_OF_DNA_RECOMBINATION		36	-0.475867	-0.891774	0.684444	0.933537	1	7255	tags=47%, list=23%, signal=61%
GOBP_SEQUESTERING_OF_CALCIUM_ION	GOBP_SEQUESTERING_OF_CALCIUM_ION		112	-0.311053	-0.9121	0.680617	0.933555	1	5949	tags=25%, list=19%, signal=31%
GOBP_NEGATIVE_REGULATION_OF_LEUKOCYTE_MIGRATION	GOBP_NEGATIVE_REGULATION_OF_LEUKOCYTE_MIGRATION		40	-0.363629	-0.891143	0.67756	0.933584	1	3788	tags=25%, list=12%, signal=28%
GOBP_NEGATIVE_REGULATION_OF_RESPONSE_TO_BIOTIC_STIMULUS	GOBP_NEGATIVE_REGULATION_OF_RESPONSE_TO_BIOTIC_STIMULUS		95	-0.353049	-0.867037	0.750542	0.933628	1	4371	tags=25%, list=14%, signal=29%
GOBP_REGULATION_OF_ALCOHOL_BIOSYNTHETIC_PROCESS	GOBP_REGULATION_OF_ALCOHOL_BIOSYNTHETIC_PROCESS		73	-0.335323	-0.868285	0.713978	0.933648	1	6380	tags=37%, list=20%, signal=46%
GOBP_POSITIVE_REGULATION_OF_RESPONSE_TO_EXTERNAL_STIMULUS	GOBP_POSITIVE_REGULATION_OF_RESPONSE_TO_EXTERNAL_STIMULUS		479	-0.292054	-0.86661	0.877934	0.933663	1	6086	tags=27%, list=19%, signal=32%
GOBP_MODULATION_BY_HOST_OF_SYMBIONT_PROCESS	GOBP_MODULATION_BY_HOST_OF_SYMBIONT_PROCESS		61	-0.331505	-0.912419	0.798611	0.933822	1	6293	tags=38%, list=20%, signal=47%
GOBP_VESICLE_DOCKING	GOBP_VESICLE_DOCKING		63	-0.322052	-0.867789	0.832669	0.93386	1	6809	tags=43%, list=22%, signal=55%
GOBP_GLAND_DEVELOPMENT	GOBP_GLAND_DEVELOPMENT		400	-0.293842	-0.913013	0.76699	0.933916	1	6553	tags=30%, list=21%, signal=37%
GOBP_MUSCLE_CELL_CELLULAR_HOMEOSTASIS	GOBP_MUSCLE_CELL_CELLULAR_HOMEOSTASIS		18	-0.38565	-0.868599	0.702259	0.933944	1	4768	tags=44%, list=15%, signal=52%
GOBP_REGULATION_OF_SODIUM_ION_TRANSMEMBRANE_TRANSPORT	GOBP_REGULATION_OF_SODIUM_ION_TRANSMEMBRANE_TRANSPORT		61	-0.334986	-0.913199	0.619632	0.933958	1	4703	tags=23%, list=15%, signal=27%
GOBP_MAINTENANCE_OF_LOCATION	GOBP_MAINTENANCE_OF_LOCATION		298	-0.300125	-0.868383	0.803758	0.933963	1	5465	tags=27%, list=17%, signal=32%
GOBP_MACROMOLECULE_METHYLATION	GOBP_MACROMOLECULE_METHYLATION		228	-0.361204	-0.892014	0.658333	0.933988	1	6522	tags=39%, list=21%, signal=49%
GOBP_EMBRYONIC_ORGAN_DEVELOPMENT	GOBP_EMBRYONIC_ORGAN_DEVELOPMENT		398	-0.291844	-0.912166	0.82227	0.933999	1	5618	tags=27%, list=18%, signal=33%
GOBP_PROTEIN_K11_LINKED_UBIQUITINATION	GOBP_PROTEIN_K11_LINKED_UBIQUITINATION		27	-0.394655	-0.864751	0.66875	0.934114	1	6287	tags=52%, list=20%, signal=65%
GOBP_AMINO_ACID_BETAINE_METABOLIC_PROCESS	GOBP_AMINO_ACID_BETAINE_METABOLIC_PROCESS		17	-0.479013	-0.913363	0.582505	0.93412	1	3066	tags=29%, list=10%, signal=33%
GOBP_POSITIVE_REGULATION_OF_NF_KAPPAB_TRANSCRIPTION_FACTOR_ACTIVITY	GOBP_POSITIVE_REGULATION_OF_NF_KAPPAB_TRANSCRIPTION_FACTOR_ACTIVITY		154	-0.305938	-0.864314	0.846639	0.934157	1	5227	tags=31%, list=17%, signal=37%
GOBP_DNA_SYNTHESIS_INVOLVED_IN_DNA_REPAIR	GOBP_DNA_SYNTHESIS_INVOLVED_IN_DNA_REPAIR		47	-0.43555	-0.868882	0.652083	0.934287	1	6430	tags=45%, list=20%, signal=56%
GOBP_REGULATION_OF_HYDROGEN_PEROXIDE_METABOLIC_PROCESS	GOBP_REGULATION_OF_HYDROGEN_PEROXIDE_METABOLIC_PROCESS		18	-0.406784	-0.863405	0.684848	0.934343	1	3787	tags=33%, list=12%, signal=38%
GOBP_REGULATION_OF_CARBOHYDRATE_CATABOLIC_PROCESS	GOBP_REGULATION_OF_CARBOHYDRATE_CATABOLIC_PROCESS		85	-0.35823	-0.868658	0.697959	0.934346	1	4249	tags=31%, list=14%, signal=35%
GOBP_REGULATION_OF_FATTY_ACID_OXIDATION	GOBP_REGULATION_OF_FATTY_ACID_OXIDATION		30	-0.428642	-0.864868	0.748299	0.934367	1	4502	tags=37%, list=14%, signal=43%
GOBP_REGULATION_OF_METALLOPEPTIDASE_ACTIVITY	GOBP_REGULATION_OF_METALLOPEPTIDASE_ACTIVITY		21	-0.388265	-0.860879	0.705495	0.934395	1	2328	tags=19%, list=7%, signal=21%
GOBP_HEPATICOBILIARY_SYSTEM_DEVELOPMENT	GOBP_HEPATICOBILIARY_SYSTEM_DEVELOPMENT		135	-0.285077	-0.861321	0.977556	0.9344	1	6441	tags=30%, list=20%, signal=38%
GOBP_REGULATION_OF_CELLULAR_RESPONSE_TO_GROWTH_FACTOR_STIMULUS	GOBP_REGULATION_OF_CELLULAR_RESPONSE_TO_GROWTH_FACTOR_STIMULUS		279	-0.315496	-0.913444	0.716129	0.934465	1	4732	tags=25%, list=15%, signal=29%
GOBP_REGULATION_OF_NOTCH_SIGNALING_PATHWAY	GOBP_REGULATION_OF_NOTCH_SIGNALING_PATHWAY		96	-0.349501	-0.869003	0.694501	0.934534	1	6493	tags=33%, list=21%, signal=42%
GOBP_REGULATION_OF_ACUTE_INFLAMMATORY_RESPONSE	GOBP_REGULATION_OF_ACUTE_INFLAMMATORY_RESPONSE		46	-0.319934	-0.864365	0.779661	0.934568	1	5227	tags=20%, list=17%, signal=23%
GOBP_COMPLEMENT_ACTIVATION_ALTERNATIVE_PATHWAY	GOBP_COMPLEMENT_ACTIVATION_ALTERNATIVE_PATHWAY		16	-0.468811	-0.863939	0.644342	0.934591	1	3135	tags=13%, list=10%, signal=14%
GOBP_EPITHELIAL_TUBE_FORMATION	GOBP_EPITHELIAL_TUBE_FORMATION		124	-0.344971	-0.86353	0.84	0.934595	1	6301	tags=39%, list=20%, signal=48%
GOBP_NUCLEOSIDE_BISPHOSPHATE_METABOLIC_PROCESS	GOBP_NUCLEOSIDE_BISPHOSPHATE_METABOLIC_PROCESS		130	-0.31718	-0.863726	0.73501	0.934655	1	5802	tags=32%, list=18%, signal=39%
GOBP_REGULATION_OF_ERAD_PATHWAY	GOBP_REGULATION_OF_ERAD_PATHWAY		17	-0.379207	-0.863089	0.732	0.934665	1	4861	tags=47%, list=15%, signal=56%
GOBP_HIPPOCAMPUS_DEVELOPMENT	GOBP_HIPPOCAMPUS_DEVELOPMENT		70	-0.361835	-0.913569	0.709172	0.934682	1	4081	tags=30%, list=13%, signal=34%
GOBP_REGULATION_OF_DENDRITE_MORPHOGENESIS	GOBP_REGULATION_OF_DENDRITE_MORPHOGENESIS		62	-0.339526	-0.919565	0.631692	0.934682	1	4303	tags=26%, list=14%, signal=30%
GOBP_REPRODUCTIVE_BEHAVIOR	GOBP_REPRODUCTIVE_BEHAVIOR		27	-0.32589	-0.862856	0.705305	0.93475	1	4919	tags=26%, list=16%, signal=31%
GOBP_MEMBRANE_REPOLARIZATION_DURING_ACTION_POTENTIAL	GOBP_MEMBRANE_REPOLARIZATION_DURING_ACTION_POTENTIAL		25	-0.350843	-0.861381	0.681435	0.934808	1	4276	tags=12%, list=14%, signal=14%
GOBP_CGMP_METABOLIC_PROCESS	GOBP_CGMP_METABOLIC_PROCESS		15	-0.351345	-0.860886	0.604418	0.934917	1	7783	tags=20%, list=25%, signal=27%
GOBP_METAL_ION_EXPORT	GOBP_METAL_ION_EXPORT		44	-0.336794	-0.919674	0.598344	0.93495	1	4312	tags=16%, list=14%, signal=18%
GOBP_EYE_MORPHOGENESIS	GOBP_EYE_MORPHOGENESIS		139	-0.299567	-0.860395	0.800429	0.935063	1	4922	tags=23%, list=16%, signal=27%
GOBP_CELLULAR_RESPONSE_TO_ALKALOID	GOBP_CELLULAR_RESPONSE_TO_ALKALOID		30	-0.333912	-0.919227	0.613035	0.935068	1	7904	tags=33%, list=25%, signal=44%
GOBP_NEGATIVE_REGULATION_OF_INTRINSIC_APOPTOTIC_SIGNALING_PATHWAY	GOBP_NEGATIVE_REGULATION_OF_INTRINSIC_APOPTOTIC_SIGNALING_PATHWAY		85	-0.353712	-0.913635	0.61674	0.935122	1	4986	tags=38%, list=16%, signal=45%
GOBP_PEPTIDYL_LYSINE_METHYLATION	GOBP_PEPTIDYL_LYSINE_METHYLATION		89	-0.395961	-0.913828	0.654661	0.935202	1	6231	tags=40%, list=20%, signal=50%
GOBP_NEUROTRANSMITTER_REUPTAKE	GOBP_NEUROTRANSMITTER_REUPTAKE		30	-0.357342	-0.862265	0.613497	0.935232	1	4133	tags=20%, list=13%, signal=23%
GOBP_NEURON_CELLULAR_HOMEOSTASIS	GOBP_NEURON_CELLULAR_HOMEOSTASIS		30	-0.348529	-0.861415	0.719828	0.935276	1	7625	tags=37%, list=24%, signal=48%
GOBP_PATTERN_RECOGNITION_RECEPTOR_SIGNALING_PATHWAY	GOBP_PATTERN_RECOGNITION_RECEPTOR_SIGNALING_PATHWAY		187	-0.33353	-0.861609	0.739035	0.935307	1	6803	tags=39%, list=22%, signal=49%
GOBP_REGULATION_OF_PHOSPHOPROTEIN_PHOSPHATASE_ACTIVITY	GOBP_REGULATION_OF_PHOSPHOPROTEIN_PHOSPHATASE_ACTIVITY		101	-0.338793	-0.921946	0.701835	0.935335	1	5482	tags=37%, list=17%, signal=44%
GOBP_PRIMARY_ALCOHOL_METABOLIC_PROCESS	GOBP_PRIMARY_ALCOHOL_METABOLIC_PROCESS		93	-0.339445	-0.919756	0.613248	0.935339	1	5944	tags=27%, list=19%, signal=33%
GOBP_ESTABLISHMENT_OR_MAINTENANCE_OF_CELL_POLARITY	GOBP_ESTABLISHMENT_OR_MAINTENANCE_OF_CELL_POLARITY		197	-0.31023	-0.859842	0.898148	0.935402	1	4647	tags=32%, list=15%, signal=37%
GOBP_NEGATIVE_REGULATION_OF_LIPID_TRANSPORT	GOBP_NEGATIVE_REGULATION_OF_LIPID_TRANSPORT		47	-0.319373	-0.917032	0.581545	0.935407	1	4282	tags=17%, list=14%, signal=20%
GOBP_PYRIMIDINE_CONTAINING_COMPOUND_BIOSYNTHETIC_PROCESS	GOBP_PYRIMIDINE_CONTAINING_COMPOUND_BIOSYNTHETIC_PROCESS		34	-0.461882	-0.922047	0.616034	0.935635	1	5091	tags=44%, list=16%, signal=53%
GOBP_REGULATION_OF_GTPASE_ACTIVITY	GOBP_REGULATION_OF_GTPASE_ACTIVITY		447	-0.304903	-0.859953	0.875269	0.935674	1	5277	tags=30%, list=17%, signal=36%
GOBP_CELL_GROWTH	GOBP_CELL_GROWTH		436	-0.310511	-0.921449	0.664399	0.935702	1	6384	tags=34%, list=20%, signal=42%
GOBP_NEGATIVE_REGULATION_OF_VIRAL_GENOME_REPLICATION	GOBP_NEGATIVE_REGULATION_OF_VIRAL_GENOME_REPLICATION		49	-0.398761	-0.921654	0.593496	0.935705	1	4247	tags=35%, list=14%, signal=40%
GOBP_CELL_FATE_SPECIFICATION	GOBP_CELL_FATE_SPECIFICATION		85	-0.31391	-0.858079	0.780269	0.935707	1	6537	tags=20%, list=21%, signal=25%
GOBP_PEPTIDYL_LYSINE_ACETYLATION	GOBP_PEPTIDYL_LYSINE_ACETYLATION		145	-0.357069	-0.919832	0.621181	0.935718	1	5226	tags=38%, list=17%, signal=45%
GOBP_POSITIVE_REGULATION_OF_CALCIUM_ION_TRANSPORT	GOBP_POSITIVE_REGULATION_OF_CALCIUM_ION_TRANSPORT		112	-0.352387	-0.913866	0.657016	0.93574	1	4450	tags=21%, list=14%, signal=24%
GOBP_SYNAPTIC_MEMBRANE_ADHESION	GOBP_SYNAPTIC_MEMBRANE_ADHESION		25	-0.314904	-0.862279	0.774834	0.93574	1	3889	tags=16%, list=12%, signal=18%
GOBP_NEGATIVE_REGULATION_OF_FATTY_ACID_BIOSYNTHETIC_PROCESS	GOBP_NEGATIVE_REGULATION_OF_FATTY_ACID_BIOSYNTHETIC_PROCESS		20	-0.355196	-0.922195	0.623874	0.935837	1	8187	tags=50%, list=26%, signal=68%
GOBP_MITOTIC_DNA_INTEGRITY_CHECKPOINT	GOBP_MITOTIC_DNA_INTEGRITY_CHECKPOINT		95	-0.33864	-0.861611	0.728601	0.935844	1	4895	tags=35%, list=16%, signal=41%
GOBP_NEGATIVE_REGULATION_OF_GTPASE_ACTIVITY	GOBP_NEGATIVE_REGULATION_OF_GTPASE_ACTIVITY		45	-0.328292	-0.858222	0.802734	0.935895	1	4418	tags=31%, list=14%, signal=36%
GOBP_MESONEPHRIC_TUBULE_MORPHOGENESIS	GOBP_MESONEPHRIC_TUBULE_MORPHOGENESIS		59	-0.360962	-0.919961	0.586614	0.935947	1	5621	tags=29%, list=18%, signal=35%
GOBP_CELLULAR_RESPONSE_TO_RETINOIC_ACID	GOBP_CELLULAR_RESPONSE_TO_RETINOIC_ACID		60	-0.380822	-0.918726	0.641822	0.935947	1	6214	tags=35%, list=20%, signal=44%
GOBP_NEGATIVE_REGULATION_OF_CELL_DEVELOPMENT	GOBP_NEGATIVE_REGULATION_OF_CELL_DEVELOPMENT		163	-0.311992	-0.920967	0.652268	0.935954	1	4853	tags=26%, list=15%, signal=30%
GOBP_NEGATIVE_REGULATION_OF_GLUCONEOGENESIS	GOBP_NEGATIVE_REGULATION_OF_GLUCONEOGENESIS		15	-0.373536	-0.917059	0.658947	0.935955	1	345	tags=13%, list=1%, signal=13%
GOBP_POSITIVE_REGULATION_OF_ISOTYPE_SWITCHING	GOBP_POSITIVE_REGULATION_OF_ISOTYPE_SWITCHING		19	-0.503931	-0.858384	0.75	0.935986	1	5523	tags=42%, list=18%, signal=51%
GOBP_NUCLEOSIDE_PHOSPHATE_BIOSYNTHETIC_PROCESS	GOBP_NUCLEOSIDE_PHOSPHATE_BIOSYNTHETIC_PROCESS		210	-0.345032	-0.920128	0.611714	0.936006	1	5091	tags=31%, list=16%, signal=37%
GOBP_FIBRINOLYSIS	GOBP_FIBRINOLYSIS		25	-0.366125	-0.921119	0.566292	0.93609	1	3595	tags=16%, list=11%, signal=18%
GOBP_POSITIVE_REGULATION_OF_I_KAPPAB_KINASE_NF_KAPPAB_SIGNALING	GOBP_POSITIVE_REGULATION_OF_I_KAPPAB_KINASE_NF_KAPPAB_SIGNALING		172	-0.352419	-0.922307	0.668132	0.936134	1	5637	tags=39%, list=18%, signal=47%
GOBP_REGULATION_OF_TRANSLATION_NCRNA_MEDIATED	GOBP_REGULATION_OF_TRANSLATION_NCRNA_MEDIATED		69	-0.229768	-0.917825	0.620408	0.936193	1	9024	tags=25%, list=29%, signal=34%
GOBP_IRON_ION_TRANSPORT	GOBP_IRON_ION_TRANSPORT		75	-0.387172	-0.920489	0.542977	0.936203	1	5159	tags=36%, list=16%, signal=43%
GOBP_NCRNA_TRANSCRIPTION	GOBP_NCRNA_TRANSCRIPTION		92	-0.432848	-0.92248	0.634199	0.936211	1	5724	tags=52%, list=18%, signal=64%
GOBP_METAL_ION_TRANSPORT	GOBP_METAL_ION_TRANSPORT		452	-0.288586	-0.924287	0.648472	0.936271	1	4618	tags=19%, list=15%, signal=22%
GOBP_NEGATIVE_REGULATION_OF_CELL_CYCLE_PHASE_TRANSITION	GOBP_NEGATIVE_REGULATION_OF_CELL_CYCLE_PHASE_TRANSITION		243	-0.372103	-0.861649	0.672131	0.936304	1	5681	tags=43%, list=18%, signal=52%
GOBP_CELLULAR_RESPONSE_TO_DEXAMETHASONE_STIMULUS	GOBP_CELLULAR_RESPONSE_TO_DEXAMETHASONE_STIMULUS		29	-0.403235	-0.930176	0.522541	0.936318	1	4572	tags=31%, list=15%, signal=36%
GOBP_REGULATION_OF_MEMBRANE_LIPID_DISTRIBUTION	GOBP_REGULATION_OF_MEMBRANE_LIPID_DISTRIBUTION		52	-0.364574	-0.930568	0.601322	0.936324	1	4767	tags=23%, list=15%, signal=27%
GOBP_RESPONSE_TO_TOPOLOGICALLY_INCORRECT_PROTEIN	GOBP_RESPONSE_TO_TOPOLOGICALLY_INCORRECT_PROTEIN		188	-0.349893	-0.913884	0.637555	0.936328	1	5176	tags=36%, list=16%, signal=42%
GOBP_POSITIVE_REGULATION_OF_B_CELL_MEDIATED_IMMUNITY	GOBP_POSITIVE_REGULATION_OF_B_CELL_MEDIATED_IMMUNITY		29	-0.434788	-0.917142	0.710588	0.936374	1	5523	tags=28%, list=18%, signal=33%
GOBP_SEMAPHORIN_PLEXIN_SIGNALING_PATHWAY	GOBP_SEMAPHORIN_PLEXIN_SIGNALING_PATHWAY		40	-0.413921	-0.91797	0.623431	0.936377	1	4853	tags=35%, list=15%, signal=41%
GOBP_PEPTIDYL_TYROSINE_DEPHOSPHORYLATION	GOBP_PEPTIDYL_TYROSINE_DEPHOSPHORYLATION		98	-0.297564	-0.85842	0.906183	0.936434	1	6488	tags=36%, list=21%, signal=45%
GOBP_COBALAMIN_METABOLIC_PROCESS	GOBP_COBALAMIN_METABOLIC_PROCESS		20	-0.400855	-0.923166	0.608511	0.936548	1	6444	tags=45%, list=21%, signal=57%
GOBP_KERATAN_SULFATE_BIOSYNTHETIC_PROCESS	GOBP_KERATAN_SULFATE_BIOSYNTHETIC_PROCESS		27	-0.385808	-0.920548	0.607438	0.936627	1	5964	tags=33%, list=19%, signal=41%
GOBP_NEGATIVE_REGULATION_OF_KINASE_ACTIVITY	GOBP_NEGATIVE_REGULATION_OF_KINASE_ACTIVITY		241	-0.320283	-0.920131	0.753915	0.936651	1	4348	tags=29%, list=14%, signal=33%
GOBP_POSITIVE_REGULATION_OF_HISTONE_DEACETYLATION	GOBP_POSITIVE_REGULATION_OF_HISTONE_DEACETYLATION		17	-0.383209	-0.916225	0.647525	0.936659	1	4283	tags=29%, list=14%, signal=34%
GOBP_AXIS_ELONGATION	GOBP_AXIS_ELONGATION		27	-0.519929	-0.922748	0.666667	0.936661	1	7120	tags=52%, list=23%, signal=67%
GOBP_REGULATION_OF_MUSCLE_HYPERTROPHY	GOBP_REGULATION_OF_MUSCLE_HYPERTROPHY		60	-0.346528	-0.930654	0.698113	0.936713	1	3014	tags=20%, list=10%, signal=22%
GOBP_L_GLUTAMATE_IMPORT_ACROSS_PLASMA_MEMBRANE	GOBP_L_GLUTAMATE_IMPORT_ACROSS_PLASMA_MEMBRANE		15	-0.389616	-0.854459	0.662069	0.936722	1	4133	tags=20%, list=13%, signal=23%
GOBP_MODULATION_BY_SYMBIONT_OF_ENTRY_INTO_HOST	GOBP_MODULATION_BY_SYMBIONT_OF_ENTRY_INTO_HOST		46	-0.393729	-0.930254	0.548902	0.936732	1	6354	tags=33%, list=20%, signal=41%
GOBP_NEGATIVE_REGULATION_OF_APOPTOTIC_SIGNALING_PATHWAY	GOBP_NEGATIVE_REGULATION_OF_APOPTOTIC_SIGNALING_PATHWAY		210	-0.314437	-0.924351	0.747619	0.936746	1	6611	tags=40%, list=21%, signal=50%
GOBP_CELLULAR_IRON_ION_HOMEOSTASIS	GOBP_CELLULAR_IRON_ION_HOMEOSTASIS		67	-0.341807	-0.917234	0.633684	0.936756	1	4570	tags=30%, list=15%, signal=35%
GOBP_REGULATION_OF_PEPTIDE_HORMONE_SECRETION	GOBP_REGULATION_OF_PEPTIDE_HORMONE_SECRETION		192	-0.287934	-0.916011	0.672304	0.936775	1	4644	tags=20%, list=15%, signal=23%
GOBP_POSITIVE_REGULATION_OF_INTERLEUKIN_2_PRODUCTION	GOBP_POSITIVE_REGULATION_OF_INTERLEUKIN_2_PRODUCTION		30	-0.37287	-0.918237	0.655844	0.936787	1	4348	tags=27%, list=14%, signal=31%
GOBP_REGULATION_OF_MITOTIC_SPINDLE_ASSEMBLY	GOBP_REGULATION_OF_MITOTIC_SPINDLE_ASSEMBLY		17	-0.382269	-0.854846	0.791045	0.936829	1	4494	tags=53%, list=14%, signal=62%
GOBP_REGULATION_OF_DNA_TEMPLATED_TRANSCRIPTION_INITIATION	GOBP_REGULATION_OF_DNA_TEMPLATED_TRANSCRIPTION_INITIATION		43	-0.36686	-0.922488	0.686848	0.936841	1	6253	tags=47%, list=20%, signal=58%
GOBP_REGULATION_OF_GLIAL_CELL_DIFFERENTIATION	GOBP_REGULATION_OF_GLIAL_CELL_DIFFERENTIATION		64	-0.337763	-0.915818	0.681725	0.936852	1	6491	tags=34%, list=21%, signal=43%
GOBP_FEMALE_GENITALIA_DEVELOPMENT	GOBP_FEMALE_GENITALIA_DEVELOPMENT		16	-0.387871	-0.858472	0.701944	0.936854	1	4572	tags=19%, list=15%, signal=22%
GOBP_REGULATION_OF_PHOSPHOLIPASE_ACTIVITY	GOBP_REGULATION_OF_PHOSPHOLIPASE_ACTIVITY		69	-0.324962	-0.918019	0.671982	0.936865	1	7291	tags=29%, list=23%, signal=38%
GOBP_WNT_SIGNALING_PATHWAY_CALCIUM_MODULATING_PATHWAY	GOBP_WNT_SIGNALING_PATHWAY_CALCIUM_MODULATING_PATHWAY		34	-0.395684	-0.913913	0.652452	0.936876	1	2763	tags=32%, list=9%, signal=35%
GOBP_RENAL_SYSTEM_VASCULATURE_DEVELOPMENT	GOBP_RENAL_SYSTEM_VASCULATURE_DEVELOPMENT		26	-0.407663	-0.85415	0.827731	0.936914	1	6013	tags=42%, list=19%, signal=52%
GOBP_PROTEIN_LOCALIZATION_TO_CYTOSKELETON	GOBP_PROTEIN_LOCALIZATION_TO_CYTOSKELETON		51	-0.402179	-0.916325	0.612288	0.936972	1	4919	tags=39%, list=16%, signal=46%
GOBP_DETECTION_OF_STIMULUS_INVOLVED_IN_SENSORY_PERCEPTION_OF_PAIN	GOBP_DETECTION_OF_STIMULUS_INVOLVED_IN_SENSORY_PERCEPTION_OF_PAIN		22	-0.387302	-0.854982	0.744376	0.937015	1	5510	tags=32%, list=18%, signal=39%
GOBP_NEGATIVE_REGULATION_OF_DNA_BINDING	GOBP_NEGATIVE_REGULATION_OF_DNA_BINDING		50	-0.342967	-0.923216	0.681913	0.937054	1	4012	tags=24%, list=13%, signal=27%
GOBP_CARDIAC_CONDUCTION	GOBP_CARDIAC_CONDUCTION		146	-0.264094	-0.854537	0.767857	0.937056	1	4410	tags=16%, list=14%, signal=18%
GOBP_SPHINGOLIPID_BIOSYNTHETIC_PROCESS	GOBP_SPHINGOLIPID_BIOSYNTHETIC_PROCESS		89	-0.317472	-0.922821	0.628231	0.937075	1	6454	tags=37%, list=21%, signal=47%
GOBP_POSITIVE_REGULATION_OF_EXCITATORY_POSTSYNAPTIC_POTENTIAL	GOBP_POSITIVE_REGULATION_OF_EXCITATORY_POSTSYNAPTIC_POTENTIAL		27	-0.35739	-0.923417	0.643443	0.937079	1	10589	tags=48%, list=34%, signal=73%
GOBP_SKELETAL_SYSTEM_MORPHOGENESIS	GOBP_SKELETAL_SYSTEM_MORPHOGENESIS		203	-0.297369	-0.914031	0.740506	0.937092	1	5406	tags=25%, list=17%, signal=30%
GOBP_AMINOGLYCAN_METABOLIC_PROCESS	GOBP_AMINOGLYCAN_METABOLIC_PROCESS		164	-0.355564	-0.924639	0.593361	0.937092	1	6517	tags=34%, list=21%, signal=43%
GOBP_DORSAL_SPINAL_CORD_DEVELOPMENT	GOBP_DORSAL_SPINAL_CORD_DEVELOPMENT		18	-0.367735	-0.858567	0.654506	0.937158	1	7119	tags=22%, list=23%, signal=29%
GOBP_EXIT_FROM_MITOSIS	GOBP_EXIT_FROM_MITOSIS		27	-0.43136	-0.924399	0.588358	0.937224	1	5758	tags=48%, list=18%, signal=59%
GOBP_NEGATIVE_REGULATION_OF_PROTEOLYSIS	GOBP_NEGATIVE_REGULATION_OF_PROTEOLYSIS		318	-0.282957	-0.917269	0.795872	0.937278	1	4733	tags=21%, list=15%, signal=25%
GOBP_SULFUR_COMPOUND_TRANSPORT	GOBP_SULFUR_COMPOUND_TRANSPORT		49	-0.343283	-0.915026	0.668874	0.937314	1	3966	tags=31%, list=13%, signal=35%
GOBP_TRANSCRIPTION_COUPLED_NUCLEOTIDE_EXCISION_REPAIR	GOBP_TRANSCRIPTION_COUPLED_NUCLEOTIDE_EXCISION_REPAIR		72	-0.434401	-0.855075	0.694915	0.937323	1	5285	tags=50%, list=17%, signal=60%
GOBP_NEGATIVE_REGULATION_OF_TRANSMEMBRANE_RECEPTOR_PROTEIN_SERINE_THREONINE_KINASE_SIGNALING_PATHWAY	GOBP_NEGATIVE_REGULATION_OF_TRANSMEMBRANE_RECEPTOR_PROTEIN_SERINE_THREONINE_KINASE_SIGNALING_PATHWAY		125	-0.350083	-0.929413	0.587853	0.937326	1	4543	tags=27%, list=14%, signal=32%
GOBP_ESTABLISHMENT_OF_MITOCHONDRION_LOCALIZATION	GOBP_ESTABLISHMENT_OF_MITOCHONDRION_LOCALIZATION		22	-0.405877	-0.915464	0.609856	0.937333	1	3981	tags=36%, list=13%, signal=42%
GOBP_TYPE_I_INTERFERON_PRODUCTION	GOBP_TYPE_I_INTERFERON_PRODUCTION		120	-0.348403	-0.924765	0.668763	0.937344	1	6803	tags=48%, list=22%, signal=60%
GOBP_REGULATION_OF_INSULIN_RECEPTOR_SIGNALING_PATHWAY	GOBP_REGULATION_OF_INSULIN_RECEPTOR_SIGNALING_PATHWAY		64	-0.300513	-0.915226	0.733906	0.937368	1	4282	tags=19%, list=14%, signal=22%
GOBP_POSITIVE_REGULATION_OF_MAP_KINASE_ACTIVITY	GOBP_POSITIVE_REGULATION_OF_MAP_KINASE_ACTIVITY		219	-0.330052	-0.930659	0.615385	0.937386	1	5527	tags=30%, list=18%, signal=36%
GOBP_SNRNA_TRANSCRIPTION	GOBP_SNRNA_TRANSCRIPTION		67	-0.427352	-0.929589	0.60307	0.937423	1	5235	tags=52%, list=17%, signal=63%
GOBP_UTERUS_DEVELOPMENT	GOBP_UTERUS_DEVELOPMENT		18	-0.405428	-0.855233	0.638344	0.937501	1	6484	tags=39%, list=21%, signal=49%
GOBP_REGULATION_OF_DEVELOPMENTAL_GROWTH	GOBP_REGULATION_OF_DEVELOPMENTAL_GROWTH		303	-0.29276	-0.858625	0.850427	0.937538	1	6214	tags=28%, list=20%, signal=35%
GOBP_NEGATIVE_REGULATION_OF_CELLULAR_RESPONSE_TO_GROWTH_FACTOR_STIMULUS	GOBP_NEGATIVE_REGULATION_OF_CELLULAR_RESPONSE_TO_GROWTH_FACTOR_STIMULUS		101	-0.335556	-0.914089	0.637339	0.937569	1	5226	tags=28%, list=17%, signal=33%
GOBP_NEGATIVE_REGULATION_OF_RNA_CATABOLIC_PROCESS	GOBP_NEGATIVE_REGULATION_OF_RNA_CATABOLIC_PROCESS		56	-0.376115	-0.924891	0.573055	0.937616	1	2998	tags=23%, list=10%, signal=26%
GOBP_POSITIVE_REGULATION_OF_ORGAN_GROWTH	GOBP_POSITIVE_REGULATION_OF_ORGAN_GROWTH		47	-0.318651	-0.858754	0.877847	0.937735	1	6013	tags=23%, list=19%, signal=29%
GOBP_HEART_FIELD_SPECIFICATION	GOBP_HEART_FIELD_SPECIFICATION		18	-0.364317	-0.923419	0.623853	0.937739	1	10563	tags=56%, list=34%, signal=84%
GOBP_MAINTENANCE_OF_PROTEIN_LOCATION_IN_CELL	GOBP_MAINTENANCE_OF_PROTEIN_LOCATION_IN_CELL		61	-0.344999	-0.930736	0.638158	0.9378	1	4280	tags=30%, list=14%, signal=34%
GOBP_REGULATION_OF_EPITHELIAL_CELL_DIFFERENTIATION	GOBP_REGULATION_OF_EPITHELIAL_CELL_DIFFERENTIATION		145	-0.327824	-0.914632	0.668724	0.937851	1	5706	tags=28%, list=18%, signal=34%
GOBP_FUCOSYLATION	GOBP_FUCOSYLATION		15	-0.391179	-0.855301	0.672165	0.937852	1	4271	tags=27%, list=14%, signal=31%
GOBP_RESPONSE_TO_NITRIC_OXIDE	GOBP_RESPONSE_TO_NITRIC_OXIDE		18	-0.424667	-0.914424	0.582677	0.937852	1	6041	tags=39%, list=19%, signal=48%
GOBP_VERY_LONG_CHAIN_FATTY_ACID_METABOLIC_PROCESS	GOBP_VERY_LONG_CHAIN_FATTY_ACID_METABOLIC_PROCESS		28	-0.381728	-0.923564	0.616667	0.937972	1	2974	tags=25%, list=9%, signal=28%
GOBP_EPITHELIAL_STRUCTURE_MAINTENANCE	GOBP_EPITHELIAL_STRUCTURE_MAINTENANCE		27	-0.369905	-0.855461	0.794811	0.93798	1	5680	tags=30%, list=18%, signal=36%
GOBP_REGULATION_OF_AUTOPHAGOSOME_ASSEMBLY	GOBP_REGULATION_OF_AUTOPHAGOSOME_ASSEMBLY		36	-0.405096	-0.914093	0.622754	0.938199	1	4738	tags=50%, list=15%, signal=59%
GOBP_REGULATION_OF_HORMONE_LEVELS	GOBP_REGULATION_OF_HORMONE_LEVELS		481	-0.278983	-0.924913	0.660044	0.938226	1	4695	tags=17%, list=15%, signal=20%
GOBP_BILE_ACID_METABOLIC_PROCESS	GOBP_BILE_ACID_METABOLIC_PROCESS		49	-0.374268	-0.855568	0.750547	0.938252	1	5889	tags=33%, list=19%, signal=40%
GOBP_RESPONSE_TO_STIMULUS_INVOLVED_IN_REGULATION_OF_MUSCLE_ADAPTATION	GOBP_RESPONSE_TO_STIMULUS_INVOLVED_IN_REGULATION_OF_MUSCLE_ADAPTATION		16	-0.339099	-0.853322	0.666667	0.938426	1	9069	tags=38%, list=29%, signal=53%
GOBP_PROTEIN_K63_LINKED_DEUBIQUITINATION	GOBP_PROTEIN_K63_LINKED_DEUBIQUITINATION		28	-0.386043	-0.930743	0.561331	0.938457	1	4980	tags=39%, list=16%, signal=47%
GOBP_MEMBRANE_FUSION	GOBP_MEMBRANE_FUSION		151	-0.336204	-0.928629	0.656566	0.938545	1	7206	tags=46%, list=23%, signal=59%
GOBP_URETER_DEVELOPMENT	GOBP_URETER_DEVELOPMENT		18	-0.436295	-0.928432	0.632967	0.938549	1	6619	tags=50%, list=21%, signal=63%
GOBP_MUSCLE_FILAMENT_SLIDING	GOBP_MUSCLE_FILAMENT_SLIDING		39	-0.310043	-0.925001	0.565489	0.938616	1	804	tags=5%, list=3%, signal=5%
GOBP_CELLULAR_RESPONSE_TO_LEPTIN_STIMULUS	GOBP_CELLULAR_RESPONSE_TO_LEPTIN_STIMULUS		19	-0.367603	-0.855621	0.805941	0.938633	1	7148	tags=58%, list=23%, signal=75%
GOBP_REGULATION_OF_KIDNEY_DEVELOPMENT	GOBP_REGULATION_OF_KIDNEY_DEVELOPMENT		30	-0.471567	-0.930878	0.632287	0.938675	1	5602	tags=37%, list=18%, signal=45%
GOBP_ONE_CARBON_METABOLIC_PROCESS	GOBP_ONE_CARBON_METABOLIC_PROCESS		38	-0.408813	-0.93106	0.57085	0.938757	1	3806	tags=24%, list=12%, signal=27%
GOBP_REGULATION_OF_LYMPHOCYTE_MIGRATION	GOBP_REGULATION_OF_LYMPHOCYTE_MIGRATION		56	-0.399432	-0.925138	0.592593	0.938824	1	4703	tags=29%, list=15%, signal=34%
GOBP_POSITIVE_REGULATION_OF_B_CELL_ACTIVATION	GOBP_POSITIVE_REGULATION_OF_B_CELL_ACTIVATION		70	-0.363336	-0.856162	0.808153	0.938932	1	5853	tags=39%, list=19%, signal=47%
GOBP_POSITIVE_REGULATION_OF_TRANSMEMBRANE_TRANSPORT	GOBP_POSITIVE_REGULATION_OF_TRANSMEMBRANE_TRANSPORT		191	-0.290732	-0.856332	0.824561	0.939026	1	4710	tags=17%, list=15%, signal=20%
GOBP_POSITIVE_REGULATION_OF_PROTEIN_SERINE_THREONINE_KINASE_ACTIVITY	GOBP_POSITIVE_REGULATION_OF_PROTEIN_SERINE_THREONINE_KINASE_ACTIVITY		295	-0.320476	-0.928668	0.682353	0.93909	1	4925	tags=28%, list=16%, signal=33%
GOBP_CELLULAR_TRANSITION_METAL_ION_HOMEOSTASIS	GOBP_CELLULAR_TRANSITION_METAL_ION_HOMEOSTASIS		113	-0.336748	-0.855634	0.677419	0.939139	1	6420	tags=37%, list=20%, signal=47%
GOBP_ACTIVATION_OF_MAPKK_ACTIVITY	GOBP_ACTIVATION_OF_MAPKK_ACTIVITY		47	-0.335481	-0.925207	0.670306	0.939232	1	7867	tags=45%, list=25%, signal=60%
GOBP_SYNAPTIC_TRANSMISSION_GLUTAMATERGIC	GOBP_SYNAPTIC_TRANSMISSION_GLUTAMATERGIC		89	-0.296407	-0.931104	0.595789	0.939291	1	8333	tags=27%, list=27%, signal=37%
GOBP_CARDIAC_SEPTUM_DEVELOPMENT	GOBP_CARDIAC_SEPTUM_DEVELOPMENT		89	-0.35524	-0.855784	0.77572	0.939335	1	6145	tags=35%, list=20%, signal=43%
GOBP_POSITIVE_REGULATION_OF_SECRETION	GOBP_POSITIVE_REGULATION_OF_SECRETION		282	-0.285714	-0.856402	0.852097	0.939388	1	7291	tags=33%, list=23%, signal=42%
GOBP_ALPHA_AMINO_ACID_METABOLIC_PROCESS	GOBP_ALPHA_AMINO_ACID_METABOLIC_PROCESS		171	-0.345532	-0.931666	0.559748	0.939396	1	5922	tags=29%, list=19%, signal=35%
GOBP_DENDRITE_MORPHOGENESIS	GOBP_DENDRITE_MORPHOGENESIS		130	-0.31981	-0.925356	0.640257	0.939415	1	6638	tags=33%, list=21%, signal=42%
GOBP_POSITIVE_REGULATION_OF_LYMPHOCYTE_MIGRATION	GOBP_POSITIVE_REGULATION_OF_LYMPHOCYTE_MIGRATION		36	-0.403283	-0.852047	0.712963	0.939468	1	4703	tags=28%, list=15%, signal=33%
GOBP_POSITIVE_REGULATION_OF_CELL_CYCLE_PHASE_TRANSITION	GOBP_POSITIVE_REGULATION_OF_CELL_CYCLE_PHASE_TRANSITION		98	-0.365159	-0.851811	0.686598	0.939507	1	6564	tags=39%, list=21%, signal=49%
GOBP_REGULATION_OF_POTASSIUM_ION_TRANSMEMBRANE_TRANSPORTER_ACTIVITY	GOBP_REGULATION_OF_POTASSIUM_ION_TRANSMEMBRANE_TRANSPORTER_ACTIVITY		59	-0.27023	-0.852657	0.82241	0.93962	1	9260	tags=34%, list=29%, signal=48%
GOBP_ACTIVATION_OF_IMMUNE_RESPONSE	GOBP_ACTIVATION_OF_IMMUNE_RESPONSE		427	-0.330129	-0.931201	0.601852	0.939624	1	5637	tags=29%, list=18%, signal=35%
GOBP_CORNIFICATION	GOBP_CORNIFICATION		109	-0.21434	-0.92605	0.636364	0.93974	1	8288	tags=21%, list=26%, signal=29%
GOBP_REGULATION_OF_DEFENSE_RESPONSE_TO_VIRUS_BY_VIRUS	GOBP_REGULATION_OF_DEFENSE_RESPONSE_TO_VIRUS_BY_VIRUS		29	-0.38741	-0.85214	0.688935	0.939783	1	6221	tags=48%, list=20%, signal=60%
GOBP_BIOLOGICAL_PROCESS_INVOLVED_IN_INTERACTION_WITH_SYMBIONT	GOBP_BIOLOGICAL_PROCESS_INVOLVED_IN_INTERACTION_WITH_SYMBIONT		91	-0.321236	-0.93196	0.706468	0.939811	1	6293	tags=30%, list=20%, signal=37%
GOBP_SYNAPSE_ASSEMBLY	GOBP_SYNAPSE_ASSEMBLY		161	-0.304458	-0.931724	0.641758	0.939904	1	4908	tags=20%, list=16%, signal=24%
GOBP_TRANSLATIONAL_ELONGATION	GOBP_TRANSLATIONAL_ELONGATION		122	-0.488644	-0.925387	0.631799	0.939983	1	3892	tags=51%, list=12%, signal=58%
GOBP_POST_GOLGI_VESICLE_MEDIATED_TRANSPORT	GOBP_POST_GOLGI_VESICLE_MEDIATED_TRANSPORT		97	-0.344891	-0.852246	0.737475	0.940094	1	5616	tags=41%, list=18%, signal=50%
GOBP_ANTIGEN_PROCESSING_AND_PRESENTATION	GOBP_ANTIGEN_PROCESSING_AND_PRESENTATION		230	-0.393481	-0.925742	0.560284	0.940142	1	5162	tags=38%, list=16%, signal=45%
GOBP_POSITIVE_REGULATION_OF_CELL_CYCLE_G2_M_PHASE_TRANSITION	GOBP_POSITIVE_REGULATION_OF_CELL_CYCLE_G2_M_PHASE_TRANSITION		28	-0.446877	-0.931215	0.582	0.940255	1	6775	tags=46%, list=22%, signal=59%
GOBP_CARDIAC_CHAMBER_DEVELOPMENT	GOBP_CARDIAC_CHAMBER_DEVELOPMENT		143	-0.351455	-0.926061	0.629167	0.940375	1	6145	tags=33%, list=20%, signal=41%
GOBP_ACTION_POTENTIAL	GOBP_ACTION_POTENTIAL		131	-0.302325	-0.931989	0.598326	0.940396	1	5752	tags=22%, list=18%, signal=27%
GOBP_METANEPHRIC_MESENCHYME_DEVELOPMENT	GOBP_METANEPHRIC_MESENCHYME_DEVELOPMENT		15	-0.594972	-0.925388	0.722084	0.940653	1	3225	tags=47%, list=10%, signal=52%
GOBP_THYMIC_T_CELL_SELECTION	GOBP_THYMIC_T_CELL_SELECTION		22	-0.409357	-0.926168	0.542443	0.940708	1	5226	tags=32%, list=17%, signal=38%
GOBP_REGULATION_OF_HEMATOPOIETIC_PROGENITOR_CELL_DIFFERENTIATION	GOBP_REGULATION_OF_HEMATOPOIETIC_PROGENITOR_CELL_DIFFERENTIATION		88	-0.423596	-0.927156	0.581967	0.940774	1	4376	tags=42%, list=14%, signal=49%
GOBP_REGULATION_OF_VIRAL_INDUCED_CYTOPLASMIC_PATTERN_RECOGNITION_RECEPTOR_SIGNALING_PATHWAY	GOBP_REGULATION_OF_VIRAL_INDUCED_CYTOPLASMIC_PATTERN_RECOGNITION_RECEPTOR_SIGNALING_PATHWAY		19	-0.414584	-0.927356	0.611336	0.940792	1	4008	tags=42%, list=13%, signal=48%
GOBP_NEGATIVE_REGULATION_OF_TRANSCRIPTION_REGULATORY_REGION_DNA_BINDING	GOBP_NEGATIVE_REGULATION_OF_TRANSCRIPTION_REGULATORY_REGION_DNA_BINDING		20	-0.404006	-0.927507	0.594017	0.940971	1	4012	tags=20%, list=13%, signal=23%
GOBP_SPLICEOSOMAL_SNRNP_ASSEMBLY	GOBP_SPLICEOSOMAL_SNRNP_ASSEMBLY		40	-0.520682	-0.931995	0.603239	0.941064	1	4451	tags=45%, list=14%, signal=52%
GOBP_REGULATION_OF_CYSTEINE_TYPE_ENDOPEPTIDASE_ACTIVITY	GOBP_REGULATION_OF_CYSTEINE_TYPE_ENDOPEPTIDASE_ACTIVITY		219	-0.313033	-0.926213	0.684932	0.941232	1	5527	tags=30%, list=18%, signal=36%
GOBP_NEGATIVE_REGULATION_OF_MACROAUTOPHAGY	GOBP_NEGATIVE_REGULATION_OF_MACROAUTOPHAGY		32	-0.420583	-0.932141	0.591489	0.941265	1	4485	tags=34%, list=14%, signal=40%
GOBP_RENAL_WATER_HOMEOSTASIS	GOBP_RENAL_WATER_HOMEOSTASIS		38	-0.335616	-0.850831	0.683128	0.941434	1	3825	tags=16%, list=12%, signal=18%
GOBP_PURINE_CONTAINING_COMPOUND_BIOSYNTHETIC_PROCESS	GOBP_PURINE_CONTAINING_COMPOUND_BIOSYNTHETIC_PROCESS		165	-0.355017	-0.92674	0.584746	0.941511	1	5066	tags=31%, list=16%, signal=37%
GOBP_LYTIC_VACUOLE_ORGANIZATION	GOBP_LYTIC_VACUOLE_ORGANIZATION		63	-0.430858	-0.926243	0.599198	0.94178	1	6684	tags=51%, list=21%, signal=64%
GOBP_LIPID_TRANSLOCATION	GOBP_LIPID_TRANSLOCATION		47	-0.355181	-0.850011	0.692308	0.941851	1	4448	tags=21%, list=14%, signal=25%
GOBP_REGULATION_OF_EXTRINSIC_APOPTOTIC_SIGNALING_PATHWAY	GOBP_REGULATION_OF_EXTRINSIC_APOPTOTIC_SIGNALING_PATHWAY		150	-0.330727	-0.932144	0.66309	0.94194	1	4494	tags=29%, list=14%, signal=33%
GOBP_REGULATION_OF_PROTEIN_LOCALIZATION_TO_PLASMA_MEMBRANE	GOBP_REGULATION_OF_PROTEIN_LOCALIZATION_TO_PLASMA_MEMBRANE		95	-0.358242	-0.932472	0.576	0.942156	1	6565	tags=43%, list=21%, signal=54%
GOBP_BONE_CELL_DEVELOPMENT	GOBP_BONE_CELL_DEVELOPMENT		30	-0.340992	-0.84902	0.848156	0.942246	1	4695	tags=33%, list=15%, signal=39%
GOBP_AGING	GOBP_AGING		287	-0.309795	-0.926312	0.737101	0.942246	1	6214	tags=32%, list=20%, signal=40%
GOBP_NEGATIVE_REGULATION_OF_NEURON_PROJECTION_DEVELOPMENT	GOBP_NEGATIVE_REGULATION_OF_NEURON_PROJECTION_DEVELOPMENT		124	-0.300449	-0.850049	0.842105	0.942291	1	5437	tags=28%, list=17%, signal=34%
GOBP_DORSAL_VENTRAL_PATTERN_FORMATION	GOBP_DORSAL_VENTRAL_PATTERN_FORMATION		75	-0.313274	-0.932211	0.63522	0.942419	1	3783	tags=17%, list=12%, signal=20%
GOBP_REGULATION_OF_SMALL_GTPASE_MEDIATED_SIGNAL_TRANSDUCTION	GOBP_REGULATION_OF_SMALL_GTPASE_MEDIATED_SIGNAL_TRANSDUCTION		293	-0.299412	-0.849135	0.918629	0.942503	1	6805	tags=38%, list=22%, signal=48%
GOBP_NEGATIVE_REGULATION_OF_RESPONSE_TO_DNA_DAMAGE_STIMULUS	GOBP_NEGATIVE_REGULATION_OF_RESPONSE_TO_DNA_DAMAGE_STIMULUS		65	-0.379956	-0.850154	0.786192	0.942546	1	5250	tags=42%, list=17%, signal=50%
GOBP_ANTIGEN_PROCESSING_AND_PRESENTATION_OF_PEPTIDE_ANTIGEN_VIA_MHC_CLASS_I	GOBP_ANTIGEN_PROCESSING_AND_PRESENTATION_OF_PEPTIDE_ANTIGEN_VIA_MHC_CLASS_I		99	-0.381724	-0.932531	0.577273	0.942643	1	5105	tags=44%, list=16%, signal=53%
GOBP_CELLULAR_COMPONENT_ASSEMBLY_INVOLVED_IN_MORPHOGENESIS	GOBP_CELLULAR_COMPONENT_ASSEMBLY_INVOLVED_IN_MORPHOGENESIS		95	-0.302575	-0.849462	0.820675	0.942782	1	4399	tags=24%, list=14%, signal=28%
GOBP_SULFUR_COMPOUND_BIOSYNTHETIC_PROCESS	GOBP_SULFUR_COMPOUND_BIOSYNTHETIC_PROCESS		184	-0.322162	-0.933286	0.731111	0.942785	1	5276	tags=32%, list=17%, signal=38%
GOBP_PHOSPHATIDYLCHOLINE_BIOSYNTHETIC_PROCESS	GOBP_PHOSPHATIDYLCHOLINE_BIOSYNTHETIC_PROCESS		37	-0.344177	-0.849233	0.788389	0.942796	1	5034	tags=32%, list=16%, signal=39%
GOBP_LYMPHANGIOGENESIS	GOBP_LYMPHANGIOGENESIS		17	-0.484623	-0.932677	0.609504	0.942836	1	4943	tags=41%, list=16%, signal=49%
GOBP_PATTERN_SPECIFICATION_PROCESS	GOBP_PATTERN_SPECIFICATION_PROCESS		403	-0.279716	-0.932866	0.778027	0.942878	1	4943	tags=22%, list=16%, signal=25%
GOBP_REGULATION_OF_BLOOD_CIRCULATION	GOBP_REGULATION_OF_BLOOD_CIRCULATION		276	-0.284913	-0.933373	0.599562	0.943184	1	4410	tags=16%, list=14%, signal=19%
GOBP_GLIOGENESIS	GOBP_GLIOGENESIS		269	-0.328064	-0.932922	0.677419	0.943382	1	6514	tags=32%, list=21%, signal=40%
GOBP_CARBOHYDRATE_TRANSMEMBRANE_TRANSPORT	GOBP_CARBOHYDRATE_TRANSMEMBRANE_TRANSPORT		105	-0.294857	-0.848283	0.822894	0.943495	1	5165	tags=26%, list=16%, signal=31%
GOBP_GLYCOSYLCERAMIDE_METABOLIC_PROCESS	GOBP_GLYCOSYLCERAMIDE_METABOLIC_PROCESS		17	-0.424793	-0.933415	0.594714	0.943752	1	3965	tags=24%, list=13%, signal=27%
GOBP_POSITIVE_REGULATION_OF_CELLULAR_AMIDE_METABOLIC_PROCESS	GOBP_POSITIVE_REGULATION_OF_CELLULAR_AMIDE_METABOLIC_PROCESS		145	-0.342713	-0.936922	0.638889	0.943995	1	5642	tags=37%, list=18%, signal=44%
GOBP_REGULATION_OF_NEUROTRANSMITTER_LEVELS	GOBP_REGULATION_OF_NEUROTRANSMITTER_LEVELS		203	-0.271969	-0.846428	0.842672	0.944373	1	6809	tags=27%, list=22%, signal=34%
GOBP_REGULATION_OF_CELL_SIZE	GOBP_REGULATION_OF_CELL_SIZE		162	-0.348326	-0.933435	0.619256	0.944377	1	5669	tags=33%, list=18%, signal=40%
GOBP_RESPONSE_TO_UV_B	GOBP_RESPONSE_TO_UV_B		16	-0.413903	-0.937012	0.565032	0.944385	1	6277	tags=31%, list=20%, signal=39%
GOBP_HEART_MORPHOGENESIS	GOBP_HEART_MORPHOGENESIS		228	-0.318667	-0.846835	0.823285	0.944396	1	5621	tags=30%, list=18%, signal=37%
GOBP_STRESS_ACTIVATED_PROTEIN_KINASE_SIGNALING_CASCADE	GOBP_STRESS_ACTIVATED_PROTEIN_KINASE_SIGNALING_CASCADE		258	-0.293653	-0.846583	0.931477	0.944519	1	5702	tags=30%, list=18%, signal=37%
GOBP_POSITIVE_REGULATION_OF_MITOCHONDRIAL_OUTER_MEMBRANE_PERMEABILIZATION_INVOLVED_IN_APOPTOTIC_SIGNALING_PATHWAY	GOBP_POSITIVE_REGULATION_OF_MITOCHONDRIAL_OUTER_MEMBRANE_PERMEABILIZATION_INVOLVED_IN_APOPTOTIC_SIGNALING_PATHWAY		34	-0.350591	-0.846983	0.740042	0.944538	1	5002	tags=44%, list=16%, signal=52%
GOBP_ENDOPLASMIC_RETICULUM_ORGANIZATION	GOBP_ENDOPLASMIC_RETICULUM_ORGANIZATION		62	-0.351999	-0.937111	0.587992	0.944731	1	3587	tags=32%, list=11%, signal=36%
GOBP_REGULATION_OF_EPITHELIAL_TO_MESENCHYMAL_TRANSITION	GOBP_REGULATION_OF_EPITHELIAL_TO_MESENCHYMAL_TRANSITION		95	-0.326549	-0.847535	0.89011	0.944775	1	5814	tags=35%, list=19%, signal=42%
GOBP_HISTONE_H3_ACETYLATION	GOBP_HISTONE_H3_ACETYLATION		49	-0.384378	-0.847305	0.795455	0.944816	1	5226	tags=39%, list=17%, signal=46%
GOBP_POSITIVE_REGULATION_OF_TRANSCRIPTION_INITIATION_FROM_RNA_POLYMERASE_II_PROMOTER	GOBP_POSITIVE_REGULATION_OF_TRANSCRIPTION_INITIATION_FROM_RNA_POLYMERASE_II_PROMOTER		29	-0.422629	-0.937951	0.566406	0.944855	1	6695	tags=55%, list=21%, signal=70%
GOBP_3_PHOSPHOADENOSINE_5_PHOSPHOSULFATE_METABOLIC_PROCESS	GOBP_3_PHOSPHOADENOSINE_5_PHOSPHOSULFATE_METABOLIC_PROCESS		24	-0.414512	-0.847019	0.705376	0.944982	1	3427	tags=21%, list=11%, signal=23%
GOBP_REGULATION_OF_TRANSPOSITION	GOBP_REGULATION_OF_TRANSPOSITION		22	-0.483717	-0.938107	0.667447	0.945029	1	3107	tags=27%, list=10%, signal=30%
GOBP_ESTABLISHMENT_OF_PROTEIN_LOCALIZATION_TO_VACUOLE	GOBP_ESTABLISHMENT_OF_PROTEIN_LOCALIZATION_TO_VACUOLE		52	-0.399408	-0.933436	0.569388	0.945074	1	6496	tags=44%, list=21%, signal=56%
GOBP_HISTONE_H3_K4_METHYLATION	GOBP_HISTONE_H3_K4_METHYLATION		43	-0.440966	-0.938472	0.62931	0.945159	1	3805	tags=30%, list=12%, signal=34%
GOBP_NEGATIVE_REGULATION_OF_TRANSFORMING_GROWTH_FACTOR_BETA_RECEPTOR_SIGNALING_PATHWAY	GOBP_NEGATIVE_REGULATION_OF_TRANSFORMING_GROWTH_FACTOR_BETA_RECEPTOR_SIGNALING_PATHWAY		82	-0.359136	-0.937159	0.600418	0.9453	1	4847	tags=30%, list=15%, signal=36%
GOBP_MYELOID_CELL_DIFFERENTIATION	GOBP_MYELOID_CELL_DIFFERENTIATION		354	-0.33905	-0.938642	0.615721	0.945314	1	6017	tags=36%, list=19%, signal=44%
GOBP_NUCLEIC_ACID_PHOSPHODIESTER_BOND_HYDROLYSIS	GOBP_NUCLEIC_ACID_PHOSPHODIESTER_BOND_HYDROLYSIS		267	-0.404427	-0.936296	0.5875	0.945334	1	5633	tags=38%, list=18%, signal=46%
GOBP_RESPONSE_TO_ORGANOPHOSPHORUS	GOBP_RESPONSE_TO_ORGANOPHOSPHORUS		128	-0.319478	-0.937332	0.663951	0.945436	1	2894	tags=19%, list=9%, signal=21%
GOBP_DEFENSE_RESPONSE_TO_VIRUS	GOBP_DEFENSE_RESPONSE_TO_VIRUS		238	-0.323553	-0.933507	0.671739	0.945499	1	5561	tags=30%, list=18%, signal=36%
GOBP_CATECHOL_CONTAINING_COMPOUND_METABOLIC_PROCESS	GOBP_CATECHOL_CONTAINING_COMPOUND_METABOLIC_PROCESS		49	-0.355641	-0.933719	0.594142	0.945506	1	5226	tags=22%, list=17%, signal=27%
GOBP_REPRODUCTIVE_SYSTEM_DEVELOPMENT	GOBP_REPRODUCTIVE_SYSTEM_DEVELOPMENT		393	-0.307708	-0.938147	0.733167	0.94558	1	5498	tags=27%, list=17%, signal=33%
GOBP_OUTFLOW_TRACT_SEPTUM_MORPHOGENESIS	GOBP_OUTFLOW_TRACT_SEPTUM_MORPHOGENESIS		25	-0.394775	-0.84567	0.754601	0.945821	1	6523	tags=44%, list=21%, signal=55%
GOBP_POSITIVE_REGULATION_OF_CALCIUM_ION_TRANSPORT_INTO_CYTOSOL	GOBP_POSITIVE_REGULATION_OF_CALCIUM_ION_TRANSPORT_INTO_CYTOSOL		51	-0.39831	-0.938701	0.685366	0.945841	1	2622	tags=18%, list=8%, signal=19%
GOBP_ADULT_BEHAVIOR	GOBP_ADULT_BEHAVIOR		114	-0.307259	-0.933808	0.62173	0.945895	1	6361	tags=27%, list=20%, signal=34%
GOBP_ACTIN_MEDIATED_CELL_CONTRACTION	GOBP_ACTIN_MEDIATED_CELL_CONTRACTION		116	-0.327473	-0.937352	0.576763	0.946063	1	4630	tags=19%, list=15%, signal=22%
GOBP_POSITIVE_REGULATION_OF_DEVELOPMENTAL_GROWTH	GOBP_POSITIVE_REGULATION_OF_DEVELOPMENTAL_GROWTH		159	-0.300597	-0.93899	0.649667	0.946315	1	4303	tags=19%, list=14%, signal=22%
GOBP_PROTEIN_LOCALIZATION_TO_CELL_SURFACE	GOBP_PROTEIN_LOCALIZATION_TO_CELL_SURFACE		64	-0.375443	-0.938743	0.573626	0.946417	1	5894	tags=30%, list=19%, signal=36%
GOBP_REGULATION_OF_HORMONE_SECRETION	GOBP_REGULATION_OF_HORMONE_SECRETION		242	-0.27948	-0.939143	0.655602	0.946497	1	7342	tags=30%, list=23%, signal=39%
GOBP_REGULATION_OF_TRANSCRIPTION_INITIATION_FROM_RNA_POLYMERASE_II_PROMOTER	GOBP_REGULATION_OF_TRANSCRIPTION_INITIATION_FROM_RNA_POLYMERASE_II_PROMOTER		35	-0.339123	-0.845177	0.819086	0.946516	1	6253	tags=49%, list=20%, signal=61%
GOBP_POSITIVE_REGULATION_OF_NUCLEOTIDE_METABOLIC_PROCESS	GOBP_POSITIVE_REGULATION_OF_NUCLEOTIDE_METABOLIC_PROCESS		42	-0.300203	-0.844938	0.750507	0.946546	1	4980	tags=21%, list=16%, signal=25%
GOBP_METANEPHRIC_GLOMERULUS_DEVELOPMENT	GOBP_METANEPHRIC_GLOMERULUS_DEVELOPMENT		15	-0.506254	-0.93381	0.54818	0.946591	1	3225	tags=27%, list=10%, signal=30%
GOBP_POSITIVE_REGULATION_OF_ENDOCYTOSIS	GOBP_POSITIVE_REGULATION_OF_ENDOCYTOSIS		96	-0.365907	-0.939201	0.612335	0.947001	1	6638	tags=42%, list=21%, signal=53%
GOBP_LEUKOTRIENE_BIOSYNTHETIC_PROCESS	GOBP_LEUKOTRIENE_BIOSYNTHETIC_PROCESS		20	-0.429103	-0.93387	0.595604	0.947096	1	5726	tags=30%, list=18%, signal=37%
GOBP_CELLULAR_RESPONSE_TO_GAMMA_RADIATION	GOBP_CELLULAR_RESPONSE_TO_GAMMA_RADIATION		25	-0.35183	-0.843589	0.910913	0.947107	1	4533	tags=28%, list=14%, signal=33%
GOBP_NEGATIVE_REGULATION_OF_CARBOHYDRATE_METABOLIC_PROCESS	GOBP_NEGATIVE_REGULATION_OF_CARBOHYDRATE_METABOLIC_PROCESS		44	-0.304605	-0.84381	0.836028	0.947119	1	5791	tags=30%, list=18%, signal=36%
GOBP_INTESTINAL_LIPID_ABSORPTION	GOBP_INTESTINAL_LIPID_ABSORPTION		19	-0.336034	-0.843155	0.718954	0.9472	1	4913	tags=21%, list=16%, signal=25%
GOBP_PYRIMIDINE_NUCLEOTIDE_METABOLIC_PROCESS	GOBP_PYRIMIDINE_NUCLEOTIDE_METABOLIC_PROCESS		47	-0.37601	-0.844432	0.706499	0.947248	1	5016	tags=43%, list=16%, signal=51%
GOBP_CELLULAR_BIOGENIC_AMINE_METABOLIC_PROCESS	GOBP_CELLULAR_BIOGENIC_AMINE_METABOLIC_PROCESS		97	-0.314595	-0.93402	0.604911	0.947313	1	5226	tags=22%, list=17%, signal=26%
GOBP_PROTEIN_ACTIVATION_CASCADE	GOBP_PROTEIN_ACTIVATION_CASCADE		27	-0.331162	-0.844172	0.771134	0.947341	1	8736	tags=37%, list=28%, signal=51%
GOBP_BRANCHING_MORPHOGENESIS_OF_AN_EPITHELIAL_TUBE	GOBP_BRANCHING_MORPHOGENESIS_OF_AN_EPITHELIAL_TUBE		143	-0.297181	-0.843282	0.962105	0.947405	1	6537	tags=31%, list=21%, signal=40%
GOBP_FATTY_ACID_TRANSMEMBRANE_TRANSPORT	GOBP_FATTY_ACID_TRANSMEMBRANE_TRANSPORT		50	-0.320858	-0.842784	0.857843	0.947506	1	5066	tags=30%, list=16%, signal=36%
GOBP_REPLICATION_FORK_PROCESSING	GOBP_REPLICATION_FORK_PROCESSING		29	-0.417857	-0.843853	0.708861	0.947525	1	7466	tags=41%, list=24%, signal=54%
GOBP_FIBROBLAST_GROWTH_FACTOR_RECEPTOR_SIGNALING_PATHWAY	GOBP_FIBROBLAST_GROWTH_FACTOR_RECEPTOR_SIGNALING_PATHWAY		109	-0.337459	-0.939225	0.602537	0.947626	1	4667	tags=32%, list=15%, signal=38%
GOBP_NEGATIVE_REGULATION_OF_INTRINSIC_APOPTOTIC_SIGNALING_PATHWAY_IN_RESPONSE_TO_DNA_DAMAGE	GOBP_NEGATIVE_REGULATION_OF_INTRINSIC_APOPTOTIC_SIGNALING_PATHWAY_IN_RESPONSE_TO_DNA_DAMAGE		25	-0.453017	-0.939413	0.595023	0.947656	1	4879	tags=40%, list=16%, signal=47%
GOBP_NEUROMUSCULAR_PROCESS_CONTROLLING_POSTURE	GOBP_NEUROMUSCULAR_PROCESS_CONTROLLING_POSTURE		16	-0.489914	-0.934102	0.538302	0.947743	1	3860	tags=25%, list=12%, signal=28%
GOBP_LYSOSOMAL_TRANSPORT	GOBP_LYSOSOMAL_TRANSPORT		102	-0.396337	-0.935135	0.577689	0.947796	1	6684	tags=45%, list=21%, signal=57%
GOBP_REGULATION_OF_MRNA_METABOLIC_PROCESS	GOBP_REGULATION_OF_MRNA_METABOLIC_PROCESS		295	-0.376717	-0.842421	0.732218	0.947835	1	4667	tags=39%, list=15%, signal=46%
GOBP_PHOTORECEPTOR_CELL_MAINTENANCE	GOBP_PHOTORECEPTOR_CELL_MAINTENANCE		41	-0.349401	-0.934868	0.577154	0.947915	1	5680	tags=24%, list=18%, signal=30%
GOBP_GLYCOSYLATION	GOBP_GLYCOSYLATION		234	-0.3049	-0.934413	0.622407	0.948061	1	6007	tags=33%, list=19%, signal=41%
GOBP_CONVERGENT_EXTENSION	GOBP_CONVERGENT_EXTENSION		16	-0.654388	-0.935272	0.840796	0.948106	1	3923	tags=44%, list=12%, signal=50%
GOBP_MONOSACCHARIDE_BIOSYNTHETIC_PROCESS	GOBP_MONOSACCHARIDE_BIOSYNTHETIC_PROCESS		90	-0.349676	-0.934179	0.588727	0.948225	1	3964	tags=29%, list=13%, signal=33%
GOBP_SMOOTHENED_SIGNALING_PATHWAY	GOBP_SMOOTHENED_SIGNALING_PATHWAY		118	-0.341544	-0.93966	0.631696	0.948234	1	7632	tags=43%, list=24%, signal=57%
GOBP_CEREBELLAR_CORTEX_FORMATION	GOBP_CEREBELLAR_CORTEX_FORMATION		22	-0.40688	-0.939416	0.546584	0.948368	1	5762	tags=50%, list=18%, signal=61%
GOBP_EPIDERMAL_GROWTH_FACTOR_RECEPTOR_SIGNALING_PATHWAY	GOBP_EPIDERMAL_GROWTH_FACTOR_RECEPTOR_SIGNALING_PATHWAY		115	-0.34069	-0.939839	0.595618	0.948394	1	5890	tags=33%, list=19%, signal=41%
GOBP_ORGANIC_HYDROXY_COMPOUND_TRANSPORT	GOBP_ORGANIC_HYDROXY_COMPOUND_TRANSPORT		257	-0.313636	-0.939982	0.563674	0.948645	1	7247	tags=27%, list=23%, signal=35%
GOBP_CELLULAR_PROCESS_INVOLVED_IN_REPRODUCTION_IN_MULTICELLULAR_ORGANISM	GOBP_CELLULAR_PROCESS_INVOLVED_IN_REPRODUCTION_IN_MULTICELLULAR_ORGANISM		300	-0.280851	-0.934432	0.571429	0.948709	1	5344	tags=24%, list=17%, signal=29%
GOBP_NEURON_PROJECTION_EXTENSION_INVOLVED_IN_NEURON_PROJECTION_GUIDANCE	GOBP_NEURON_PROJECTION_EXTENSION_INVOLVED_IN_NEURON_PROJECTION_GUIDANCE		37	-0.422987	-0.940022	0.56867	0.949221	1	4853	tags=38%, list=15%, signal=45%
GOBP_METANEPHRIC_TUBULE_DEVELOPMENT	GOBP_METANEPHRIC_TUBULE_DEVELOPMENT		21	-0.369675	-0.841505	0.757028	0.949455	1	4344	tags=29%, list=14%, signal=33%
GOBP_STEROL_TRANSPORT	GOBP_STEROL_TRANSPORT		115	-0.345372	-0.940042	0.575639	0.949867	1	6773	tags=31%, list=22%, signal=40%
GOBP_NEPHRON_EPITHELIUM_DEVELOPMENT	GOBP_NEPHRON_EPITHELIUM_DEVELOPMENT		106	-0.326559	-0.841092	0.869474	0.949923	1	5621	tags=29%, list=18%, signal=35%
GOBP_SPLEEN_DEVELOPMENT	GOBP_SPLEEN_DEVELOPMENT		31	-0.367822	-0.940144	0.573196	0.950237	1	7120	tags=42%, list=23%, signal=54%
GOBP_DNA_METHYLATION_DEPENDENT_HETEROCHROMATIN_ASSEMBLY	GOBP_DNA_METHYLATION_DEPENDENT_HETEROCHROMATIN_ASSEMBLY		18	-0.428416	-0.840642	0.686508	0.950524	1	4171	tags=33%, list=13%, signal=38%
GOBP_ADIPOSE_TISSUE_DEVELOPMENT	GOBP_ADIPOSE_TISSUE_DEVELOPMENT		34	-0.417858	-0.94022	0.628889	0.950657	1	3708	tags=32%, list=12%, signal=37%
GOBP_POSITIVE_REGULATION_OF_G_PROTEIN_COUPLED_RECEPTOR_SIGNALING_PATHWAY	GOBP_POSITIVE_REGULATION_OF_G_PROTEIN_COUPLED_RECEPTOR_SIGNALING_PATHWAY		22	-0.407374	-0.941029	0.519507	0.950833	1	9770	tags=36%, list=31%, signal=53%
GOBP_CELL_CYCLE_G1_S_PHASE_TRANSITION	GOBP_CELL_CYCLE_G1_S_PHASE_TRANSITION		266	-0.350686	-0.840279	0.711618	0.950898	1	5548	tags=36%, list=18%, signal=43%
GOBP_CYTOLYSIS	GOBP_CYTOLYSIS		31	-0.384032	-0.940569	0.560465	0.950919	1	3135	tags=10%, list=10%, signal=11%
GOBP_MEMBRANE_DOCKING	GOBP_MEMBRANE_DOCKING		160	-0.34656	-0.940295	0.639913	0.951141	1	5533	tags=38%, list=18%, signal=45%
GOBP_REGULATION_OF_PROTEIN_CONTAINING_COMPLEX_DISASSEMBLY	GOBP_REGULATION_OF_PROTEIN_CONTAINING_COMPLEX_DISASSEMBLY		106	-0.342637	-0.941089	0.618421	0.951332	1	5298	tags=37%, list=17%, signal=44%
GOBP_POSITIVE_REGULATION_OF_CELLULAR_RESPONSE_TO_INSULIN_STIMULUS	GOBP_POSITIVE_REGULATION_OF_CELLULAR_RESPONSE_TO_INSULIN_STIMULUS		23	-0.349902	-0.839627	0.817391	0.95138	1	4282	tags=30%, list=14%, signal=35%
GOBP_NEGATIVE_REGULATION_OF_PHAGOCYTOSIS	GOBP_NEGATIVE_REGULATION_OF_PHAGOCYTOSIS		20	-0.454676	-0.940588	0.54902	0.951559	1	4316	tags=35%, list=14%, signal=41%
GOBP_CELLULAR_PROTEIN_COMPLEX_DISASSEMBLY	GOBP_CELLULAR_PROTEIN_COMPLEX_DISASSEMBLY		205	-0.385267	-0.839739	0.72103	0.951627	1	5356	tags=46%, list=17%, signal=55%
GOBP_REGULATION_OF_PLASMA_LIPOPROTEIN_PARTICLE_LEVELS	GOBP_REGULATION_OF_PLASMA_LIPOPROTEIN_PARTICLE_LEVELS		95	-0.353781	-0.941354	0.518124	0.951849	1	5935	tags=28%, list=19%, signal=35%
GOBP_ORGANOPHOSPHATE_ESTER_TRANSPORT	GOBP_ORGANOPHOSPHATE_ESTER_TRANSPORT		121	-0.357396	-0.941137	0.619355	0.951883	1	4767	tags=25%, list=15%, signal=29%
GOBP_SYNAPSE_ORGANIZATION	GOBP_SYNAPSE_ORGANIZATION		384	-0.309213	-0.961927	0.521097	0.952169	1	6403	tags=26%, list=20%, signal=32%
GOBP_CELLULAR_RESPONSE_TO_PROSTAGLANDIN_E_STIMULUS	GOBP_CELLULAR_RESPONSE_TO_PROSTAGLANDIN_E_STIMULUS		15	-0.499765	-0.941442	0.60274	0.952244	1	5066	tags=47%, list=16%, signal=56%
GOBP_VENTRICULAR_CARDIAC_MUSCLE_CELL_MEMBRANE_REPOLARIZATION	GOBP_VENTRICULAR_CARDIAC_MUSCLE_CELL_MEMBRANE_REPOLARIZATION		23	-0.251132	-0.83901	0.682	0.95231	1	926	tags=4%, list=3%, signal=4%
GOBP_POSITIVE_REGULATION_OF_DEFENSE_RESPONSE_TO_VIRUS_BY_HOST	GOBP_POSITIVE_REGULATION_OF_DEFENSE_RESPONSE_TO_VIRUS_BY_HOST		26	-0.407363	-0.941826	0.515658	0.952403	1	3107	tags=23%, list=10%, signal=26%
GOBP_EPITHELIAL_TUBE_BRANCHING_INVOLVED_IN_LUNG_MORPHOGENESIS	GOBP_EPITHELIAL_TUBE_BRANCHING_INVOLVED_IN_LUNG_MORPHOGENESIS		27	-0.436334	-0.941516	0.560641	0.952739	1	4499	tags=30%, list=14%, signal=35%
GOBP_CYTOSKELETON_DEPENDENT_INTRACELLULAR_TRANSPORT	GOBP_CYTOSKELETON_DEPENDENT_INTRACELLULAR_TRANSPORT		172	-0.314864	-0.961961	0.62249	0.952859	1	4665	tags=31%, list=15%, signal=36%
GOBP_COVALENT_CHROMATIN_MODIFICATION	GOBP_COVALENT_CHROMATIN_MODIFICATION		397	-0.34935	-0.941827	0.588822	0.95313	1	5880	tags=37%, list=19%, signal=44%
GOBP_REGULATION_OF_ANIMAL_ORGAN_FORMATION	GOBP_REGULATION_OF_ANIMAL_ORGAN_FORMATION		26	-0.393715	-0.95816	0.555283	0.953254	1	10563	tags=50%, list=34%, signal=75%
GOBP_CYTOPLASMIC_PATTERN_RECOGNITION_RECEPTOR_SIGNALING_PATHWAY	GOBP_CYTOPLASMIC_PATTERN_RECOGNITION_RECEPTOR_SIGNALING_PATHWAY		61	-0.39556	-0.961013	0.542914	0.953255	1	6441	tags=49%, list=20%, signal=62%
GOBP_EPIDERMIS_MORPHOGENESIS	GOBP_EPIDERMIS_MORPHOGENESIS		30	-0.350711	-0.961209	0.532751	0.953314	1	7254	tags=33%, list=23%, signal=43%
GOBP_SCF_DEPENDENT_PROTEASOMAL_UBIQUITIN_DEPENDENT_PROTEIN_CATABOLIC_PROCESS	GOBP_SCF_DEPENDENT_PROTEASOMAL_UBIQUITIN_DEPENDENT_PROTEIN_CATABOLIC_PROCESS		91	-0.425895	-0.942988	0.577689	0.953328	1	4811	tags=45%, list=15%, signal=53%
GOBP_PROTEIN_DEPHOSPHORYLATION	GOBP_PROTEIN_DEPHOSPHORYLATION		291	-0.327815	-0.961422	0.55902	0.953349	1	5482	tags=35%, list=17%, signal=42%
GOBP_POSITIVE_REGULATION_OF_FIBROBLAST_PROLIFERATION	GOBP_POSITIVE_REGULATION_OF_FIBROBLAST_PROLIFERATION		43	-0.417872	-0.941959	0.606195	0.953369	1	5548	tags=30%, list=18%, signal=37%
GOBP_DEVELOPMENTAL_INDUCTION	GOBP_DEVELOPMENTAL_INDUCTION		32	-0.432661	-0.960494	0.644068	0.953441	1	7120	tags=38%, list=23%, signal=48%
GOBP_SMOOTH_MUSCLE_CELL_DIFFERENTIATION	GOBP_SMOOTH_MUSCLE_CELL_DIFFERENTIATION		64	-0.337583	-0.838262	0.732558	0.953486	1	6014	tags=30%, list=19%, signal=37%
GOBP_CYTOSOLIC_TRANSPORT	GOBP_CYTOSOLIC_TRANSPORT		146	-0.372706	-0.961982	0.476673	0.953554	1	7716	tags=51%, list=25%, signal=68%
GOBP_EMBRYONIC_EYE_MORPHOGENESIS	GOBP_EMBRYONIC_EYE_MORPHOGENESIS		32	-0.393115	-0.958293	0.586538	0.953568	1	3349	tags=22%, list=11%, signal=24%
GOBP_REGULATION_OF_TELOMERE_CAPPING	GOBP_REGULATION_OF_TELOMERE_CAPPING		25	-0.419004	-0.943121	0.56998	0.953614	1	7915	tags=64%, list=25%, signal=85%
GOBP_RESPONSE_TO_OSMOTIC_STRESS	GOBP_RESPONSE_TO_OSMOTIC_STRESS		79	-0.345664	-0.962169	0.585903	0.95364	1	4970	tags=25%, list=16%, signal=30%
GOBP_NEGATIVE_REGULATION_OF_MACROPHAGE_ACTIVATION	GOBP_NEGATIVE_REGULATION_OF_MACROPHAGE_ACTIVATION		17	-0.456482	-0.959114	0.54386	0.95365	1	286	tags=12%, list=1%, signal=12%
GOBP_GLUTAMINE_FAMILY_AMINO_ACID_CATABOLIC_PROCESS	GOBP_GLUTAMINE_FAMILY_AMINO_ACID_CATABOLIC_PROCESS		27	-0.376044	-0.958702	0.543788	0.95368	1	4459	tags=22%, list=14%, signal=26%
GOBP_ACTIVATION_OF_CYSTEINE_TYPE_ENDOPEPTIDASE_ACTIVITY_INVOLVED_IN_APOPTOTIC_PROCESS	GOBP_ACTIVATION_OF_CYSTEINE_TYPE_ENDOPEPTIDASE_ACTIVITY_INVOLVED_IN_APOPTOTIC_PROCESS		84	-0.352424	-0.96065	0.527187	0.953697	1	5361	tags=35%, list=17%, signal=42%
GOBP_NEGATIVE_REGULATION_OF_SYNAPTIC_TRANSMISSION	GOBP_NEGATIVE_REGULATION_OF_SYNAPTIC_TRANSMISSION		62	-0.300986	-0.942473	0.602851	0.953714	1	7308	tags=35%, list=23%, signal=46%
GOBP_ORGANOPHOSPHATE_CATABOLIC_PROCESS	GOBP_ORGANOPHOSPHATE_CATABOLIC_PROCESS		144	-0.326409	-0.942036	0.605996	0.953842	1	6929	tags=42%, list=22%, signal=53%
GOBP_REGULATION_OF_TYPE_I_INTERFERON_MEDIATED_SIGNALING_PATHWAY	GOBP_REGULATION_OF_TYPE_I_INTERFERON_MEDIATED_SIGNALING_PATHWAY		33	-0.345745	-0.837889	0.779193	0.953857	1	2320	tags=21%, list=7%, signal=23%
GOBP_BILE_ACID_BIOSYNTHETIC_PROCESS	GOBP_BILE_ACID_BIOSYNTHETIC_PROCESS		37	-0.427653	-0.837418	0.782998	0.953861	1	6783	tags=43%, list=22%, signal=55%
GOBP_POSITIVE_REGULATION_OF_NEURON_DEATH	GOBP_POSITIVE_REGULATION_OF_NEURON_DEATH		91	-0.341383	-0.943229	0.584687	0.953936	1	4450	tags=23%, list=14%, signal=27%
GOBP_ORGANIC_ANION_TRANSPORT	GOBP_ORGANIC_ANION_TRANSPORT		357	-0.287071	-0.94219	0.591224	0.954041	1	4833	tags=19%, list=15%, signal=23%
GOBP_REGULATION_OF_OLIGODENDROCYTE_DIFFERENTIATION	GOBP_REGULATION_OF_OLIGODENDROCYTE_DIFFERENTIATION		35	-0.403442	-0.955834	0.552688	0.954046	1	6491	tags=46%, list=21%, signal=58%
GOBP_REGULATION_OF_MYELINATION	GOBP_REGULATION_OF_MYELINATION		37	-0.395366	-0.959214	0.520518	0.954066	1	6729	tags=41%, list=21%, signal=52%
GOBP_ESTABLISHMENT_OF_ORGANELLE_LOCALIZATION	GOBP_ESTABLISHMENT_OF_ORGANELLE_LOCALIZATION		383	-0.341894	-0.957729	0.622066	0.954073	1	5680	tags=39%, list=18%, signal=48%
GOBP_LENS_MORPHOGENESIS_IN_CAMERA_TYPE_EYE	GOBP_LENS_MORPHOGENESIS_IN_CAMERA_TYPE_EYE		17	-0.446305	-0.957506	0.515658	0.954137	1	2851	tags=41%, list=9%, signal=45%
GOBP_DEOXYRIBONUCLEOTIDE_METABOLIC_PROCESS	GOBP_DEOXYRIBONUCLEOTIDE_METABOLIC_PROCESS		38	-0.47484	-0.962237	0.564682	0.954175	1	7116	tags=63%, list=23%, signal=82%
GOBP_TERMINATION_OF_RNA_POLYMERASE_II_TRANSCRIPTION	GOBP_TERMINATION_OF_RNA_POLYMERASE_II_TRANSCRIPTION		32	-0.444686	-0.837489	0.706478	0.954222	1	5540	tags=53%, list=18%, signal=64%
GOBP_RESPONSE_TO_NERVE_GROWTH_FACTOR	GOBP_RESPONSE_TO_NERVE_GROWTH_FACTOR		50	-0.348716	-0.95832	0.557087	0.954232	1	3824	tags=30%, list=12%, signal=34%
GOBP_AORTA_MORPHOGENESIS	GOBP_AORTA_MORPHOGENESIS		30	-0.452021	-0.957274	0.568966	0.954257	1	6514	tags=47%, list=21%, signal=59%
GOBP_REGULATION_OF_RESPONSE_TO_CYTOKINE_STIMULUS	GOBP_REGULATION_OF_RESPONSE_TO_CYTOKINE_STIMULUS		177	-0.342592	-0.958746	0.567568	0.954265	1	5774	tags=34%, list=18%, signal=42%
GOBP_PYRIMIDINE_CONTAINING_COMPOUND_METABOLIC_PROCESS	GOBP_PYRIMIDINE_CONTAINING_COMPOUND_METABOLIC_PROCESS		77	-0.429661	-0.943768	0.591209	0.954287	1	6515	tags=47%, list=21%, signal=59%
GOBP_REGULATION_OF_EXIT_FROM_MITOSIS	GOBP_REGULATION_OF_EXIT_FROM_MITOSIS		15	-0.525389	-0.9425	0.604888	0.95434	1	6804	tags=60%, list=22%, signal=77%
GOBP_HORMONE_TRANSPORT	GOBP_HORMONE_TRANSPORT		290	-0.290899	-0.959531	0.561616	0.954487	1	7049	tags=28%, list=22%, signal=36%
GOBP_MEMBRANE_DEPOLARIZATION_DURING_ACTION_POTENTIAL	GOBP_MEMBRANE_DEPOLARIZATION_DURING_ACTION_POTENTIAL		36	-0.292141	-0.943281	0.54	0.954534	1	14483	tags=61%, list=46%, signal=113%
GOBP_GLUCOCORTICOID_BIOSYNTHETIC_PROCESS	GOBP_GLUCOCORTICOID_BIOSYNTHETIC_PROCESS		18	-0.348127	-0.943874	0.561077	0.954654	1	9655	tags=44%, list=31%, signal=64%
GOBP_POSITIVE_REGULATION_OF_AXONOGENESIS	GOBP_POSITIVE_REGULATION_OF_AXONOGENESIS		76	-0.378401	-0.943445	0.529532	0.954679	1	5082	tags=30%, list=16%, signal=36%
GOBP_RESPONSE_TO_ALKALOID	GOBP_RESPONSE_TO_ALKALOID		94	-0.305842	-0.955867	0.564159	0.954682	1	6041	tags=28%, list=19%, signal=34%
GOBP_LIPOPROTEIN_LOCALIZATION	GOBP_LIPOPROTEIN_LOCALIZATION		16	-0.562724	-0.959253	0.64637	0.954693	1	6514	tags=31%, list=21%, signal=39%
GOBP_NEURON_FATE_SPECIFICATION	GOBP_NEURON_FATE_SPECIFICATION		26	-0.352186	-0.959677	0.471042	0.954728	1	9693	tags=35%, list=31%, signal=50%
GOBP_REGULATION_OF_GLIOGENESIS	GOBP_REGULATION_OF_GLIOGENESIS		88	-0.328766	-0.952458	0.616228	0.954747	1	6358	tags=33%, list=20%, signal=41%
GOBP_CELL_FATE_COMMITMENT_INVOLVED_IN_FORMATION_OF_PRIMARY_GERM_LAYER	GOBP_CELL_FATE_COMMITMENT_INVOLVED_IN_FORMATION_OF_PRIMARY_GERM_LAYER		28	-0.363013	-0.962271	0.581292	0.954831	1	6039	tags=29%, list=19%, signal=35%
GOBP_REGULATION_OF_MITOCHONDRIAL_MEMBRANE_POTENTIAL	GOBP_REGULATION_OF_MITOCHONDRIAL_MEMBRANE_POTENTIAL		64	-0.357146	-0.951169	0.613426	0.954956	1	4980	tags=41%, list=16%, signal=48%
GOBP_POSITIVE_REGULATION_OF_SMALL_MOLECULE_METABOLIC_PROCESS	GOBP_POSITIVE_REGULATION_OF_SMALL_MOLECULE_METABOLIC_PROCESS		133	-0.31797	-0.955142	0.613883	0.954978	1	3238	tags=17%, list=10%, signal=19%
GOBP_REGULATION_OF_CELL_FATE_COMMITMENT	GOBP_REGULATION_OF_CELL_FATE_COMMITMENT		29	-0.382547	-0.959826	0.524211	0.955005	1	6537	tags=28%, list=21%, signal=35%
GOBP_POSITIVE_REGULATION_OF_CALCIUM_ION_TRANSMEMBRANE_TRANSPORT	GOBP_POSITIVE_REGULATION_OF_CALCIUM_ION_TRANSMEMBRANE_TRANSPORT		65	-0.349143	-0.962396	0.544872	0.955094	1	4450	tags=20%, list=14%, signal=23%
GOBP_POLYSACCHARIDE_METABOLIC_PROCESS	GOBP_POLYSACCHARIDE_METABOLIC_PROCESS		107	-0.331889	-0.954688	0.565392	0.955156	1	5966	tags=33%, list=19%, signal=40%
GOBP_POSITIVE_REGULATION_OF_MONOOXYGENASE_ACTIVITY	GOBP_POSITIVE_REGULATION_OF_MONOOXYGENASE_ACTIVITY		32	-0.401003	-0.974654	0.516129	0.955172	1	4163	tags=31%, list=13%, signal=36%
GOBP_MUSCLE_ADAPTATION	GOBP_MUSCLE_ADAPTATION		105	-0.324603	-0.951313	0.593607	0.955214	1	6167	tags=26%, list=20%, signal=32%
GOBP_PEPTIDE_SECRETION	GOBP_PEPTIDE_SECRETION		363	-0.312306	-0.95614	0.575949	0.955282	1	5185	tags=22%, list=17%, signal=26%
GOBP_DERMATAN_SULFATE_PROTEOGLYCAN_METABOLIC_PROCESS	GOBP_DERMATAN_SULFATE_PROTEOGLYCAN_METABOLIC_PROCESS		16	-0.460115	-0.943898	0.536437	0.955315	1	6115	tags=44%, list=19%, signal=54%
GOBP_REGULATION_OF_STRIATED_MUSCLE_CELL_DIFFERENTIATION	GOBP_REGULATION_OF_STRIATED_MUSCLE_CELL_DIFFERENTIATION		82	-0.315453	-0.968699	0.562341	0.955397	1	6013	tags=29%, list=19%, signal=36%
GOBP_AROMATIC_AMINO_ACID_FAMILY_CATABOLIC_PROCESS	GOBP_AROMATIC_AMINO_ACID_FAMILY_CATABOLIC_PROCESS		19	-0.363342	-0.952489	0.580574	0.955398	1	6464	tags=26%, list=21%, signal=33%
GOBP_CEREBELLAR_CORTEX_MORPHOGENESIS	GOBP_CEREBELLAR_CORTEX_MORPHOGENESIS		30	-0.38052	-0.955877	0.540481	0.955429	1	6729	tags=50%, list=21%, signal=64%
GOBP_REGULATION_OF_CALCIUM_ION_TRANSMEMBRANE_TRANSPORT	GOBP_REGULATION_OF_CALCIUM_ION_TRANSMEMBRANE_TRANSPORT		135	-0.322704	-0.967565	0.545652	0.955522	1	4450	tags=19%, list=14%, signal=21%
GOBP_MONOVALENT_INORGANIC_CATION_HOMEOSTASIS	GOBP_MONOVALENT_INORGANIC_CATION_HOMEOSTASIS		152	-0.36548	-0.954782	0.521739	0.955543	1	5694	tags=28%, list=18%, signal=34%
GOBP_RETINA_DEVELOPMENT_IN_CAMERA_TYPE_EYE	GOBP_RETINA_DEVELOPMENT_IN_CAMERA_TYPE_EYE		139	-0.310558	-0.967754	0.546841	0.955592	1	5999	tags=24%, list=19%, signal=30%
GOBP_POSITIVE_REGULATION_OF_OXIDOREDUCTASE_ACTIVITY	GOBP_POSITIVE_REGULATION_OF_OXIDOREDUCTASE_ACTIVITY		53	-0.372315	-0.956259	0.534979	0.9556	1	4312	tags=26%, list=14%, signal=31%
GOBP_REGULATION_OF_OXIDOREDUCTASE_ACTIVITY	GOBP_REGULATION_OF_OXIDOREDUCTASE_ACTIVITY		102	-0.340266	-0.951412	0.573196	0.955615	1	4312	tags=24%, list=14%, signal=27%
GOBP_CELL_CYCLE_ARREST	GOBP_CELL_CYCLE_ARREST		210	-0.342699	-0.975166	0.475104	0.95562	1	5544	tags=32%, list=18%, signal=39%
GOBP_AORTIC_VALVE_MORPHOGENESIS	GOBP_AORTIC_VALVE_MORPHOGENESIS		31	-0.429743	-0.955165	0.517745	0.955675	1	6493	tags=52%, list=21%, signal=65%
GOBP_HEMATOPOIETIC_STEM_CELL_DIFFERENTIATION	GOBP_HEMATOPOIETIC_STEM_CELL_DIFFERENTIATION		86	-0.43929	-0.954295	0.550848	0.955767	1	3866	tags=38%, list=12%, signal=44%
GOBP_CELLULAR_MODIFIED_AMINO_ACID_CATABOLIC_PROCESS	GOBP_CELLULAR_MODIFIED_AMINO_ACID_CATABOLIC_PROCESS		27	-0.341409	-0.968378	0.549474	0.955777	1	3806	tags=15%, list=12%, signal=17%
GOBP_SKELETAL_MUSCLE_ORGAN_DEVELOPMENT	GOBP_SKELETAL_MUSCLE_ORGAN_DEVELOPMENT		143	-0.345438	-0.96241	0.53012	0.955845	1	6115	tags=34%, list=19%, signal=41%
GOBP_ORGANIC_HYDROXY_COMPOUND_CATABOLIC_PROCESS	GOBP_ORGANIC_HYDROXY_COMPOUND_CATABOLIC_PROCESS		74	-0.31452	-0.952998	0.657143	0.955866	1	4488	tags=26%, list=14%, signal=30%
GOBP_REGULATION_OF_CARBOHYDRATE_METABOLIC_PROCESS	GOBP_REGULATION_OF_CARBOHYDRATE_METABOLIC_PROCESS		189	-0.33893	-0.956395	0.553097	0.955888	1	6491	tags=37%, list=21%, signal=46%
GOBP_POSTSYNAPSE_ASSEMBLY	GOBP_POSTSYNAPSE_ASSEMBLY		30	-0.359391	-0.975318	0.513458	0.955915	1	4908	tags=27%, list=16%, signal=32%
GOBP_PLASMA_MEMBRANE_TUBULATION	GOBP_PLASMA_MEMBRANE_TUBULATION		19	-0.461893	-0.952762	0.485437	0.955934	1	4448	tags=47%, list=14%, signal=55%
GOBP_CELL_AGGREGATION	GOBP_CELL_AGGREGATION		21	-0.367374	-0.964299	0.515658	0.955942	1	8334	tags=24%, list=27%, signal=32%
GOBP_NEGATIVE_REGULATION_OF_ERK1_AND_ERK2_CASCADE	GOBP_NEGATIVE_REGULATION_OF_ERK1_AND_ERK2_CASCADE		75	-0.394985	-0.953412	0.556436	0.955955	1	5146	tags=36%, list=16%, signal=43%
GOBP_SENSORY_SYSTEM_DEVELOPMENT	GOBP_SENSORY_SYSTEM_DEVELOPMENT		355	-0.303977	-0.968771	0.517391	0.955965	1	4738	tags=21%, list=15%, signal=25%
GOBP_TRIGLYCERIDE_BIOSYNTHETIC_PROCESS	GOBP_TRIGLYCERIDE_BIOSYNTHETIC_PROCESS		35	-0.339863	-0.97467	0.497881	0.955968	1	4636	tags=26%, list=15%, signal=30%
GOBP_INNER_EAR_AUDITORY_RECEPTOR_CELL_DIFFERENTIATION	GOBP_INNER_EAR_AUDITORY_RECEPTOR_CELL_DIFFERENTIATION		28	-0.413335	-0.973162	0.538947	0.955994	1	7885	tags=39%, list=25%, signal=52%
GOBP_NEURAL_NUCLEUS_DEVELOPMENT	GOBP_NEURAL_NUCLEUS_DEVELOPMENT		57	-0.334161	-0.967868	0.53125	0.956	1	4253	tags=28%, list=14%, signal=32%
GOBP_PROTEIN_PROCESSING	GOBP_PROTEIN_PROCESSING		206	-0.307871	-0.97379	0.504587	0.956013	1	4132	tags=20%, list=13%, signal=23%
GOBP_TELOMERE_MAINTENANCE_VIA_SEMI_CONSERVATIVE_REPLICATION	GOBP_TELOMERE_MAINTENANCE_VIA_SEMI_CONSERVATIVE_REPLICATION		27	-0.604949	-0.943905	0.698312	0.956037	1	5426	tags=56%, list=17%, signal=67%
GOBP_POSITIVE_REGULATION_OF_EXOCYTOSIS	GOBP_POSITIVE_REGULATION_OF_EXOCYTOSIS		83	-0.387829	-0.952519	0.536797	0.956054	1	6795	tags=37%, list=22%, signal=48%
GOBP_APOPTOTIC_MITOCHONDRIAL_CHANGES	GOBP_APOPTOTIC_MITOCHONDRIAL_CHANGES		108	-0.350132	-0.968059	0.568034	0.956127	1	5257	tags=37%, list=17%, signal=44%
GOBP_REGULATION_OF_MICROTUBULE_BASED_MOVEMENT	GOBP_REGULATION_OF_MICROTUBULE_BASED_MOVEMENT		39	-0.322472	-0.964439	0.565217	0.956217	1	7540	tags=31%, list=24%, signal=40%
GOBP_PROTEIN_ACETYLATION	GOBP_PROTEIN_ACETYLATION		167	-0.355378	-0.966107	0.522088	0.956283	1	5226	tags=36%, list=17%, signal=43%
GOBP_HISTONE_METHYLATION	GOBP_HISTONE_METHYLATION		106	-0.419725	-0.973507	0.544534	0.956304	1	6309	tags=42%, list=20%, signal=53%
GOBP_NEGATIVE_REGULATION_OF_PHOSPHORUS_METABOLIC_PROCESS	GOBP_NEGATIVE_REGULATION_OF_PHOSPHORUS_METABOLIC_PROCESS		469	-0.326554	-0.951418	0.629108	0.95635	1	5546	tags=33%, list=18%, signal=40%
GOBP_POSITIVE_REGULATION_OF_TRANSLATION	GOBP_POSITIVE_REGULATION_OF_TRANSLATION		118	-0.37623	-0.956468	0.553015	0.956381	1	5928	tags=42%, list=19%, signal=51%
GOBP_PEPTIDE_HORMONE_SECRETION	GOBP_PEPTIDE_HORMONE_SECRETION		228	-0.293323	-0.951813	0.578059	0.956383	1	4644	tags=19%, list=15%, signal=22%
GOBP_AUTOPHAGOSOME_ORGANIZATION	GOBP_AUTOPHAGOSOME_ORGANIZATION		85	-0.414715	-0.96692	0.543788	0.956392	1	4738	tags=40%, list=15%, signal=47%
GOBP_NEGATIVE_REGULATION_OF_FATTY_ACID_METABOLIC_PROCESS	GOBP_NEGATIVE_REGULATION_OF_FATTY_ACID_METABOLIC_PROCESS		32	-0.311252	-0.834003	0.84633	0.956417	1	8187	tags=50%, list=26%, signal=68%
GOBP_RESPONSE_TO_KETONE	GOBP_RESPONSE_TO_KETONE		190	-0.354609	-0.953473	0.615566	0.956453	1	5216	tags=27%, list=17%, signal=33%
GOBP_NEGATIVE_REGULATION_OF_INTERLEUKIN_1_BETA_PRODUCTION	GOBP_NEGATIVE_REGULATION_OF_INTERLEUKIN_1_BETA_PRODUCTION		39	-0.352936	-0.943992	0.540359	0.95648	1	9479	tags=36%, list=30%, signal=51%
GOBP_RIBONUCLEOTIDE_CATABOLIC_PROCESS	GOBP_RIBONUCLEOTIDE_CATABOLIC_PROCESS		39	-0.431237	-0.96626	0.510848	0.956482	1	6318	tags=49%, list=20%, signal=61%
GOBP_CELL_PROLIFERATION_IN_FOREBRAIN	GOBP_CELL_PROLIFERATION_IN_FOREBRAIN		25	-0.428429	-0.968849	0.535088	0.956531	1	6729	tags=28%, list=21%, signal=36%
GOBP_POSITIVE_REGULATION_OF_DNA_BINDING_TRANSCRIPTION_FACTOR_ACTIVITY	GOBP_POSITIVE_REGULATION_OF_DNA_BINDING_TRANSCRIPTION_FACTOR_ACTIVITY		253	-0.334811	-0.95157	0.624481	0.956531	1	5227	tags=32%, list=17%, signal=38%
GOBP_CERAMIDE_METABOLIC_PROCESS	GOBP_CERAMIDE_METABOLIC_PROCESS		87	-0.345282	-0.974725	0.501023	0.956558	1	6454	tags=36%, list=21%, signal=45%
GOBP_POSITIVE_REGULATION_OF_PROTEIN_BINDING	GOBP_POSITIVE_REGULATION_OF_PROTEIN_BINDING		81	-0.349086	-0.962429	0.57839	0.956586	1	3951	tags=28%, list=13%, signal=32%
GOBP_PURINE_NUCLEOSIDE_MONOPHOSPHATE_METABOLIC_PROCESS	GOBP_PURINE_NUCLEOSIDE_MONOPHOSPHATE_METABOLIC_PROCESS		39	-0.453576	-0.953012	0.56871	0.956588	1	2666	tags=33%, list=8%, signal=36%
GOBP_POSITIVE_REGULATION_OF_PEPTIDYL_THREONINE_PHOSPHORYLATION	GOBP_POSITIVE_REGULATION_OF_PEPTIDYL_THREONINE_PHOSPHORYLATION		29	-0.337208	-0.835507	0.804481	0.956634	1	4226	tags=21%, list=13%, signal=24%
GOBP_CARDIAC_MUSCLE_TISSUE_MORPHOGENESIS	GOBP_CARDIAC_MUSCLE_TISSUE_MORPHOGENESIS		57	-0.359981	-0.833641	0.760593	0.956728	1	6523	tags=37%, list=21%, signal=46%
GOBP_COLLAGEN_FIBRIL_ORGANIZATION	GOBP_COLLAGEN_FIBRIL_ORGANIZATION		51	-0.454189	-0.964511	0.507865	0.956732	1	6432	tags=39%, list=20%, signal=49%
GOBP_ALPHA_AMINO_ACID_BIOSYNTHETIC_PROCESS	GOBP_ALPHA_AMINO_ACID_BIOSYNTHETIC_PROCESS		61	-0.437202	-0.975321	0.492723	0.956744	1	5922	tags=36%, list=19%, signal=44%
GOBP_REGULATION_OF_VENTRICULAR_CARDIAC_MUSCLE_CELL_MEMBRANE_REPOLARIZATION	GOBP_REGULATION_OF_VENTRICULAR_CARDIAC_MUSCLE_CELL_MEMBRANE_REPOLARIZATION		19	-0.273217	-0.834086	0.70099	0.956747	1	926	tags=5%, list=3%, signal=5%
GOBP_HISTONE_MRNA_METABOLIC_PROCESS	GOBP_HISTONE_MRNA_METABOLIC_PROCESS		22	-0.505262	-0.973173	0.540206	0.95677	1	4667	tags=50%, list=15%, signal=59%
GOBP_REGULATION_OF_FAT_CELL_DIFFERENTIATION	GOBP_REGULATION_OF_FAT_CELL_DIFFERENTIATION		123	-0.346648	-0.965775	0.582781	0.956781	1	4745	tags=33%, list=15%, signal=38%
GOBP_REGULATION_OF_NUCLEOTIDE_METABOLIC_PROCESS	GOBP_REGULATION_OF_NUCLEOTIDE_METABOLIC_PROCESS		108	-0.384934	-0.973806	0.529032	0.956792	1	6372	tags=38%, list=20%, signal=47%
GOBP_NEUROBLAST_PROLIFERATION	GOBP_NEUROBLAST_PROLIFERATION		52	-0.34632	-0.969	0.536797	0.956793	1	6351	tags=29%, list=20%, signal=36%
GOBP_ADRENAL_GLAND_DEVELOPMENT	GOBP_ADRENAL_GLAND_DEVELOPMENT		21	-0.38853	-0.834527	0.694093	0.956794	1	665	tags=10%, list=2%, signal=10%
GOBP_UDP_N_ACETYLGLUCOSAMINE_METABOLIC_PROCESS	GOBP_UDP_N_ACETYLGLUCOSAMINE_METABOLIC_PROCESS		16	-0.382602	-0.834296	0.770563	0.956817	1	3898	tags=44%, list=12%, signal=50%
GOBP_NEGATIVE_REGULATION_OF_PROTEASOMAL_UBIQUITIN_DEPENDENT_PROTEIN_CATABOLIC_PROCESS	GOBP_NEGATIVE_REGULATION_OF_PROTEASOMAL_UBIQUITIN_DEPENDENT_PROTEIN_CATABOLIC_PROCESS		31	-0.384963	-0.944099	0.611336	0.956823	1	5289	tags=42%, list=17%, signal=50%
GOBP_NEGATIVE_REGULATION_OF_NUCLEOCYTOPLASMIC_TRANSPORT	GOBP_NEGATIVE_REGULATION_OF_NUCLEOCYTOPLASMIC_TRANSPORT		19	-0.444365	-0.832419	0.707424	0.956849	1	4706	tags=58%, list=15%, signal=68%
GOBP_CELLULAR_MONOVALENT_INORGANIC_CATION_HOMEOSTASIS	GOBP_CELLULAR_MONOVALENT_INORGANIC_CATION_HOMEOSTASIS		107	-0.396211	-0.966995	0.486542	0.9569	1	5694	tags=35%, list=18%, signal=42%
GOBP_LEUKOTRIENE_METABOLIC_PROCESS	GOBP_LEUKOTRIENE_METABOLIC_PROCESS		35	-0.327552	-0.830052	0.73348	0.956902	1	5726	tags=20%, list=18%, signal=24%
GOBP_PHENOL_CONTAINING_COMPOUND_BIOSYNTHETIC_PROCESS	GOBP_PHENOL_CONTAINING_COMPOUND_BIOSYNTHETIC_PROCESS		40	-0.312741	-0.833327	0.713362	0.956952	1	5226	tags=23%, list=17%, signal=27%
GOBP_AXON_DEVELOPMENT	GOBP_AXON_DEVELOPMENT		487	-0.330465	-0.963826	0.554371	0.956956	1	6523	tags=31%, list=21%, signal=38%
GOBP_CARDIAC_VENTRICLE_MORPHOGENESIS	GOBP_CARDIAC_VENTRICLE_MORPHOGENESIS		68	-0.362527	-0.834665	0.758333	0.956992	1	6523	tags=37%, list=21%, signal=46%
GOBP_FILOPODIUM_ASSEMBLY	GOBP_FILOPODIUM_ASSEMBLY		52	-0.3929	-0.966341	0.531697	0.956998	1	5538	tags=38%, list=18%, signal=47%
GOBP_DNA_TEMPLATED_TRANSCRIPTION_ELONGATION	GOBP_DNA_TEMPLATED_TRANSCRIPTION_ELONGATION		95	-0.385588	-0.834894	0.697572	0.957003	1	5537	tags=44%, list=18%, signal=54%
GOBP_SEGMENT_SPECIFICATION	GOBP_SEGMENT_SPECIFICATION		17	-0.384942	-0.832577	0.852761	0.957049	1	4146	tags=47%, list=13%, signal=54%
GOBP_ERAD_PATHWAY	GOBP_ERAD_PATHWAY		89	-0.374302	-0.946171	0.57438	0.957053	1	6255	tags=48%, list=20%, signal=60%
GOBP_REGULATION_OF_PROTEIN_LOCALIZATION_TO_CELL_SURFACE	GOBP_REGULATION_OF_PROTEIN_LOCALIZATION_TO_CELL_SURFACE		38	-0.407365	-0.946402	0.538784	0.957066	1	5752	tags=32%, list=18%, signal=39%
GOBP_CELL_FATE_COMMITMENT	GOBP_CELL_FATE_COMMITMENT		242	-0.248473	-0.835543	0.91455	0.957086	1	5241	tags=17%, list=17%, signal=20%
GOBP_CARDIAC_MUSCLE_CELL_MEMBRANE_REPOLARIZATION	GOBP_CARDIAC_MUSCLE_CELL_MEMBRANE_REPOLARIZATION		34	-0.334686	-0.953693	0.533191	0.957094	1	1874	tags=9%, list=6%, signal=9%
GOBP_POSITIVE_REGULATION_OF_DEPHOSPHORYLATION	GOBP_POSITIVE_REGULATION_OF_DEPHOSPHORYLATION		54	-0.378226	-0.945957	0.566591	0.957101	1	5042	tags=37%, list=16%, signal=44%
GOBP_AMINO_ACID_ACTIVATION	GOBP_AMINO_ACID_ACTIVATION		28	-0.477878	-0.835077	0.698947	0.957132	1	5586	tags=64%, list=18%, signal=78%
GOBP_LYMPH_NODE_DEVELOPMENT	GOBP_LYMPH_NODE_DEVELOPMENT		17	-0.527569	-0.973922	0.568345	0.95714	1	4302	tags=41%, list=14%, signal=48%
GOBP_REGULATION_OF_LIPID_CATABOLIC_PROCESS	GOBP_REGULATION_OF_LIPID_CATABOLIC_PROCESS		55	-0.363983	-0.953492	0.521064	0.957154	1	4688	tags=22%, list=15%, signal=26%
GOBP_NEGATIVE_REGULATION_OF_MAPK_CASCADE	GOBP_NEGATIVE_REGULATION_OF_MAPK_CASCADE		173	-0.353417	-0.964831	0.520576	0.957166	1	4348	tags=28%, list=14%, signal=32%
GOBP_NEGATIVE_REGULATION_OF_PEPTIDYL_THREONINE_PHOSPHORYLATION	GOBP_NEGATIVE_REGULATION_OF_PEPTIDYL_THREONINE_PHOSPHORYLATION		19	-0.449912	-0.969106	0.5	0.957195	1	4929	tags=47%, list=16%, signal=56%
GOBP_NUCLEOTIDE_EXCISION_REPAIR	GOBP_NUCLEOTIDE_EXCISION_REPAIR		102	-0.397937	-0.835727	0.740506	0.957201	1	5285	tags=44%, list=17%, signal=53%
GOBP_VESICLE_TARGETING_TO_FROM_OR_WITHIN_GOLGI	GOBP_VESICLE_TARGETING_TO_FROM_OR_WITHIN_GOLGI		68	-0.390181	-0.944176	0.58114	0.957252	1	4911	tags=50%, list=16%, signal=59%
GOBP_REGULATION_OF_EXECUTION_PHASE_OF_APOPTOSIS	GOBP_REGULATION_OF_EXECUTION_PHASE_OF_APOPTOSIS		16	-0.405354	-0.830588	0.735294	0.957304	1	4151	tags=25%, list=13%, signal=29%
GOBP_REGULATION_OF_CHOLESTEROL_METABOLIC_PROCESS	GOBP_REGULATION_OF_CHOLESTEROL_METABOLIC_PROCESS		60	-0.348928	-0.832703	0.725207	0.95731	1	6380	tags=40%, list=20%, signal=50%
GOBP_POSITIVE_REGULATION_OF_DEFENSE_RESPONSE	GOBP_POSITIVE_REGULATION_OF_DEFENSE_RESPONSE		340	-0.320483	-0.945656	0.63466	0.957332	1	5242	tags=26%, list=17%, signal=30%
GOBP_POSITIVE_REGULATION_OF_RELEASE_OF_SEQUESTERED_CALCIUM_ION_INTO_CYTOSOL	GOBP_POSITIVE_REGULATION_OF_RELEASE_OF_SEQUESTERED_CALCIUM_ION_INTO_CYTOSOL		38	-0.349292	-0.962442	0.54343	0.957342	1	4450	tags=21%, list=14%, signal=24%
GOBP_POSITIVE_REGULATION_OF_SODIUM_ION_TRANSMEMBRANE_TRANSPORTER_ACTIVITY	GOBP_POSITIVE_REGULATION_OF_SODIUM_ION_TRANSMEMBRANE_TRANSPORTER_ACTIVITY		15	-0.435706	-0.963495	0.511879	0.95741	1	2830	tags=20%, list=9%, signal=22%
GOBP_JNK_CASCADE	GOBP_JNK_CASCADE		178	-0.29859	-0.830058	0.857749	0.957414	1	3913	tags=22%, list=12%, signal=26%
GOBP_DENDRITE_EXTENSION	GOBP_DENDRITE_EXTENSION		34	-0.336223	-0.966446	0.532567	0.957431	1	9089	tags=41%, list=29%, signal=58%
GOBP_RESPONSE_TO_VITAMIN	GOBP_RESPONSE_TO_VITAMIN		88	-0.370021	-0.964526	0.554299	0.957448	1	5649	tags=31%, list=18%, signal=37%
GOBP_NEUROTRANSMITTER_RECEPTOR_TRANSPORT	GOBP_NEUROTRANSMITTER_RECEPTOR_TRANSPORT		43	-0.372231	-0.945203	0.523517	0.957459	1	6361	tags=35%, list=20%, signal=44%
GOBP_PROXIMAL_DISTAL_PATTERN_FORMATION	GOBP_PROXIMAL_DISTAL_PATTERN_FORMATION		32	-0.474693	-0.975346	0.544843	0.957471	1	8823	tags=56%, list=28%, signal=78%
GOBP_CELLULAR_AMINO_ACID_BIOSYNTHETIC_PROCESS	GOBP_CELLULAR_AMINO_ACID_BIOSYNTHETIC_PROCESS		70	-0.393826	-0.944316	0.536998	0.957494	1	4602	tags=26%, list=15%, signal=30%
GOBP_POLYOL_BIOSYNTHETIC_PROCESS	GOBP_POLYOL_BIOSYNTHETIC_PROCESS		59	-0.356141	-0.944542	0.605442	0.957499	1	6793	tags=39%, list=22%, signal=50%
GOBP_RESPONSE_TO_ISCHEMIA	GOBP_RESPONSE_TO_ISCHEMIA		46	-0.334468	-0.828865	0.774775	0.957546	1	6942	tags=41%, list=22%, signal=53%
GOBP_NUCLEAR_EXPORT	GOBP_NUCLEAR_EXPORT		175	-0.410478	-0.830683	0.721382	0.957603	1	6005	tags=49%, list=19%, signal=60%
GOBP_VASCULAR_ASSOCIATED_SMOOTH_MUSCLE_CELL_DIFFERENTIATION	GOBP_VASCULAR_ASSOCIATED_SMOOTH_MUSCLE_CELL_DIFFERENTIATION		34	-0.37638	-0.830889	0.75102	0.957654	1	6014	tags=29%, list=19%, signal=36%
GOBP_DEOXYRIBOSE_PHOSPHATE_CATABOLIC_PROCESS	GOBP_DEOXYRIBOSE_PHOSPHATE_CATABOLIC_PROCESS		26	-0.370678	-0.831349	0.800797	0.957701	1	6877	tags=54%, list=22%, signal=69%
GOBP_RESPONSE_TO_PEPTIDE	GOBP_RESPONSE_TO_PEPTIDE		492	-0.325174	-0.945329	0.594937	0.957742	1	5201	tags=28%, list=17%, signal=33%
GOBP_CARDIAC_VENTRICLE_DEVELOPMENT	GOBP_CARDIAC_VENTRICLE_DEVELOPMENT		109	-0.32383	-0.832737	0.829918	0.95776	1	6523	tags=36%, list=21%, signal=45%
GOBP_CALCIUM_ION_TRANSPORT	GOBP_CALCIUM_ION_TRANSPORT		378	-0.297234	-0.946406	0.594771	0.957809	1	4450	tags=19%, list=14%, signal=21%
GOBP_POSITIVE_REGULATION_OF_CANONICAL_WNT_SIGNALING_PATHWAY	GOBP_POSITIVE_REGULATION_OF_CANONICAL_WNT_SIGNALING_PATHWAY		138	-0.385203	-0.978106	0.573009	0.957853	1	6253	tags=42%, list=20%, signal=52%
GOBP_REGULATION_OF_CALCIUM_ION_TRANSPORT_INTO_CYTOSOL	GOBP_REGULATION_OF_CALCIUM_ION_TRANSPORT_INTO_CYTOSOL		91	-0.310594	-0.831744	0.792711	0.957865	1	2776	tags=14%, list=9%, signal=16%
GOBP_ANTIGEN_PROCESSING_AND_PRESENTATION_OF_PEPTIDE_ANTIGEN	GOBP_ANTIGEN_PROCESSING_AND_PRESENTATION_OF_PEPTIDE_ANTIGEN		190	-0.4101	-0.949717	0.525346	0.95787	1	5162	tags=41%, list=16%, signal=48%
GOBP_REGULATION_OF_VESICLE_MEDIATED_TRANSPORT	GOBP_REGULATION_OF_VESICLE_MEDIATED_TRANSPORT		489	-0.288756	-0.830088	0.887473	0.957874	1	6186	tags=30%, list=20%, signal=36%
GOBP_REGULATION_OF_ACTIVIN_RECEPTOR_SIGNALING_PATHWAY	GOBP_REGULATION_OF_ACTIVIN_RECEPTOR_SIGNALING_PATHWAY		24	-0.410489	-0.970204	0.508584	0.957877	1	5286	tags=33%, list=17%, signal=40%
GOBP_FEEDING_BEHAVIOR	GOBP_FEEDING_BEHAVIOR		90	-0.304509	-0.964849	0.516129	0.957877	1	9481	tags=34%, list=30%, signal=49%
GOBP_LYMPHOID_PROGENITOR_CELL_DIFFERENTIATION	GOBP_LYMPHOID_PROGENITOR_CELL_DIFFERENTIATION		21	-0.42295	-0.962498	0.51875	0.957932	1	6013	tags=38%, list=19%, signal=47%
GOBP_SPLICEOSOMAL_COMPLEX_ASSEMBLY	GOBP_SPLICEOSOMAL_COMPLEX_ASSEMBLY		43	-0.462973	-0.975456	0.546332	0.957936	1	5566	tags=42%, list=18%, signal=51%
GOBP_PROTEIN_EXIT_FROM_ENDOPLASMIC_RETICULUM	GOBP_PROTEIN_EXIT_FROM_ENDOPLASMIC_RETICULUM		42	-0.39066	-0.978311	0.495798	0.957943	1	6036	tags=52%, list=19%, signal=65%
GOBP_NEGATIVE_REGULATION_OF_CELL_CYCLE_PROCESS	GOBP_NEGATIVE_REGULATION_OF_CELL_CYCLE_PROCESS		327	-0.348531	-0.821346	0.731405	0.957948	1	5681	tags=40%, list=18%, signal=49%
GOBP_REGULATION_OF_LIPID_BIOSYNTHETIC_PROCESS	GOBP_REGULATION_OF_LIPID_BIOSYNTHETIC_PROCESS		191	-0.330551	-0.969119	0.5625	0.957963	1	6380	tags=34%, list=20%, signal=42%
GOBP_BLASTODERM_SEGMENTATION	GOBP_BLASTODERM_SEGMENTATION		16	-0.426552	-0.963127	0.534304	0.957967	1	4814	tags=31%, list=15%, signal=37%
GOBP_REGULATION_OF_NEURON_PROJECTION_REGENERATION	GOBP_REGULATION_OF_NEURON_PROJECTION_REGENERATION		30	-0.335896	-0.830972	0.755274	0.957971	1	6832	tags=27%, list=22%, signal=34%
GOBP_PHOSPHOLIPID_TRANSPORT	GOBP_PHOSPHOLIPID_TRANSPORT		85	-0.388084	-0.971323	0.547917	0.957972	1	5060	tags=24%, list=16%, signal=28%
GOBP_MYELIN_ASSEMBLY	GOBP_MYELIN_ASSEMBLY		17	-0.40015	-0.831447	0.706897	0.957991	1	3808	tags=35%, list=12%, signal=40%
GOBP_ALCOHOL_BIOSYNTHETIC_PROCESS	GOBP_ALCOHOL_BIOSYNTHETIC_PROCESS		148	-0.343104	-0.949257	0.584746	0.958018	1	6380	tags=39%, list=20%, signal=48%
GOBP_AUTONOMIC_NERVOUS_SYSTEM_DEVELOPMENT	GOBP_AUTONOMIC_NERVOUS_SYSTEM_DEVELOPMENT		46	-0.318924	-0.818869	0.796258	0.958035	1	6200	tags=24%, list=20%, signal=30%
GOBP_TRANSITION_METAL_ION_HOMEOSTASIS	GOBP_TRANSITION_METAL_ION_HOMEOSTASIS		132	-0.310762	-0.828867	0.797203	0.958068	1	6420	tags=36%, list=20%, signal=45%
GOBP_REGULATION_OF_SMAD_PROTEIN_SIGNAL_TRANSDUCTION	GOBP_REGULATION_OF_SMAD_PROTEIN_SIGNAL_TRANSDUCTION		25	-0.330949	-0.821514	0.872611	0.958075	1	7404	tags=40%, list=24%, signal=52%
GOBP_CELLULAR_RESPONSE_TO_CALCIUM_ION	GOBP_CELLULAR_RESPONSE_TO_CALCIUM_ION		77	-0.319851	-0.821757	0.791411	0.958106	1	3914	tags=22%, list=12%, signal=25%
GOBP_CELLULAR_RESPONSE_TO_ATP	GOBP_CELLULAR_RESPONSE_TO_ATP		17	-0.597937	-0.969496	0.603365	0.95811	1	3244	tags=24%, list=10%, signal=26%
GOBP_CELLULAR_RESPONSE_TO_KETONE	GOBP_CELLULAR_RESPONSE_TO_KETONE		91	-0.371077	-0.944579	0.62093	0.958136	1	3825	tags=27%, list=12%, signal=31%
GOBP_NEGATIVE_REGULATION_OF_I_KAPPAB_KINASE_NF_KAPPAB_SIGNALING	GOBP_NEGATIVE_REGULATION_OF_I_KAPPAB_KINASE_NF_KAPPAB_SIGNALING		46	-0.303924	-0.817626	0.810651	0.958148	1	5167	tags=24%, list=16%, signal=29%
GOBP_PHOSPHATIDYLCHOLINE_METABOLIC_PROCESS	GOBP_PHOSPHATIDYLCHOLINE_METABOLIC_PROCESS		83	-0.305083	-0.823682	0.887295	0.958153	1	6251	tags=33%, list=20%, signal=41%
GOBP_MYELOID_CELL_DEVELOPMENT	GOBP_MYELOID_CELL_DEVELOPMENT		58	-0.365152	-0.971004	0.558962	0.958265	1	5766	tags=36%, list=18%, signal=44%
GOBP_NEGATIVE_REGULATION_OF_HYDROLASE_ACTIVITY	GOBP_NEGATIVE_REGULATION_OF_HYDROLASE_ACTIVITY		411	-0.301765	-0.962619	0.594533	0.958273	1	4934	tags=23%, list=16%, signal=27%
GOBP_GLANDULAR_EPITHELIAL_CELL_DEVELOPMENT	GOBP_GLANDULAR_EPITHELIAL_CELL_DEVELOPMENT		24	-0.34781	-0.947537	0.656885	0.958279	1	5618	tags=33%, list=18%, signal=41%
GOBP_NEPHRON_DEVELOPMENT	GOBP_NEPHRON_DEVELOPMENT		138	-0.363001	-0.944739	0.605317	0.958306	1	5621	tags=32%, list=18%, signal=39%
GOBP_HYDROGEN_PEROXIDE_CATABOLIC_PROCESS	GOBP_HYDROGEN_PEROXIDE_CATABOLIC_PROCESS		31	-0.324744	-0.822646	0.767635	0.958311	1	5850	tags=26%, list=19%, signal=32%
GOBP_NEGATIVE_REGULATION_OF_TELOMERE_MAINTENANCE	GOBP_NEGATIVE_REGULATION_OF_TELOMERE_MAINTENANCE		28	-0.437572	-0.946674	0.60625	0.958327	1	6964	tags=61%, list=22%, signal=78%
GOBP_PURINE_NUCLEOSIDE_BIOSYNTHETIC_PROCESS	GOBP_PURINE_NUCLEOSIDE_BIOSYNTHETIC_PROCESS		20	-0.45177	-0.828975	0.724846	0.958333	1	5941	tags=45%, list=19%, signal=55%
GOBP_TRNA_METABOLIC_PROCESS	GOBP_TRNA_METABOLIC_PROCESS		135	-0.429276	-0.820443	0.737307	0.958385	1	5770	tags=49%, list=18%, signal=60%
GOBP_PLASMINOGEN_ACTIVATION	GOBP_PLASMINOGEN_ACTIVATION		20	-0.367784	-0.819673	0.738255	0.958395	1	7841	tags=30%, list=25%, signal=40%
GOBP_REGULATION_OF_CELLULAR_AMIDE_METABOLIC_PROCESS	GOBP_REGULATION_OF_CELLULAR_AMIDE_METABOLIC_PROCESS		433	-0.339667	-0.971628	0.522105	0.958423	1	4888	tags=31%, list=16%, signal=36%
GOBP_BRANCH_ELONGATION_OF_AN_EPITHELIUM	GOBP_BRANCH_ELONGATION_OF_AN_EPITHELIUM		17	-0.481988	-0.818915	0.839329	0.958444	1	7120	tags=59%, list=23%, signal=76%
GOBP_REGULATION_OF_HISTONE_METHYLATION	GOBP_REGULATION_OF_HISTONE_METHYLATION		50	-0.34013	-0.821858	0.770791	0.958449	1	3860	tags=30%, list=12%, signal=34%
GOBP_MULTICELLULAR_ORGANISMAL_HOMEOSTASIS	GOBP_MULTICELLULAR_ORGANISMAL_HOMEOSTASIS		487	-0.283842	-0.820151	0.923077	0.958454	1	4717	tags=23%, list=15%, signal=26%
GOBP_PROTEIN_CATABOLIC_PROCESS_IN_THE_VACUOLE	GOBP_PROTEIN_CATABOLIC_PROCESS_IN_THE_VACUOLE		18	-0.389958	-0.820876	0.762295	0.958475	1	6514	tags=39%, list=21%, signal=49%
GOBP_PURINE_CONTAINING_COMPOUND_CATABOLIC_PROCESS	GOBP_PURINE_CONTAINING_COMPOUND_CATABOLIC_PROCESS		47	-0.421958	-0.975959	0.475806	0.958493	1	2620	tags=30%, list=8%, signal=32%
GOBP_ENSHEATHMENT_OF_NEURONS	GOBP_ENSHEATHMENT_OF_NEURONS		120	-0.327819	-0.949757	0.567797	0.958504	1	4690	tags=27%, list=15%, signal=31%
GOBP_REGULATION_OF_CENTROSOME_CYCLE	GOBP_REGULATION_OF_CENTROSOME_CYCLE		42	-0.353038	-0.820622	0.772152	0.958504	1	1783	tags=19%, list=6%, signal=20%
GOBP_NEGATIVE_REGULATION_OF_AUTOPHAGY	GOBP_NEGATIVE_REGULATION_OF_AUTOPHAGY		74	-0.398862	-0.946421	0.569358	0.958506	1	4485	tags=34%, list=14%, signal=39%
GOBP_PEPTIDYL_LYSINE_MODIFICATION	GOBP_PEPTIDYL_LYSINE_MODIFICATION		326	-0.370649	-0.947024	0.561224	0.958516	1	5226	tags=37%, list=17%, signal=44%
GOBP_SOMITE_DEVELOPMENT	GOBP_SOMITE_DEVELOPMENT		81	-0.350729	-0.964892	0.569892	0.95852	1	6301	tags=32%, list=20%, signal=40%
GOBP_ENDOCARDIAL_CUSHION_DEVELOPMENT	GOBP_ENDOCARDIAL_CUSHION_DEVELOPMENT		42	-0.347558	-0.822051	0.964602	0.95855	1	6013	tags=36%, list=19%, signal=44%
GOBP_VACUOLE_ORGANIZATION	GOBP_VACUOLE_ORGANIZATION		153	-0.394248	-0.947868	0.570297	0.958572	1	6684	tags=49%, list=21%, signal=62%
GOBP_EMBRYONIC_HEART_TUBE_DEVELOPMENT	GOBP_EMBRYONIC_HEART_TUBE_DEVELOPMENT		75	-0.324774	-0.948046	0.593561	0.958574	1	6039	tags=31%, list=19%, signal=38%
GOBP_POSITIVE_REGULATION_OF_ANION_TRANSPORT	GOBP_POSITIVE_REGULATION_OF_ANION_TRANSPORT		441	-0.315131	-0.971375	0.551963	0.958589	1	5197	tags=28%, list=17%, signal=33%
GOBP_VESICLE_TARGETING	GOBP_VESICLE_TARGETING		84	-0.381427	-0.970232	0.508197	0.958589	1	5503	tags=49%, list=18%, signal=59%
GOBP_PEROXISOMAL_MEMBRANE_TRANSPORT	GOBP_PEROXISOMAL_MEMBRANE_TRANSPORT		19	-0.411774	-0.946801	0.522158	0.958605	1	2049	tags=26%, list=7%, signal=28%
GOBP_RESPONSE_TO_PLATELET_DERIVED_GROWTH_FACTOR	GOBP_RESPONSE_TO_PLATELET_DERIVED_GROWTH_FACTOR		18	-0.384867	-0.81765	0.773092	0.95861	1	6534	tags=50%, list=21%, signal=63%
GOBP_REGULATION_OF_UBIQUITIN_DEPENDENT_PROTEIN_CATABOLIC_PROCESS	GOBP_REGULATION_OF_UBIQUITIN_DEPENDENT_PROTEIN_CATABOLIC_PROCESS		150	-0.346824	-0.949291	0.603448	0.958613	1	5482	tags=41%, list=17%, signal=50%
GOBP_MONOCARBOXYLIC_ACID_BIOSYNTHETIC_PROCESS	GOBP_MONOCARBOXYLIC_ACID_BIOSYNTHETIC_PROCESS		212	-0.332249	-0.962744	0.592751	0.958618	1	5140	tags=27%, list=16%, signal=32%
GOBP_TOLL_LIKE_RECEPTOR_4_SIGNALING_PATHWAY	GOBP_TOLL_LIKE_RECEPTOR_4_SIGNALING_PATHWAY		40	-0.378396	-0.823939	0.756701	0.958623	1	6684	tags=35%, list=21%, signal=44%
GOBP_CELL_DIFFERENTIATION_IN_SPINAL_CORD	GOBP_CELL_DIFFERENTIATION_IN_SPINAL_CORD		48	-0.270781	-0.8237	0.742633	0.958626	1	6523	tags=19%, list=21%, signal=24%
GOBP_MONOAMINE_TRANSPORT	GOBP_MONOAMINE_TRANSPORT		77	-0.320567	-0.969155	0.482618	0.958632	1	10292	tags=48%, list=33%, signal=71%
GOBP_NEGATIVE_REGULATION_OF_CELLULAR_RESPONSE_TO_VASCULAR_ENDOTHELIAL_GROWTH_FACTOR_STIMULUS	GOBP_NEGATIVE_REGULATION_OF_CELLULAR_RESPONSE_TO_VASCULAR_ENDOTHELIAL_GROWTH_FACTOR_STIMULUS		16	-0.379232	-0.822732	0.807359	0.958636	1	4163	tags=25%, list=13%, signal=29%
GOBP_NUCLEOSIDE_DIPHOSPHATE_METABOLIC_PROCESS	GOBP_NUCLEOSIDE_DIPHOSPHATE_METABOLIC_PROCESS		145	-0.369779	-0.948251	0.551797	0.958658	1	6372	tags=39%, list=20%, signal=49%
GOBP_MOVEMENT_IN_HOST_ENVIRONMENT	GOBP_MOVEMENT_IN_HOST_ENVIRONMENT		163	-0.312972	-0.822224	0.899142	0.958686	1	6662	tags=37%, list=21%, signal=46%
GOBP_STRIATED_MUSCLE_CELL_APOPTOTIC_PROCESS	GOBP_STRIATED_MUSCLE_CELL_APOPTOTIC_PROCESS		43	-0.350241	-0.976552	0.55531	0.95872	1	4527	tags=23%, list=14%, signal=27%
GOBP_NEGATIVE_REGULATION_OF_MITOTIC_CELL_CYCLE	GOBP_NEGATIVE_REGULATION_OF_MITOTIC_CELL_CYCLE		293	-0.343055	-0.824346	0.739496	0.95873	1	5681	tags=40%, list=18%, signal=48%
GOBP_MUSCLE_CONTRACTION	GOBP_MUSCLE_CONTRACTION		332	-0.260161	-0.827895	0.866388	0.958751	1	6028	tags=23%, list=19%, signal=28%
GOBP_REGULATION_OF_INTRINSIC_APOPTOTIC_SIGNALING_PATHWAY	GOBP_REGULATION_OF_INTRINSIC_APOPTOTIC_SIGNALING_PATHWAY		146	-0.354242	-0.977647	0.489559	0.958766	1	5002	tags=38%, list=16%, signal=45%
GOBP_ARGININE_METABOLIC_PROCESS	GOBP_ARGININE_METABOLIC_PROCESS		20	-0.3994	-0.975459	0.517172	0.958769	1	5820	tags=40%, list=19%, signal=49%
GOBP_EXOCRINE_SYSTEM_DEVELOPMENT	GOBP_EXOCRINE_SYSTEM_DEVELOPMENT		40	-0.309957	-0.829023	0.922727	0.958769	1	3168	tags=15%, list=10%, signal=17%
GOBP_CALCIUM_ION_IMPORT_INTO_CYTOSOL	GOBP_CALCIUM_ION_IMPORT_INTO_CYTOSOL		21	-0.370317	-0.818997	0.728713	0.95878	1	4067	tags=14%, list=13%, signal=16%
GOBP_RETINOIC_ACID_METABOLIC_PROCESS	GOBP_RETINOIC_ACID_METABOLIC_PROCESS		33	-0.398239	-0.978313	0.495633	0.958784	1	8217	tags=33%, list=26%, signal=45%
GOBP_MITOTIC_SISTER_CHROMATID_COHESION	GOBP_MITOTIC_SISTER_CHROMATID_COHESION		17	-0.431051	-0.823129	0.706122	0.958786	1	6078	tags=47%, list=19%, signal=58%
GOBP_POSITIVE_REGULATION_OF_T_CELL_MIGRATION	GOBP_POSITIVE_REGULATION_OF_T_CELL_MIGRATION		29	-0.406998	-0.817814	0.771619	0.958793	1	4703	tags=31%, list=15%, signal=36%
GOBP_POSITIVE_REGULATION_OF_CALCIUM_MEDIATED_SIGNALING	GOBP_POSITIVE_REGULATION_OF_CALCIUM_MEDIATED_SIGNALING		29	-0.452882	-0.976317	0.436957	0.958805	1	5527	tags=24%, list=18%, signal=29%
GOBP_POSITIVE_REGULATION_OF_GENE_EXPRESSION_EPIGENETIC	GOBP_POSITIVE_REGULATION_OF_GENE_EXPRESSION_EPIGENETIC		44	-0.399626	-0.828081	0.708861	0.958831	1	3798	tags=36%, list=12%, signal=41%
GOBP_RETROGRADE_TRANSPORT_ENDOSOME_TO_GOLGI	GOBP_RETROGRADE_TRANSPORT_ENDOSOME_TO_GOLGI		77	-0.350054	-0.969523	0.514451	0.958843	1	7817	tags=53%, list=25%, signal=71%
GOBP_CYTOPLASMIC_TRANSLATION	GOBP_CYTOPLASMIC_TRANSLATION		91	-0.361185	-0.826438	0.803213	0.958849	1	2658	tags=36%, list=8%, signal=39%
GOBP_REGULATION_OF_SIGNALING_RECEPTOR_ACTIVITY	GOBP_REGULATION_OF_SIGNALING_RECEPTOR_ACTIVITY		166	-0.281839	-0.825202	0.945833	0.958863	1	7631	tags=33%, list=24%, signal=44%
GOBP_MAMMARY_GLAND_EPITHELIAL_CELL_PROLIFERATION	GOBP_MAMMARY_GLAND_EPITHELIAL_CELL_PROLIFERATION		25	-0.37974	-0.819688	0.754639	0.958887	1	5744	tags=60%, list=18%, signal=73%
GOBP_GOLGI_TO_PLASMA_MEMBRANE_TRANSPORT	GOBP_GOLGI_TO_PLASMA_MEMBRANE_TRANSPORT		55	-0.415852	-0.976062	0.520747	0.958925	1	4998	tags=44%, list=16%, signal=52%
GOBP_GLYCINE_METABOLIC_PROCESS	GOBP_GLYCINE_METABOLIC_PROCESS		16	-0.552789	-0.964994	0.556291	0.958932	1	3323	tags=31%, list=11%, signal=35%
GOBP_PROTEIN_LOCALIZATION_TO_CHROMATIN	GOBP_PROTEIN_LOCALIZATION_TO_CHROMATIN		21	-0.482373	-0.947566	0.602823	0.958938	1	5041	tags=48%, list=16%, signal=57%
GOBP_POSITIVE_REGULATION_OF_JUN_KINASE_ACTIVITY	GOBP_POSITIVE_REGULATION_OF_JUN_KINASE_ACTIVITY		64	-0.382876	-0.975632	0.504149	0.958955	1	5913	tags=38%, list=19%, signal=46%
GOBP_ANION_HOMEOSTASIS	GOBP_ANION_HOMEOSTASIS		34	-0.274758	-0.824928	0.77732	0.958995	1	7049	tags=24%, list=22%, signal=30%
GOBP_POSITIVE_REGULATION_OF_LIPID_CATABOLIC_PROCESS	GOBP_POSITIVE_REGULATION_OF_LIPID_CATABOLIC_PROCESS		27	-0.369009	-0.82401	0.793028	0.958997	1	2180	tags=19%, list=7%, signal=20%
GOBP_ACTIVIN_RECEPTOR_SIGNALING_PATHWAY	GOBP_ACTIVIN_RECEPTOR_SIGNALING_PATHWAY		43	-0.322032	-0.824668	0.789579	0.959016	1	5286	tags=21%, list=17%, signal=25%
GOBP_CYTOKINESIS	GOBP_CYTOKINESIS		149	-0.318662	-0.822782	0.778926	0.959049	1	4352	tags=28%, list=14%, signal=32%
GOBP_SPHINGOLIPID_METABOLIC_PROCESS	GOBP_SPHINGOLIPID_METABOLIC_PROCESS		143	-0.295198	-0.826591	0.874	0.959053	1	6007	tags=34%, list=19%, signal=41%
GOBP_AUDITORY_RECEPTOR_CELL_DEVELOPMENT	GOBP_AUDITORY_RECEPTOR_CELL_DEVELOPMENT		15	-0.397844	-0.9769	0.50783	0.959078	1	7767	tags=33%, list=25%, signal=44%
GOBP_CELLULAR_RESPONSE_TO_GLUCAGON_STIMULUS	GOBP_CELLULAR_RESPONSE_TO_GLUCAGON_STIMULUS		26	-0.348906	-0.947081	0.573413	0.959102	1	791	tags=8%, list=3%, signal=8%
GOBP_STEROL_METABOLIC_PROCESS	GOBP_STEROL_METABOLIC_PROCESS		156	-0.346295	-0.949801	0.572327	0.959124	1	6380	tags=36%, list=20%, signal=45%
GOBP_CELLULAR_RESPIRATION	GOBP_CELLULAR_RESPIRATION		160	-0.415225	-0.970318	0.509018	0.959128	1	3013	tags=41%, list=10%, signal=45%
GOBP_REGULATION_OF_CARDIAC_CONDUCTION	GOBP_REGULATION_OF_CARDIAC_CONDUCTION		58	-0.333042	-0.97165	0.493478	0.959178	1	4362	tags=16%, list=14%, signal=18%
GOBP_POSITIVE_REGULATION_OF_MUSCLE_CONTRACTION	GOBP_POSITIVE_REGULATION_OF_MUSCLE_CONTRACTION		36	-0.313142	-0.818104	0.808333	0.95919	1	5510	tags=17%, list=18%, signal=20%
GOBP_NCRNA_3_END_PROCESSING	GOBP_NCRNA_3_END_PROCESSING		37	-0.469077	-0.819058	0.740343	0.959195	1	3683	tags=41%, list=12%, signal=46%
GOBP_REGULATION_OF_CELL_CYCLE_ARREST	GOBP_REGULATION_OF_CELL_CYCLE_ARREST		99	-0.310232	-0.82437	0.797938	0.959202	1	5196	tags=32%, list=17%, signal=39%
GOBP_RRNA_MODIFICATION	GOBP_RRNA_MODIFICATION		25	-0.477866	-0.817853	0.736957	0.959222	1	6222	tags=56%, list=20%, signal=70%
GOBP_REGULATION_OF_ACTIN_NUCLEATION	GOBP_REGULATION_OF_ACTIN_NUCLEATION		25	-0.471856	-0.978412	0.515337	0.959283	1	6271	tags=44%, list=20%, signal=55%
GOBP_ANTIGEN_PROCESSING_AND_PRESENTATION_OF_PEPTIDE_OR_POLYSACCHARIDE_ANTIGEN_VIA_MHC_CLASS_II	GOBP_ANTIGEN_PROCESSING_AND_PRESENTATION_OF_PEPTIDE_OR_POLYSACCHARIDE_ANTIGEN_VIA_MHC_CLASS_II		100	-0.381823	-0.825243	0.746412	0.959298	1	6173	tags=43%, list=20%, signal=53%
GOBP_ACUTE_INFLAMMATORY_RESPONSE	GOBP_ACUTE_INFLAMMATORY_RESPONSE		105	-0.289509	-0.816803	0.842553	0.959335	1	5505	tags=19%, list=18%, signal=23%
GOBP_REGULATION_OF_DNA_BINDING_TRANSCRIPTION_FACTOR_ACTIVITY	GOBP_REGULATION_OF_DNA_BINDING_TRANSCRIPTION_FACTOR_ACTIVITY		416	-0.338404	-0.977266	0.528571	0.95936	1	6107	tags=33%, list=19%, signal=41%
GOBP_NEGATIVE_REGULATION_OF_MRNA_CATABOLIC_PROCESS	GOBP_NEGATIVE_REGULATION_OF_MRNA_CATABOLIC_PROCESS		48	-0.363938	-0.948257	0.562863	0.959399	1	2998	tags=23%, list=10%, signal=25%
GOBP_LOCALIZATION_WITHIN_MEMBRANE	GOBP_LOCALIZATION_WITHIN_MEMBRANE		70	-0.313544	-0.816304	0.939189	0.95941	1	4348	tags=24%, list=14%, signal=28%
GOBP_POSITIVE_REGULATION_OF_VIRAL_LIFE_CYCLE	GOBP_POSITIVE_REGULATION_OF_VIRAL_LIFE_CYCLE		31	-0.441159	-0.97659	0.504405	0.959423	1	5062	tags=35%, list=16%, signal=42%
[truncated: 1,494 more rows]

## Sheet: C5 GO-MF uVTE
NAME	GS<br> follow link to MSigDB	GS DETAILS	SIZE	ES	NES	NOM p-val	FDR q-val	FWER p-val	RANK AT MAX	LEADING EDGE
[truncated: 291 more rows]

[truncated: 7 more sheets: C5 GO-MF Control, C5 GO-CC-uVTE, C5 GO-CC-Control, C2 kegg uVTE, C2 kegg control, C2 WIKIpathway uVTE, C2 WIKIpathway Control]
