# Supplementary material for: Identification of genes, pathways and transcription factor-miRNA-target gene networks and experimental verification in venous thromboembolism
Source: Sci Rep. 2021 Aug 11;11:16352. doi: 10.1038/s41598-021-95909-4 (PMC8357955; doi:10.1038/s41598-021-95909-4)
Supplement: Supplementary file 7 — Supplementary Table S6. [file 41598_2021_95909_MOESM7_ESM.xlsx]

## Sheet: module1
Category	Term	Count	%	PValue	Genes	List Total	Pop Hits	Pop Total	Fold Enrichment	Bonferroni	Benjamini	FDR
REACTOME_PATHWAY	R-HSA-156827:R-HSA-156827/L13a-mediated translational silencing of Ceruloplasmin expression	14	87.5	9.86958e-24	RPS27, EIF3A, RPS28, RPL23, RPL14, RPL7, RPS3A, EIF1AX, RPL9, RPLP1, RPS15A, RPL5, PABPC1, EIF3M	16	114	9075	69.6546	2.07261e-22	2.07261e-22	7.62066e-21
REACTOME_PATHWAY	R-HSA-72689:R-HSA-72689/Formation of a pool of free 40S subunits	13	81.25	1.17963e-21	RPS27, EIF3A, RPS28, RPL23, RPL14, RPL7, RPS3A, EIF1AX, RPL9, RPLP1, RPS15A, RPL5, EIF3M	16	104	9075	70.8984	2.47723e-20	1.23862e-20	9.10839e-19
REACTOME_PATHWAY	R-HSA-72706:R-HSA-72706/GTP hydrolysis and joining of the 60S ribosomal subunit	13	81.25	4.19272e-21	RPS27, EIF3A, RPS28, RPL23, RPL14, RPL7, RPS3A, EIF1AX, RPL9, RPLP1, RPS15A, RPL5, EIF3M	16	115	9075	64.1168	8.8047e-20	2.9349e-20	3.23735e-18
REACTOME_PATHWAY	R-HSA-975956:R-HSA-975956/Nonsense Mediated Decay (NMD) independent of the Exon Junction Complex (EJC)	11	68.75	3.46433e-17	RPS27, RPS28, RPL23, RPL14, RPL7, RPS3A, RPL9, RPLP1, RPS15A, RPL5, PABPC1	16	97	9075	64.3202	7.2751e-16	1.81877e-16	2.67494e-14
REACTOME_PATHWAY	R-HSA-975957:R-HSA-975957/Nonsense Mediated Decay (NMD) enhanced by the Exon Junction Complex (EJC)	11	68.75	2.03279e-16	RPS27, RPS28, RPL23, RPL14, RPL7, RPS3A, RPL9, RPLP1, RPS15A, RPL5, PABPC1	16	115	9075	54.2527	4.66294e-15	8.88178e-16	1.66533e-13
REACTOME_PATHWAY	R-HSA-192823:R-HSA-192823/Viral mRNA Translation	10	62.5	3.24172e-15	RPS27, RPS28, RPL23, RPL14, RPL7, RPS3A, RPL9, RPLP1, RPS15A, RPL5	16	91	9075	62.3283	6.76126e-14	1.13243e-14	2.4869e-12
REACTOME_PATHWAY	R-HSA-156902:R-HSA-156902/Peptide chain elongation	10	62.5	3.24172e-15	RPS27, RPS28, RPL23, RPL14, RPL7, RPS3A, RPL9, RPLP1, RPS15A, RPL5	16	91	9075	62.3283	6.76126e-14	1.13243e-14	2.4869e-12
REACTOME_PATHWAY	R-HSA-2408557:R-HSA-2408557/Selenocysteine synthesis	10	62.5	4.39064e-15	RPS27, RPS28, RPL23, RPL14, RPL7, RPS3A, RPL9, RPLP1, RPS15A, RPL5	16	94	9075	60.3391	9.32587e-14	1.33227e-14	3.43059e-12
REACTOME_PATHWAY	R-HSA-72764:R-HSA-72764/Eukaryotic Translation Termination	10	62.5	4.84688e-15	RPS27, RPS28, RPL23, RPL14, RPL7, RPS3A, RPL9, RPLP1, RPS15A, RPL5	16	95	9075	59.7039	1.02585e-13	1.28786e-14	3.77476e-12
REACTOME_PATHWAY	R-HSA-1799339:R-HSA-1799339/SRP-dependent cotranslational protein targeting to membrane	10	62.5	2.66219e-14	RPS27, RPS28, RPL23, RPL14, RPL7, RPS3A, RPL9, RPLP1, RPS15A, RPL5	16	114	9075	49.7533	5.59552e-13	6.21725e-14	2.05724e-11
REACTOME_PATHWAY	R-HSA-72649:R-HSA-72649/Translation initiation complex formation	8	50	2.68329e-12	RPS27, EIF3A, RPS28, RPS3A, EIF1AX, RPS15A, PABPC1, EIF3M	16	61	9075	74.3852	5.63493e-11	5.63494e-12	2.07188e-09
REACTOME_PATHWAY	R-HSA-72695:R-HSA-72695/Formation of the ternary complex, and subsequently, the 43S complex	7	43.75	1.60206e-10	RPS27, EIF3A, RPS28, RPS3A, EIF1AX, RPS15A, EIF3M	16	54	9075	73.5243	3.36433e-09	3.05848e-10	1.23701e-07
REACTOME_PATHWAY	R-HSA-72702:R-HSA-72702/Ribosomal scanning and start codon recognition	7	43.75	3.4237e-10	RPS27, EIF3A, RPS28, RPS3A, EIF1AX, RPS15A, EIF3M	16	61	9075	65.0871	7.18978e-09	5.99148e-10	2.64357e-07
KEGG_PATHWAY	hsa03010:Ribosome	12	75	3.9361e-17	MRPL1, RPS27, RPS28, MRPL15, RPL23, RPL14, RPL7, RPS3A, RPL9, RPLP1, RPS15A, RPL5	15	136	6910	40.6471	1.57444e-16	1.57444e-16	1.50283e-14
KEGG_PATHWAY	hsa03013:RNA transport	3	18.75	0.0460702	EIF3A, EIF1AX, PABPC1	15	172	6910	8.03488	0.171933	0.090018	16.4797
GOTERM_MF_DIRECT	GO:0003735~structural constituent of ribosome	12	75	2.05992e-18	MRPL1, RPS27, RPS28, MRPL15, RPL23, RPL14, RPL7, RPS3A, RPL9, RPLP1, RPS15A, RPL5	16	222	16881	57.0304	5.14981e-17	5.14981e-17	1.67126e-15
GOTERM_MF_DIRECT	GO:0044822~poly(A) RNA binding	13	81.25	2.85519e-12	MRPL1, RPS27, EIF3A, RPS28, MRPL15, RPL23, RPL14, RPL7, RPS3A, EIF1AX, RPS15A, RPL5, PABPC1	16	1129	16881	12.1486	7.1379e-11	3.56895e-11	2.31646e-09
GOTERM_MF_DIRECT	GO:0003723~RNA binding	10	62.5	1.55265e-10	MRPL1, EIF3A, RPS28, RPL14, RPL7, RPS3A, RPL9, RPS15A, RPL5, PABPC1	16	547	16881	19.2882	3.88162e-09	1.29387e-09	1.2597e-07
GOTERM_MF_DIRECT	GO:0005515~protein binding	16	100	5.5292e-05	MRPL1, RPL14, RPS15A, EIF3A, RPS27, RPS28, MRPL15, RPL7, RPL23, RPS3A, RPL9, EIF1AX, RPLP1, RPL5, PABPC1, EIF3M	16	8785	16881	1.92157	0.00138138	0.000345525	0.0448508
GOTERM_MF_DIRECT	GO:0003743~translation initiation factor activity	3	18.75	0.00130842	EIF3A, EIF1AX, EIF3M	16	61	16881	51.8883	0.0322021	0.00652501	1.05662
GOTERM_MF_DIRECT	GO:0070180~large ribosomal subunit rRNA binding	2	12.5	0.00620455	RPL23, RPLP1	16	7	16881	301.446	0.144096	0.0255995	4.9242
GOTERM_CC_DIRECT	GO:0005840~ribosome	10	62.5	1.64834e-15	RPS27, RPS28, RPL23, RPL14, RPL7, RPS3A, RPL9, RPLP1, RPS15A, RPL5	16	166	18224	68.6145	5.16254e-14	5.16254e-14	1.43219e-12
GOTERM_CC_DIRECT	GO:0022625~cytosolic large ribosomal subunit	7	43.75	1.04965e-11	MRPL1, RPL23, RPL14, RPL7, RPL9, RPLP1, RPL5	16	68	18224	117.25	3.25391e-10	1.62696e-10	9.01738e-09
GOTERM_CC_DIRECT	GO:0005829~cytosol	14	87.5	1.70092e-08	RPS27, EIF3A, RPS28, RPL23, RPL14, RPL7, RPS3A, EIF1AX, RPL9, RPLP1, RPS15A, RPL5, PABPC1, EIF3M	16	3315	18224	4.81026	5.27286e-07	1.75762e-07	1.46124e-05
GOTERM_CC_DIRECT	GO:0005925~focal adhesion	7	43.75	3.98904e-07	RPL23, RPL7, RPS3A, RPL9, RPLP1, RPL5, PABPC1	16	391	18224	20.3913	1.23659e-05	3.0915e-06	0.000342692
GOTERM_CC_DIRECT	GO:0022627~cytosolic small ribosomal subunit	4	25	7.63117e-06	RPS27, RPS28, RPS3A, RPS15A	16	48	18224	94.9167	0.000236539	4.73123e-05	0.00655563
GOTERM_CC_DIRECT	GO:0030529~intracellular ribonucleoprotein complex	4	25	0.00017321	RPL7, RPS3A, RPL5, PABPC1	16	136	18224	33.5	0.00535557	0.000894593	0.148704
GOTERM_CC_DIRECT	GO:0005730~nucleolus	6	37.5	0.000459909	EIF3A, RPL23, RPL7, RPS3A, RPL9, RPL5	16	857	18224	7.97433	0.0141593	0.00203514	0.394412
GOTERM_CC_DIRECT	GO:0070062~extracellular exosome	9	56.25	0.000735176	RPS28, RPL23, RPL14, RPL7, RPS3A, RPLP1, RPS15A, RPL5, PABPC1	16	2811	18224	3.64674	0.0225409	0.0028458	0.629819
GOTERM_CC_DIRECT	GO:0016020~membrane	8	50	0.000984813	EIF3A, RPL23, RPL14, RPL7, RPL9, RPS15A, RPL5, PABPC1	16	2200	18224	4.14182	0.0300825	0.00338805	0.842883
GOTERM_CC_DIRECT	GO:0031012~extracellular matrix	4	25	0.00166975	RPL23, RPS3A, RPL9, RPS15A	16	296	18224	15.3919	0.0504864	0.00516714	1.4254
GOTERM_CC_DIRECT	GO:0005737~cytoplasm	11	68.75	0.00249558	EIF3A, RPS28, RPL23, RPL14, RPL7, RPS3A, RPL9, RPLP1, RPS15A, RPL5, PABPC1	16	5222	18224	2.39927	0.0745357	0.00701706	2.12372
GOTERM_CC_DIRECT	GO:0071541~eukaryotic translation initiation factor 3 complex, eIF3m	2	12.5	0.00574837	EIF3A, EIF3M	16	7	18224	325.429	0.163655	0.0147825	4.83195
GOTERM_CC_DIRECT	GO:0015934~large ribosomal subunit	2	12.5	0.0114659	MRPL1, MRPL15	16	14	18224	162.714	0.300574	0.027125	9.43214
GOTERM_CC_DIRECT	GO:0016282~eukaryotic 43S preinitiation complex	2	12.5	0.0122802	EIF3A, EIF3M	16	15	18224	151.867	0.318216	0.0269892	10.071
GOTERM_CC_DIRECT	GO:0033290~eukaryotic 48S preinitiation complex	2	12.5	0.0122802	EIF3A, EIF3M	16	15	18224	151.867	0.318216	0.0269892	10.071
GOTERM_CC_DIRECT	GO:0005852~eukaryotic translation initiation factor 3 complex	2	12.5	0.0139068	EIF3A, EIF3M	16	17	18224	134	0.352177	0.0285277	11.3355
GOTERM_BP_DIRECT	GO:0006413~translational initiation	14	87.5	4.09878e-26	RPS27, EIF3A, RPS28, RPL23, RPL14, RPL7, RPS3A, EIF1AX, RPL9, RPLP1, RPS15A, RPL5, PABPC1, EIF3M	16	137	16792	107.248	2.0084e-24	2.0084e-24	3.9299e-23
GOTERM_BP_DIRECT	GO:0000184~nuclear-transcribed mRNA catabolic process, nonsense-mediated decay	11	68.75	6.31293e-19	RPS27, RPS28, RPL23, RPL14, RPL7, RPS3A, RPL9, RPLP1, RPS15A, RPL5, PABPC1	16	119	16792	97.0126	3.09334e-17	1.54667e-17	6.05282e-16
GOTERM_BP_DIRECT	GO:0006412~translation	12	75	9.41396e-18	MRPL1, RPS27, RPS28, MRPL15, RPL23, RPL14, RPL7, RPS3A, RPL9, RPLP1, RPS15A, RPL5	16	253	16792	49.7787	4.61284e-16	1.53761e-16	9.02607e-15
GOTERM_BP_DIRECT	GO:0006614~SRP-dependent cotranslational protein targeting to membrane	10	62.5	1.7691e-17	RPS27, RPS28, RPL23, RPL14, RPL7, RPS3A, RPL9, RPLP1, RPS15A, RPL5	16	94	16792	111.649	8.66861e-16	2.16715e-16	1.69621e-14
GOTERM_BP_DIRECT	GO:0019083~viral transcription	10	62.5	9.07959e-17	RPS27, RPS28, RPL23, RPL14, RPL7, RPS3A, RPL9, RPLP1, RPS15A, RPL5	16	112	16792	93.7054	5.44009e-15	1.11022e-15	1.11022e-13
GOTERM_BP_DIRECT	GO:0006364~rRNA processing	10	62.5	3.50608e-14	RPS27, RPS28, RPL23, RPL14, RPL7, RPS3A, RPL9, RPLP1, RPS15A, RPL5	16	214	16792	49.0421	1.71907e-12	2.86549e-13	3.36398e-11
GOTERM_BP_DIRECT	GO:0002181~cytoplasmic translation	3	18.75	0.000220803	RPL7, RPL9, RPLP1	16	25	16792	125.94	0.0107622	0.0015446	0.211505
GOTERM_BP_DIRECT	GO:0042273~ribosomal large subunit biogenesis	3	18.75	0.000220803	RPL14, RPL7, RPL5	16	25	16792	125.94	0.0107622	0.0015446	0.211505
GOTERM_BP_DIRECT	GO:0000028~ribosomal small subunit assembly	2	12.5	0.0168456	RPS27, RPS28	16	19	16792	110.474	0.565024	0.098827	15.0316
GOTERM_BP_DIRECT	GO:0001731~formation of translation preinitiation complex	2	12.5	0.0203581	EIF3A, EIF3M	16	23	16792	91.2609	0.634993	0.10594	17.8979
GOTERM_BP_DIRECT	GO:0006446~regulation of translational initiation	2	12.5	0.031693	EIF3A, EIF3M	16	36	16792	58.3056	0.793633	0.145988	26.5666
GOTERM_BP_DIRECT	GO:0070125~mitochondrial translational elongation	2	12.5	0.0733262	MRPL1, MRPL15	16	85	16792	24.6941	0.976044	0.287681	51.8168
GOTERM_BP_DIRECT	GO:0070126~mitochondrial translational termination	2	12.5	0.0741582	MRPL1, MRPL15	16	86	16792	24.407	0.977075	0.26994	52.2299

## Sheet: module2
Category	Term	Count	%	PValue	Genes	List Total	Pop Hits	Pop Total	Fold Enrichment	Bonferroni	Benjamini	FDR
REACTOME_PATHWAY	R-HSA-983168:R-HSA-983168/Antigen processing: Ubiquitination & Proteasome degradation	7	24.1379	1.91366e-05	WSB1, PSMD14, HECW2, UBE4A, MEX3C, UBA6, TRIP12	19	308	9075	10.8553	0.00145334	0.00145334	0.0201356
REACTOME_PATHWAY	R-HSA-390450:R-HSA-390450/Folding of actin by CCT/TriC	2	6.89655	0.0196683	TCP1, CCT6A	19	10	9075	95.5263	0.77902	0.529915	18.8631
KEGG_PATHWAY	hsa04120:Ubiquitin mediated proteolysis	3	10.3448	0.034611	UBE4A, UBA6, TRIP12	16	137	6910	9.45712	0.845395	0.845395	29.0833
GOTERM_MF_DIRECT	GO:0044822~poly(A) RNA binding	11	37.931	7.42657e-06	RBM34, SUMO2, TCP1, MTDH, MAK16, FKBP3, MEX3C, HSPE1, CCT6A, KPNA2, NMD3	29	1129	16881	5.67151	0.000541995	0.000541995	0.00775153
GOTERM_MF_DIRECT	GO:0051082~unfolded protein binding	4	13.7931	0.000783238	TCP1, HSPE1, HSPA1A, CCT6A	29	110	16881	21.1674	0.0555936	0.0281943	0.814523
GOTERM_MF_DIRECT	GO:0005515~protein binding	24	82.7586	0.000940131	UQCRC2, TCP1, MTDH, UBE4A, PAK1IP1, FKBP3, HAT1, UBA6, HSPA1A, CCT6A, ERGIC2, NAE1, WSB1, SUMO2, TARS, PSMD14, PSMG1, MEX3C, HSPA4, HSPE1, KPNA2, MYC, TRIP12, FH	29	8785	16881	1.59027	0.0663577	0.0226274	0.976961
GOTERM_MF_DIRECT	GO:0008641~small protein activating enzyme activity	2	6.89655	0.0115551	UBA6, NAE1	29	7	16881	166.315	0.571916	0.191123	11.4244
GOTERM_MF_DIRECT	GO:0031625~ubiquitin protein ligase binding	4	13.7931	0.0116359	SUMO2, TCP1, HSPA1A, NAE1	29	287	16881	8.11294	0.574463	0.157078	11.5
GOTERM_MF_DIRECT	GO:0070628~proteasome binding	2	6.89655	0.0213569	PSMG1, PSMD14	29	13	16881	89.5544	0.793188	0.230995	20.1753
GOTERM_MF_DIRECT	GO:0044183~protein binding involved in protein folding	2	6.89655	0.0229814	HSPA1A, CCT6A	29	14	16881	83.1576	0.816808	0.215305	21.5476
GOTERM_MF_DIRECT	GO:0005524~ATP binding	7	24.1379	0.0330504	TARS, TCP1, UBA6, HSPA4, HSPE1, HSPA1A, CCT6A	29	1495	16881	2.72557	0.914004	0.264115	29.5881
GOTERM_CC_DIRECT	GO:0005737~cytoplasm	18	62.069	0.000401309	TCP1, HECW2, MTDH, UBE4A, HAT1, UBA6, HSPA1A, CCT6A, ERGIC2, NAE1, TARS, PSMG1, MEX3C, HSPE1, KPNA2, TRIP12, FH, NMD3	29	5222	18224	2.16611	0.0218345	0.0218345	0.394022
GOTERM_CC_DIRECT	GO:0005730~nucleolus	7	24.1379	0.00164444	RBM34, MTDH, MAK16, PAK1IP1, MYC, ERGIC2, NMD3	29	857	18224	5.1329	0.0865427	0.0442504	1.60574
GOTERM_CC_DIRECT	GO:0005829~cytosol	13	44.8276	0.00216086	TCP1, UBA6, HSPA1A, CCT6A, NAE1, WSB1, TARS, PSMD14, HSPA4, MYC, KPNA2, TRIP12, FH	29	3315	18224	2.46437	0.112171	0.0388825	2.10521
GOTERM_CC_DIRECT	GO:0005654~nucleoplasm	11	37.931	0.00635257	UQCRC2, SUMO2, PSMG1, PSMD14, PAK1IP1, HAT1, HSPA1A, KPNA2, MYC, TRIP12, NMD3	29	2784	18224	2.48296	0.295668	0.083897	6.0758
GOTERM_CC_DIRECT	GO:0005634~nucleus	16	55.1724	0.00699435	RBM34, MTDH, HECW2, UBE4A, FKBP3, HAT1, ERGIC2, NAE1, SUMO2, PSMG1, PSMD14, MEX3C, MYC, KPNA2, TRIP12, NMD3	29	5415	18224	1.85681	0.320257	0.0743028	6.67078
GOTERM_CC_DIRECT	GO:0005832~chaperonin-containing T-complex	2	6.89655	0.0137462	TCP1, CCT6A	29	9	18224	139.648	0.532935	0.119162	12.7283
GOTERM_BP_DIRECT	GO:0000209~protein polyubiquitination	4	13.7931	0.00311967	WSB1, PSMD14, UBE4A, TRIP12	28	184	16792	13.0373	0.518642	0.518642	3.93722
GOTERM_BP_DIRECT	GO:1904871~positive regulation of protein localization to Cajal body	2	6.89655	0.0127938	TCP1, CCT6A	28	8	16792	149.929	0.950859	0.778322	15.2559
GOTERM_BP_DIRECT	GO:1904851~positive regulation of establishment of protein localization to telomere	2	6.89655	0.0143819	TCP1, CCT6A	28	9	16792	133.27	0.966284	0.676944	16.9918
GOTERM_BP_DIRECT	GO:0050821~protein stabilization	3	10.3448	0.0200225	TCP1, HSPA1A, CCT6A	28	136	16792	13.229	0.991198	0.693703	22.896
GOTERM_BP_DIRECT	GO:1904874~positive regulation of telomerase RNA localization to Cajal body	2	6.89655	0.0238589	TCP1, CCT6A	28	15	16792	79.9619	0.996485	0.677009	26.6876
GOTERM_BP_DIRECT	GO:0042787~protein ubiquitination involved in ubiquitin-dependent protein catabolic process	3	10.3448	0.0249422	HECW2, UBA6, TRIP12	28	153	16792	11.7591	0.997289	0.626591	27.7267
GOTERM_BP_DIRECT	GO:0006457~protein folding	3	10.3448	0.0336541	TCP1, HSPE1, CCT6A	28	180	16792	9.99524	0.999668	0.681578	35.6025
GOTERM_BP_DIRECT	GO:0006511~ubiquitin-dependent protein catabolic process	3	10.3448	0.034341	PSMD14, UBE4A, UBA6	28	182	16792	9.8854	0.999719	0.640171	36.1885
GOTERM_BP_DIRECT	GO:0051973~positive regulation of telomerase activity	2	6.89655	0.0456319	TCP1, MYC	28	29	16792	41.3596	0.999982	0.703098	45.1428
GOTERM_BP_DIRECT	GO:0032212~positive regulation of telomere maintenance via telomerase	2	6.89655	0.0502363	TCP1, CCT6A	28	32	16792	37.4821	0.999994	0.700633	48.4496
REACTOME_PATHWAY	R-HSA-389960:R-HSA-389960	2	6.89655	0.0522684	TCP1, CCT6A	19	27	9075	35.3801	0.983092	0.743337	43.1592
REACTOME_PATHWAY	R-HSA-389957:R-HSA-389957	2	6.89655	0.0541538	TCP1, CCT6A	19	28	9075	34.1165	0.985467	0.652792	44.3379
KEGG_PATHWAY	hsa05169:Epstein-Barr virus infection	3	10.3448	0.0624507	PSMD14, HSPA1A, MYC	16	190	6910	6.81908	0.967214	0.818931	46.6959
GOTERM_BP_DIRECT	GO:0006986~response to unfolded protein	2	6.89655	0.0654304	HSPA4, HSPE1	28	42	16792	28.5578	1	0.762956	58.1021
GOTERM_MF_DIRECT	GO:0016874~ligase activity	3	10.3448	0.0733948	UBE4A, MEX3C, TRIP12	29	270	16881	6.46782	0.996169	0.461136	54.8717
REACTOME_PATHWAY	R-HSA-390471:R-HSA-390471	2	6.89655	0.0746608	TCP1, CCT6A	19	39	9075	24.4939	0.997253	0.69255	55.8038
GOTERM_BP_DIRECT	GO:0060548~negative regulation of cell death	2	6.89655	0.0848331	HSPA1A, MYC	28	55	16792	21.8078	1	0.822477	68.0067
GOTERM_BP_DIRECT	GO:0032436~positive regulation of proteasomal ubiquitin-dependent protein catabolic process	2	6.89655	0.0980379	SUMO2, HSPA1A	28	64	16792	18.7411	1	0.843905	73.4592

## Sheet: module3
Category	Term	Count	%	PValue	Genes	List Total	Pop Hits	Pop Total	Fold Enrichment	Bonferroni	Benjamini	FDR
REACTOME_PATHWAY	R-HSA-72163:R-HSA-72163/mRNA Splicing - Major Pathway	6	37.5	1.12082e-06	SNRPN, HNRNPA2B1, CDC5L, HNRNPC, HNRNPU, SMNDC1	12	177	9075	25.6356	2.24162e-05	2.24162e-05	0.000853047
REACTOME_PATHWAY	R-HSA-72203:R-HSA-72203/Processing of Capped Intron-Containing Pre-mRNA	3	18.75	0.000869293	HNRNPA2B1, HNRNPC, HNRNPU	12	37	9075	61.3176	0.017243	0.008659	0.659714
KEGG_PATHWAY	hsa03040:Spliceosome	4	25	0.000757745	CDC5L, HNRNPC, HNRNPU, SMNDC1	11	133	6910	18.8927	0.0135519	0.0135519	0.557205
GOTERM_MF_DIRECT	GO:0003723~RNA binding	5	31.25	0.00111937	SNRPN, HNRNPA2B1, HNRNPC, RBBP7, HNRNPU	16	547	16881	9.64408	0.0628948	0.0628948	1.10814
GOTERM_MF_DIRECT	GO:1990247~N6-methyladenosine-containing RNA binding	2	12.5	0.00620455	HNRNPA2B1, HNRNPC	16	7	16881	301.446	0.303011	0.165141	6.00453
GOTERM_MF_DIRECT	GO:0070034~telomerase RNA binding	2	12.5	0.014129	HNRNPC, HNRNPU	16	16	16881	131.883	0.561909	0.240511	13.2012
GOTERM_MF_DIRECT	GO:0044822~poly(A) RNA binding	5	31.25	0.0149819	HNRNPA2B1, CDC5L, HNRNPC, HNRNPU, SMNDC1	16	1129	16881	4.67255	0.583356	0.196583	13.9454
GOTERM_MF_DIRECT	GO:0003730~mRNA 3'-UTR binding	2	12.5	0.0426838	HNRNPA2B1, HNRNPC	16	49	16881	43.0638	0.920345	0.397103	35.2091
GOTERM_CC_DIRECT	GO:0071013~catalytic step 2 spliceosome	5	31.25	7.95571e-07	SNRPN, HNRNPA2B1, CDC5L, HNRNPC, HNRNPU	16	92	18224	61.9022	3.89822e-05	3.89822e-05	0.000762788
GOTERM_CC_DIRECT	GO:0005681~spliceosomal complex	4	25	5.78117e-05	SNRPN, HNRNPA2B1, HNRNPC, SMNDC1	16	94	18224	48.4681	0.00282884	0.00141542	0.0554159
GOTERM_CC_DIRECT	GO:0030529~intracellular ribonucleoprotein complex	3	18.75	0.00544688	HNRNPA2B1, HNRNPC, HNRNPU	16	136	18224	25.125	0.234807	0.0853455	5.10197
GOTERM_CC_DIRECT	GO:0005737~cytoplasm	10	62.5	0.0110728	TXNL1, LDHB, NARS, SNRPN, HNRNPA2B1, CDC5L, MCTS1, PTMA, CMPK1, SMNDC1	16	5222	18224	2.18116	0.420503	0.127505	10.1257
GOTERM_CC_DIRECT	GO:0005634~nucleus	10	62.5	0.0142373	TXNL1, HNRNPA2B1, MRPL19, CDC5L, HNRNPC, RBBP7, PTMA, HNRNPU, CMPK1, SMNDC1	16	5415	18224	2.10342	0.504726	0.131101	12.8455
GOTERM_CC_DIRECT	GO:0005697~telomerase holoenzyme complex	2	12.5	0.0171527	HNRNPC, HNRNPU	16	21	18224	108.476	0.571633	0.131767	15.2858
GOTERM_CC_DIRECT	GO:0070062~extracellular exosome	7	43.75	0.0191184	TXNL1, LDHB, NARS, HNRNPA2B1, HNRNPC, PTMA, CMPK1	16	2811	18224	2.83636	0.611658	0.126393	16.8963
GOTERM_CC_DIRECT	GO:0019013~viral nucleocapsid	2	12.5	0.022809	SNRPN, HNRNPC	16	28	18224	81.3571	0.677155	0.131791	19.8463
GOTERM_BP_DIRECT	GO:0000398~mRNA splicing, via spliceosome	5	31.25	3.61994e-05	SNRPN, HNRNPA2B1, CDC5L, HNRNPC, HNRNPU	16	222	16792	23.6374	0.00321662	0.00321662	0.0392885
GOTERM_BP_DIRECT	GO:0010467~gene expression	3	18.75	0.000820426	HNRNPA2B1, HNRNPC, HNRNPU	16	48	16792	65.5938	0.0704437	0.035865	0.887005
GOTERM_BP_DIRECT	GO:0032211~negative regulation of telomere maintenance via telomerase	2	12.5	0.0106704	HNRNPC, HNRNPU	16	12	16792	174.917	0.615097	0.272583	10.9928
GOTERM_CC_DIRECT	GO:0005654~nucleoplasm	6	37.5	0.0658499	HNRNPA2B1, CDC5L, HNRNPC, RBBP7, PTMA, HNRNPU	16	2784	18224	2.45474	0.964485	0.309863	47.9578
GOTERM_MF_DIRECT	GO:0005515~protein binding	12	75	0.0802465	LDHB, SNRPN, HNRNPA2B1, NDUFAB1, CDC5L, HNRNPC, RBBP7, ALPP, MCTS1, PTMA, HNRNPU, SMNDC1	16	8785	16881	1.44118	0.992185	0.554524	56.4934
GOTERM_BP_DIRECT	GO:0001649~osteoblast differentiation	2	12.5	0.0890154	HNRNPC, HNRNPU	16	104	16792	20.1827	0.999751	0.874362	63.652
GOTERM_CC_DIRECT	GO:0016020~membrane	5	31.25	0.0974534	LDHB, HNRNPA2B1, CDC5L, HNRNPC, HNRNPU	16	2200	18224	2.58864	0.993423	0.394936	62.5851

## Sheet: module4
Category	Term	Count	%	PValue	Genes	List Total	Pop Hits	Pop Total	Fold Enrichment	Bonferroni	Benjamini	FDR
GOTERM_MF_DIRECT	GO:0005515~protein binding	11	84.6154	0.0084276	MORF4L1, PTGES3, UQCRH, GMNN, YY1, PSMA3, PCNA, SMARCA5, NAP1L1, C14ORF166, DMC1	12	8785	16881	1.76144	0.35055	0.35055	7.86118
GOTERM_MF_DIRECT	GO:0000400~four-way junction DNA binding	2	15.3846	0.00908763	YY1, DMC1	12	14	16881	200.964	0.372234	0.207683	8.45278
GOTERM_CC_DIRECT	GO:0005654~nucleoplasm	8	61.5385	0.000749721	MORF4L1, PTGES3, GMNN, PSMA3, PCNA, SMARCA5, C14ORF166, DMC1	13	2784	18224	4.02829	0.0339118	0.0339118	0.706381
GOTERM_CC_DIRECT	GO:0005634~nucleus	10	76.9231	0.00156263	MORF4L1, PTGES3, GMNN, YY1, PSMA3, PCNA, SMARCA5, NAP1L1, C14ORF166, DMC1	13	5415	18224	2.58882	0.0694105	0.0353294	1.46725
GOTERM_CC_DIRECT	GO:0043596~nuclear replication fork	2	15.3846	0.00525666	PCNA, SMARCA5	13	8	18224	350.462	0.215292	0.0776354	4.85955
GOTERM_CC_DIRECT	GO:0000781~chromosome, telomeric region	2	15.3846	0.0298816	PTGES3, DMC1	13	46	18224	60.9498	0.752293	0.294521	24.9294
GOTERM_BP_DIRECT	GO:0006119~oxidative phosphorylation	2	15.3846	0.0092537	UQCRH, ATP5C1	13	13	16792	198.722	0.709593	0.709593	10.3005
GOTERM_BP_DIRECT	GO:0000723~telomere maintenance	2	15.3846	0.0254336	PTGES3, PCNA	13	36	16792	71.7607	0.967497	0.819714	26.0097
GOTERM_BP_DIRECT	GO:0008283~cell proliferation	3	23.0769	0.0270663	MORF4L1, PTGES3, PCNA	13	366	16792	10.5876	0.973994	0.703728	27.4462
GOTERM_BP_DIRECT	GO:0034644~cellular response to UV	2	15.3846	0.0310043	YY1, PCNA	13	44	16792	58.7133	0.984836	0.649086	30.8067
GOTERM_BP_DIRECT	GO:0000724~double-strand break repair via homologous recombination	2	15.3846	0.0516357	MORF4L1, YY1	13	74	16792	34.9106	0.999134	0.755916	46.2008
GOTERM_BP_DIRECT	GO:0006338~chromatin remodeling	2	15.3846	0.0597749	MORF4L1, SMARCA5	13	86	16792	30.0394	0.999725	0.744942	51.3587
REACTOME_PATHWAY	R-HSA-68827:R-HSA-68827	2	15.3846	0.0631747	GMNN, PSMA3	11	59	9075	27.9661	0.995557	0.995557	50.2834
KEGG_PATHWAY	hsa00190:Oxidative phosphorylation	2	15.3846	0.0748112	UQCRH, ATP5C1	5	133	6910	20.782	0.711806	0.711806	42.4308
KEGG_PATHWAY	hsa05012:Parkinson's disease	2	15.3846	0.0797172	UQCRH, ATP5C1	5	142	6910	19.4648	0.735308	0.485518	44.5639
GOTERM_BP_DIRECT	GO:0006334~nucleosome assembly	2	15.3846	0.0818287	SMARCA5, NAP1L1	13	119	16792	21.7091	0.999988	0.802508	63.1468
GOTERM_MF_DIRECT	GO:0003677~DNA binding	4	30.7692	0.0877273	YY1, PCNA, SMARCA5, DMC1	12	1674	16881	3.36141	0.990745	0.790048	58.8616
KEGG_PATHWAY	hsa05010:Alzheimer's disease	2	15.3846	0.0937805	UQCRH, ATP5C1	5	168	6910	16.4524	0.793112	0.408559	50.3065
