# Supplementary material for: Identification of genes, pathways and transcription factor-miRNA-target gene networks and experimental verification in venous thromboembolism
Source: Sci Rep. 2021 Aug 11;11:16352. doi: 10.1038/s41598-021-95909-4 (PMC8357955; doi:10.1038/s41598-021-95909-4)
Supplement: Supplementary file 8 — Supplementary Table S7. [file 41598_2021_95909_MOESM8_ESM.xlsx]

## Sheet: ESM1
ESM1 Primary OD
	1	2	3	4	5	6	7	8	9	10	11	12
A	2.427	2.404	2.445	2.096	2.134	2.085	2.093	2.072	2.055	1.032	0.968	0.982
B	1.556	1.598	1.573	1.927	1.901	1.952	1.856	1.841	1.835	0.856	0.843	0.862
C	1.091	1.016	1.029	1.603	1.596	1.605	1.803	1.796	1.815	1.013	1.025	1.019
D	0.627	0.641	0.648	2.032	2.045	2.026	2.063	2.075	2.042	1.635	1.596	1.624
E	0.373	0.384	0.376	1.325	1.296	1.316	1.195	1.203	1.186	1.196	1.207	1.213
F	0.255	0.248	0.245	1.265	1.259	1.261	0.967	0.958	0.972	0.702	0.695	0.708
G	0.184	0.184	0.184	2.039	2.069	2.08	0.896	0.912	0.908	1.131	1.096	1.123
H	0.118	0.113	0.116	1.821	1.853	1.846	1.521	1.516	1.523	0.925	0.936	0.928
Average OD
	1	2	3	4	5	6	7	8	9	10	11	12
A	2.42533	2.105	2.07333	0.994
B	1.57567	1.92667	1.844	0.853667
C	1.04533	1.60133	1.80467	1.019
D	0.638667	2.03433	2.06	1.61833
E	0.377667	1.31233	1.19467	1.20533
F	0.249333	1.26167	0.965667	0.701667
G	0.184	2.06267	0.905333	1.11667
H	0.115667	1.84	1.52	0.929667
			The white represent the standard protein sample from the elisa kit
			The red and green represent DVT and control sample, respectively
			The red and green represent DVT and control sample, respectively

## Sheet: HIF1-a
HIF1-a Primary OD
	1	2	3	4	5	6	7	8	9	10	11	12
A	2.981	2.983	2.973	1.942	1.951	1.945	1.854	1.8495	1.7865	0.752	0.765	0.743
B	1.912	1.97	1.89	1.469	1.456	1.473	1.553	1.567	1.536	1.526	1.518	1.559
C	1.056	1.094	1.073	1.835	1.827	1.821	1.925	1.916	1.928	1.056	1.043	1.052
D	0.548	0.527	0.544	1.326	1.315	1.311	1.725	1.763	1.718	0.653	0.642	0.651
E	0.322	0.333	0.339	1.8405	1.8405	1.7865	1.203	1.196	1.205	1.012	1.008	1.015
F	0.194	0.204	0.199	1.8765	1.8765	1.8495	0.909	0.918	0.967	1.032	1.056	1.134
G	0.141	0.146	0.147	1.659	1.648	1.665	1.456	1.442	1.453	0.965	0.962	0.971
H	0.069	0.077	0.072	1.265	1.251	1.245	1.534	1.521	1.515	1.213	1.195	1.206
Average OD
	1	2	3	4	5	6	7	8	9	10	11	12
A	2.979	1.946	1.83	0.753333
B	1.924	1.466	1.552	1.53433
C	1.07433	1.82767	1.923	1.05033
D	0.539667	1.31733	1.73533	0.648667
E	0.331333	1.8225	1.20133	1.01167
F	0.199	1.8675	0.931333	1.074
G	0.144667	1.65733	1.45033	0.966
H	0.0726667	1.25367	1.52333	1.20467
			The white represent the standard protein sample from the elisa kit
			The red and green represent DVT and control sample, respectively
			One sample has three duplicate holes

## Sheet: CREB1
CREB1 Primary OD
	1	2	3	4	5	6	7	8	9	10	11	12
A	1.958	1.992	1.992	1.926	1.923	1.921	1.824	1.804	1.842	0.886	0.923	0.926
B	1.326	1.335	1.299	1.703	1.691	1.707	1.744	1.734	1.782	1.134	1.136	1.128
C	1.031	1.068	1.048	1.574	1.574	1.528	1.342	1.346	1.339	1.03	1.042	1.045
D	0.578	0.577	0.574	1.956	1.953	1.946	2.03	2.023	2.024	1.203	1.196	1.201
E	0.352	0.353	0.359	1.425	1.431	1.434	1.526	1.521	1.523	0.964	0.967	0.945
F	0.204	0.207	0.209	1.85	1.84	1.958	1.025	1.034	1.016	1.203	1.215	1.206
G	0.142	0.145	0.142	1.492	1.526	1.513	0.825	0.821	0.832	0.835	0.846	0.842
H	0.077	0.07	0.083	1.774	1.768	1.784	1.175	1.213	1.182	1.132	1.153	1.139
Average OD
	1	2	3	4	5	6	7	8	9	10	11	12
A	1.98067	1.92333	1.82333	0.911667
B	1.32	1.70033	1.75333	1.13267
C	1.049	1.55867	1.34233	1.039
D	0.576333	1.95167	2.02567	1.2
E	0.354667	1.43	1.52333	0.958667
F	0.206667	1.88267	1.025	1.208
G	0.143	1.51033	0.826	0.841
H	0.0766667	1.77533	1.19	1.14133
			The white represent the standard protein sample from the elisa kit
			The red and green represent DVT and control sample, respectively
			One sample has three duplicate holes
